# Supplementary material for: Traversing the effects of ploidy changes in different Eragrostis curvula genotypes through high‐throughput RNA sequencing
Source: Plant Genome. 2026 Mar 28;19(2):e70227. doi: 10.1002/tpg2.70227 (PMC13032165; doi:10.1002/tpg2.70227)
Supplement: Supplementary file 6 — Supplemental Table S3: List of differentially expressed genes (DEGs) identified in all comparisons, including the associated log2FoldChange, adjusted p‐value, and the predicted Arabidopsis orthologs. [file TPG2-19-e70227-s001.xlsx]

## Sheet: Sheet1
Authors: Danilo Fabrizio Santoro, José Carballo, Maria Cielo Pasten, Cristian Andres Gallo, Emidio Albertini and Viviana Echenique. Manuscript title: Traversing the effects of ploidy changes in different Eragrostis curvula genotypes through high-throughput RNA sequencing. Number of pages: 44, number of figures: 5, number of tables: 1
Supplemental Table S3A. Differentially expressed genes (DEGs) in all comparisons between genotypes and groups.
Comparison	Up-regulated	Down-regulated	Total DEGs	Means	DEGs %	up/down ratio	Means
4x vs 2x
S4x_vs_S2x	2946	1984	4930	4163	0.139108	1.48488	1.74468
A4x_bahiense_vs_S2x	2563	1384	3947		0.111371	1.85188
A4x_ermelo_vs_S2x	2349	1177	3526		0.0994921	1.99575
A4x_morpa_vs_S2x	2464	1189	3653		0.103076	2.07233
A4x_tanganykaINTA_vs_S2x	2578	1467	4045		0.114137	1.75733
A4x_tanganykaUSDA_vs_S2x	2762	2115	4877		0.137613	1.30591
6x vs 2x
A6x_vs_S2x	3632	1657	5289		0.149238	2.19191
7x vs 2x
A7x vs S2x	3702	1730	5432		0.153273	2.13988
8x_vs_2x
A8x vs S2x	3638	2163	5801		0.163685	1.68192
Comparison	Up-regulated	Down-regulated	Total DEGs		DEGs %	up/down ratio
S4x_vs_S2x	515	199	714		0.0201467	2.58794
S6x_vs_S4x	466	208	674		0.0190181	2.24038
S7x_vs_S6x	1004	985	1989		0.056123	1.01929
S8x_vs_S7x	827	1203	2030		0.0572799	0.687448

## Sheet: Sheet2
Authors: Danilo Fabrizio Santoro, José Carballo, Maria Cielo Pasten, Cristian Andres Gallo, Emidio Albertini and Viviana Echenique. Manuscript title: Traversing the effects of ploidy changes in different Eragrostis curvula genotypes through high-throughput RNA sequencing. Number of pages: 44, number of figures: 5, number of tables: 1
Supplemental Table S3B. Core set of 433 Ploidy_vs_2x DEGs consistently expressed in a polyploidy-sensitive manner.
	Cell wall-related genes
	Stress-responsive genes
	Epigenetic regulation
	Senescence-related genes
	Secondary metabolism
gene_id	4x_vs_2x (714 DEGs)	6x_vs_2x	7x_vs_2x	8x_vs_2x	Same trend	NR GI	NR identity (%)	SwissProt ID	NR Description
augustus_masked-Contig1-processed-gene-12.51	9.0018	8.68442	8.12654	9.51946	TRUE	F10D13.24	23.988	F4I270	Disease resistance protein (TIR-NBS-LRR class).
augustus_masked-Contig1-processed-gene-206.34	-3.71794	-4.09853	-2.86636	-2.5268	TRUE	RPPL1	26.507	Q9LRR4	Putative disease resistance RPP13-like protein 1; Potential disease resistance protein; Belongs to the disease resistance NB-LRR family. RPP13 subfamily.
augustus_masked-Contig1-processed-gene-254.11	6.59925	6.39696	6.67975	6.2941	TRUE	--	--	--	--
augustus_masked-Contig1-processed-gene-267.11	9.10309	9.18489	7.82016	7.98416	TRUE	LTP3	49.02	Q9LLR7	Non-specific lipid-transfer protein 3; Plant non-specific lipid-transfer proteins transfer phospholipids as well as galactolipids across membranes. May play a role in wax or cutin deposition in the cell walls of expanding epidermal cells and certain secretory tissues (By similarity).
augustus_masked-Contig1-processed-gene-275.52	8.22277	7.57499	8.54328	8.80843	TRUE	RPPL1	26.05	Q9LRR4	Putative disease resistance RPP13-like protein 1; Potential disease resistance protein; Belongs to the disease resistance NB-LRR family. RPP13 subfamily.
augustus_masked-Contig1-processed-gene-296.26	-5.39793	-3.46502	-4.04381	-3.82761	TRUE	LACS7	68.156	Q8LKS5	Long chain acyl-CoA synthetase 7, peroxisomal; Activation of long-chain fatty acids for both synthesis of cellular lipids, and degradation via beta-oxidation. Preferentially uses palmitate, palmitoleate, oleate, linoleate and eicosenoate. Displays redundant function with LACS7 into the seed development process (By similarity).
augustus_masked-Contig1-processed-gene-347.39	8.57772	5.92018	8.17404	6.98977	TRUE	--	--	--	--
augustus_masked-Contig1-processed-gene-348.34	7.56021	6.77671	7.02815	6.53084	TRUE	--	--	--	--
augustus_masked-Contig1-processed-gene-66.9	-7.8366	-11.7934	-3.22353	-3.94323	TRUE	--	--	--	--
augustus_masked-Contig1-processed-gene-83.35	2.38457	2.2209	2.09823	1.94731	TRUE	XLG1	54.136	O80462	Extra-large guanine nucleotide-binding protein 1; Guanine nucleotide-binding proteins (G proteins) are involved as modulators or transducers in various transmembrane signaling systems (By similarity). Binds GTP with specificity. Plays a role in the root morphogenesis by regulation of the cell proliferation.
augustus_masked-Contig10-processed-gene-30.23	8.6153	11.4196	11.281	9.4925	TRUE	Q0WRG4_ARATH	23.301	Q0WRG4	Myb/SANT-like DNA-binding domain protein.
augustus_masked-Contig1113-processed-gene-1.2	8.00314	9.28838	7.21904	7.45854	TRUE	--	--	--	--
augustus_masked-Contig1119-processed-gene-2.7	7.2347	7.57662	6.77019	6.27622	TRUE	F19I3.16	33.408	O64757	Disease resistance family protein / LRR family protein.
augustus_masked-Contig12-processed-gene-12.1	-7.80269	-7.83834	-9.97441	-5.44799	TRUE	RPM1	26.493	Q39214	Disease resistance protein RPM1; Disease resistance (R) protein that specifically recognizes the AvrRpm1 type III effector avirulence protein from Pseudomonas syringae. Resistance proteins guard the plant against pathogens that contain an appropriate avirulence protein via an indirect interaction with this avirulence protein. That triggers a defense system including the hypersensitive response, w…
augustus_masked-Contig12-processed-gene-48.36	8.8121	8.96712	7.62569	8.39479	TRUE	CBP60D	31.27	Q0WVV6	Calmodulin-binding protein 60 D; Transcription activator that binds DNA in a sequence-specific manner, likely 5'-GAAATTTTGG-3', to promote the expression of target genes; Belongs to the plant ACBP60 protein family.
augustus_masked-Contig12-processed-gene-48.39	9.84684	9.8343	8.28957	8.99171	TRUE	SARD1	41.379	Q9C9T2	Protein SAR DEFICIENT 1; Transcription activator that binds DNA in a sequence-specific manner, 5'-GAAATTTTGG-3', to promote the expression of target genes. Recruited to the promoter of ICS1 and other defense-related genes (e.g. PR1 and SID2) in response to both biotic (e.g. Pseudomonas syringae pv. maculicola ES4326) and abiotic stresses (e.g. UV-B), thus triggering slow defense responses by stim…
augustus_masked-Contig162-processed-gene-5.10	5.19464	8.58351	8.30836	5.47208	TRUE	TRAF1B	29.688	A8MQL1	TNF receptor-associated factor homolog 1b; Functions redundantly with TRAF1A in the regulation of plant immune response. Contributes to the turnover of the nucleotide-binding domain and leucine-rich repeat-containing (NB-LRR) immune receptors SNC1 and RPS2. May associate with an E3 ubiquitin-protein ligase complex, which modulates ubiquitination and subsequent degradation of NB-LRR immune sensors…
augustus_masked-Contig164-processed-gene-4.31	7.31014	4.83762	8.07662	7.66654	TRUE	RPM1	27.378	Q39214	Disease resistance protein RPM1; Disease resistance (R) protein that specifically recognizes the AvrRpm1 type III effector avirulence protein from Pseudomonas syringae. Resistance proteins guard the plant against pathogens that contain an appropriate avirulence protein via an indirect interaction with this avirulence protein. That triggers a defense system including the hypersensitive response, w…
augustus_masked-Contig225-processed-gene-0.15	5.60598	4.96837	5.23393	4.26347	TRUE	SKIP19	39.45	Q9M0U9	F-box protein SKIP19; Component of SCF(ASK-cullin-F-box) E3 ubiquitin ligase complexes, which may mediate the ubiquitination and subsequent proteasomal degradation of target proteins.
augustus_masked-Contig25-processed-gene-36.41	-8.19517	-3.86409	-2.9457	-3.62688	TRUE	IMPA2	42.724	F4JL11	Importin subunit alpha-2; Binds to conventional NLS motifs and mediates nuclear protein import across the nuclear envelope (By similarity). Acts as cellular receptor for the nuclear import of the virD2 protein of Agrobacterium, but is not essential for Agrobacterium-mediated root transformation.
augustus_masked-Contig25-processed-gene-56.32	6.97515	6.99001	8.12441	8.28478	TRUE	MBK20.4	21.667	Q9FLS0	F-box protein At5g07610.
augustus_masked-Contig28-processed-gene-19.12	-12.5311	-12.2484	-12.5798	-12.6665	TRUE	ARR14	26.056	Q8L9Y3	Two-component response regulator ARR14; Transcriptional activator that binds specifically to the DNA sequence 5'-[AG]GATT-3'. Functions as a response regulator involved in His-to-Asp phosphorelay signal transduction system. Phosphorylation of the Asp residue in the receiver domain activates the ability of the protein to promote the transcription of target genes. Could directly activate some type-…
augustus_masked-Contig28-processed-gene-286.21	-2.33057	-3.15381	-2.63715	-3.35069	TRUE	T6A23.2	29.282	A0A1P8AZJ4	Cytochrome C oxidase subunit.
augustus_masked-Contig28-processed-gene-81.7	7.19484	6.85292	8.46051	8.88654	TRUE	HAT	27.756	Q9M2N5	Zinc finger BED domain-containing protein DAYSLEEPER; Transposase-like protein that is essential for plant growth and development. Binds the promoter region of the DNA helicase KU70 and genes involved in chromatin remodeling. May regulate global gene expression by recruiting other cellular factors.
augustus_masked-Contig3-processed-gene-142.19	7.9765	7.74769	7.19012	6.827	TRUE	RPPL1	29.446	Q9LRR4	Putative disease resistance RPP13-like protein 1; Potential disease resistance protein; Belongs to the disease resistance NB-LRR family. RPP13 subfamily.
augustus_masked-Contig3-processed-gene-318.30	6.86028	4.71233	3.04558	6.6631	TRUE	TPS21	33.269	Q84UU4	Alpha-humulene/(-)-(E)-beta-caryophyllene synthase; Involved in sesquiterpene (C15) biosynthesis. The major products are beta-caryophyllene and alpha-humulene. Does not convert geranyl diphosphate (GPP) to any monoterpenes. Belongs to the terpene synthase family. Tpsa subfamily.
augustus_masked-Contig3-processed-gene-320.26	6.56861	8.7454	8.49757	7.25813	TRUE	--	--	--	--
augustus_masked-Contig3-processed-gene-367.45	-3.66983	-3.92352	-3.72448	-4.02744	TRUE	DAR2	65.977	Q0WSN2	Protein DA1-related 2; Acts redundantly with DA1 and DAR1 to regulate endoreduplication during leaf development. Together with DA1 and DAR1, modulates the protein stability of the transcription factors TCP14 and TCP15, which repress endoreduplication by directly regulating the expression of cell-cycle genes. Involved in root phloem development. Is an essential component of early phloem developmen…
augustus_masked-Contig3-processed-gene-421.11	9.07372	9.51135	9.43863	9.07161	TRUE	--	--	--	--
augustus_masked-Contig34-processed-gene-6.42	6.35355	4.71804	5.30716	4.56968	TRUE	SCL9	43.693	O80933	Scarecrow-like protein 9; Probable transcription factor involved in plant development.
augustus_masked-Contig38-processed-gene-37.29	6.29751	8.10506	4.90289	4.20995	TRUE	--	--	--	--
augustus_masked-Contig4-processed-gene-11.8	6.23925	8.03297	5.60762	6.96845	TRUE	F1P2.130	35.938	Q9SN80	Leucine-rich repeat protein kinase family protein.
augustus_masked-Contig4-processed-gene-199.0	6.85738	8.48862	8.20324	8.22901	TRUE	PHYL1.1	37.017	Q9SN26	Phytolongin Phyl1.1; Non-SNARE longin protein involved in membrane-trafficking machinery; Belongs to the synaptobrevin family.
augustus_masked-Contig4-processed-gene-211.6	5.11817	5.6042	5.02847	5.79566	TRUE	F18F4.50	30.476	Q6DBH7	Polyadenylate-binding protein 1-B-binding protein.
augustus_masked-Contig44-processed-gene-23.19	-11.1854	-10.3189	-10.6503	-2.96187	TRUE	MOA2.6	33.557	Q9LRR5	Putative disease resistance protein At3g14460; Potential disease resistance protein; Belongs to the disease resistance NB-LRR family.
augustus_masked-Contig44-processed-gene-27.43	5.77093	7.29715	7.68343	8.17912	TRUE	MJC20.8	36.039	Q9FHY5	Emb|CAB72466.1.
augustus_masked-Contig468-processed-gene-0.30	5.37819	6.66405	4.74943	6.54202	TRUE	Q3EA58_ARATH	27.638	Q3EA58	CDC68-like protein.
augustus_masked-Contig50-processed-gene-21.9	3.9409	5.30687	5.22466	5.84275	TRUE	CYP706A6	43.355	Q66GJ1	Cytochrome P450, family 706, subfamily A, polypeptide 6; Belongs to the cytochrome P450 family.
augustus_masked-Contig6-processed-gene-188.21	8.02964	5.53803	6.93294	5.60536	TRUE	--	--	--	--
augustus_masked-Contig6-processed-gene-311.19	7.94279	9.60401	7.50817	7.32856	TRUE	--	--	--	--
augustus_masked-Contig6-processed-gene-38.38	6.37048	7.0163	7.42897	5.63228	TRUE	T23J7.10	31.609	Q9STU5	DNA binding protein.
augustus_masked-Contig6-processed-gene-402.27	7.0844	7.53865	8.82128	6.09312	TRUE	MYA6.2	22.078	Q9LU24	Putative F-box protein At3g16210.
augustus_masked-Contig6-processed-gene-434.30	6.4644	5.06613	6.71581	8.19231	TRUE	LECRK41	53.971	O80939	L-type lectin-domain containing receptor kinase IV.1; In the N-terminal section; belongs to the leguminous lectin family.
augustus_masked-Contig6-processed-gene-446.18	7.0724	8.9978	10.0182	9.59244	TRUE	F14I3.19	29.511	Q9SX38	Putative disease resistance protein At1g50180; Potential disease resistance protein; Belongs to the disease resistance NB-LRR family.
augustus_masked-Contig6-processed-gene-493.16	-8.35707	-8.85028	-8.21991	-7.42486	TRUE	RPPL1	27.536	Q9LRR4	Putative disease resistance RPP13-like protein 1; Potential disease resistance protein; Belongs to the disease resistance NB-LRR family. RPP13 subfamily.
augustus_masked-Contig6-processed-gene-498.30	1.95628	2.10327	1.77145	2.72267	TRUE	F18L15.150	72.727	Q9SN96	AT3g46430/F18L15_150.
augustus_masked-Contig760-processed-gene-0.62	6.3953	6.96361	6.47753	7.89602	TRUE	F12K11.24	55.618	Q84MB3	1-aminocyclopropane-1-carboxylate oxidase homolog 1.
augustus_masked-Contig8-processed-gene-252.49	-12.6192	-11.9091	-11.2787	-12.3272	TRUE	--	--	--	--
augustus_masked-Contig8-processed-gene-51.48	6.04779	7.51261	5.26791	5.10354	TRUE	PR5K	44.196	Q9FF29	PR5-like receptor kinase; Possesses kinase activity in vitro. In the N-terminal section; belongs to the thaumatin family.
augustus_masked-Contig983-processed-gene-0.14	2.83175	3.02293	2.60342	2.69613	TRUE	T24G3.80	49.488	Q8RX84	AT5g28150/T24G3_80.
maker-Contig1-augustus-gene-102.9	7.33778	4.92916	5.63173	6.12602	TRUE	--	--	--	--
maker-Contig1-augustus-gene-12.25	9.3583	10.3918	10.0941	10.0474	TRUE	RPP13	30.515	Q9M667	Disease resistance protein RPP13; Disease resistance protein. Resistance proteins guard the plant against pathogens that contain an appropriate avirulence protein via an indirect interaction with this avirulence protein. That triggers a defense system including the hypersensitive response, which restricts the pathogen growth. In contrast to other resistance proteins, it works independently of ESD…
maker-Contig1-augustus-gene-12.27	2.93943	3.81584	3.91509	2.76971	TRUE	RPP13L2	27.904	Q9STE5	Putative disease resistance RPP13-like protein 2; Potential disease resistance protein; Belongs to the disease resistance NB-LRR family. RPP13 subfamily.
maker-Contig1-augustus-gene-136.26	9.47907	9.76026	8.7214	8.79061	TRUE	TOM20-2	54.839	P82873	Mitochondrial import receptor subunit TOM20-2; Central component of the receptor complex responsible for the recognition and translocation of cytosolically synthesized mitochondrial preproteins. Together with TOM22 functions as the transit peptide receptor at the surface of the mitochondrion outer membrane and facilitates the movement of preproteins into the translocation pore. Belongs to the Tom…
maker-Contig1-augustus-gene-140.19	7.66705	5.45485	7.30521	7.86661	TRUE	--	--	--	--
maker-Contig1-augustus-gene-185.70	-8.7518	-9.77143	-9.16876	-8.68657	TRUE	--	--	--	--
maker-Contig1-augustus-gene-186.24	10.2268	10.4617	9.47391	11.2928	TRUE	CYCA2-4	42.626	Q9C968	Cyclin-A2-4; Belongs to the cyclin family. Cyclin AB subfamily.
maker-Contig1-augustus-gene-205.2	9.31974	9.20797	10.2313	10.5226	TRUE	MOA2.6	26.499	Q9LRR5	Putative disease resistance protein At3g14460; Potential disease resistance protein; Belongs to the disease resistance NB-LRR family.
maker-Contig1-augustus-gene-209.56	7.88243	9.07468	9.05244	8.5658	TRUE	--	--	--	--
maker-Contig1-augustus-gene-218.0	6.53855	7.19436	7.26471	6.7271	TRUE	--	--	--	--
maker-Contig1-augustus-gene-254.34	7.75728	7.89562	7.62066	7.14993	TRUE	--	--	--	--
maker-Contig1-augustus-gene-257.13	7.38627	6.94813	8.58691	8.03063	TRUE	--	--	--	--
maker-Contig1-augustus-gene-302.23	8.078	8.59819	8.03784	8.12438	TRUE	GALT29A	52.869	Q9SGD2	Beta-1,6-galactosyltransferase GALT29A; Galactosyltransferase involved in the biosynthesis of type II arabinogalactan. Possesses galactosyltransferase (GalT) activity in vitro, transferring galactose from UDP-galactose to a mixture of various oligosaccharides derived from arabinogalactan proteins. Forms a complex with GALT31A that can work cooperatively to enhance the activities of adding galacto…
maker-Contig1-augustus-gene-328.22	7.52785	11.3348	6.88834	5.06671	TRUE	Q6DYC0_ARATH	54.839	Q6DYC0	Uncharacterized protein.
maker-Contig1-augustus-gene-331.20	6.24503	5.86419	6.62428	6.83534	TRUE	T1N24.22	40.981	Q9XGZ2	Kinase family with leucine-rich repeat domain-containing protein.
maker-Contig1-augustus-gene-349.10	6.24576	6.11309	6.41491	6.25416	TRUE	--	--	--	--
maker-Contig1-augustus-gene-420.24	7.3549	7.57329	7.68619	8.3196	TRUE	CRK28	28.824	O65405	Cysteine-rich receptor-like protein kinase 28.
maker-Contig1-augustus-gene-49.9	6.83368	5.27993	7.81486	6.40285	TRUE	--	--	--	--
maker-Contig1-augustus-gene-50.15	-12.119	-10.4478	-10.7792	-11.8277	TRUE	ATXR7	49.091	F4K1J4	Histone-lysine N-methyltransferase ATXR7; Histone methyltransferase involved in regulation of flowering time. Required for the expression of the flowering repressors FLC and MADS-box genes of the MAF family. Required for histone H3 dimethylation on 'Lys-36' H3K36me2 at the FLC locus. Required for histone H3 trimethylation on 'Lys-4' (H3K4me3) at the FLC locus. Prevents trimethylation on 'Lys-27' …
maker-Contig1-augustus-gene-65.46	-7.08459	-6.56431	-6.18735	-8.68531	TRUE	MFC19.21	34.085	Q9FHI2	Transmembrane protein, putative (DUF594).
maker-Contig1-snap-gene-12.37	7.71703	6.94978	7.23445	7.26249	TRUE	RPP13	27.599	Q9M667	Disease resistance protein RPP13; Disease resistance protein. Resistance proteins guard the plant against pathogens that contain an appropriate avirulence protein via an indirect interaction with this avirulence protein. That triggers a defense system including the hypersensitive response, which restricts the pathogen growth. In contrast to other resistance proteins, it works independently of ESD…
maker-Contig1-snap-gene-134.15	8.94642	8.0194	8.34242	8.47474	TRUE	RPM1	28.737	Q39214	Disease resistance protein RPM1; Disease resistance (R) protein that specifically recognizes the AvrRpm1 type III effector avirulence protein from Pseudomonas syringae. Resistance proteins guard the plant against pathogens that contain an appropriate avirulence protein via an indirect interaction with this avirulence protein. That triggers a defense system including the hypersensitive response, w…
maker-Contig1-snap-gene-136.4	7.04741	5.2876	5.53423	7.14249	TRUE	RPM1	27.632	Q39214	Disease resistance protein RPM1; Disease resistance (R) protein that specifically recognizes the AvrRpm1 type III effector avirulence protein from Pseudomonas syringae. Resistance proteins guard the plant against pathogens that contain an appropriate avirulence protein via an indirect interaction with this avirulence protein. That triggers a defense system including the hypersensitive response, w…
maker-Contig1-snap-gene-185.28	3.88994	3.18804	3.21963	4.50667	TRUE	MBK20.4	25.733	Q9FLS0	F-box protein At5g07610.
maker-Contig1-snap-gene-191.12	-5.9945	-5.56213	-3.62249	-7.47884	TRUE	OTU1-2	47.692	Q9ZUV4	Major facilitator superfamily protein.
maker-Contig1-snap-gene-218.27	8.90204	9.50887	9.66772	9.27743	TRUE	K18L3.13	36.22	Q84K34	E3 ubiquitin-protein ligase SINA-like 10; E3 ubiquitin-protein ligase that mediates ubiquitination and subsequent proteasomal degradation of target proteins. E3 ubiquitin ligases accept ubiquitin from an E2 ubiquitin-conjugating enzyme in the form of a thioester and then directly transfers the ubiquitin to targeted substrates. It probably triggers the ubiquitin-mediated degradation of different s…
maker-Contig1-snap-gene-219.37	8.46531	7.24135	7.90132	8.22846	TRUE	BGLU40	55.114	Q9FZE0	Beta-glucosidase 40.
maker-Contig1-snap-gene-225.41	7.97641	6.22137	6.6528	7.16245	TRUE	LECRK91	49.861	Q9LXA5	L-type lectin-domain containing receptor kinase IX.1; Promotes hydrogen peroxide H(2)O(2) production and cell death; In the C-terminal section; belongs to the protein kinase superfamily. Ser/Thr protein kinase family.
maker-Contig1-snap-gene-250.7	7.37515	8.77232	5.25056	5.65175	TRUE	--	--	--	--
maker-Contig1-snap-gene-255.12	2.47341	2.19474	3.12556	3.54669	TRUE	SUMO1	85.87	P55852	Small ubiquitin-related modifier 1; Ubiquitin-like protein which can be covalently attached to target lysines as a monomer. Does not seem to be involved in protein degradation and may function as an antagonist of ubiquitin in the degradation process. Required for the massive protein sumoylation in the nucleus induced by heat shock and controlled by SIZ1. Involved in the regulation of the heat str…
maker-Contig1-snap-gene-315.22	4.94808	5.78874	4.37829	6.0431	TRUE	T2H3.2	24.898	O81424	Myb/SANT-like DNA-binding domain protein.
maker-Contig1-snap-gene-342.25	-7.28721	-2.94183	-14.3801	-14.4668	TRUE	TRX7	43.21	Q9XIF4	Thioredoxin H7; Probable thiol-disulfide oxidoreductase that may be involved in the redox regulation of a number of cytosolic enzymes; Belongs to the thioredoxin family. Plant H-type subfamily.
maker-Contig1-snap-gene-342.26	-7.23782	-2.59989	-14.9365	-15.0232	TRUE	TRX7	35.345	Q9XIF4	Thioredoxin H7; Probable thiol-disulfide oxidoreductase that may be involved in the redox regulation of a number of cytosolic enzymes; Belongs to the thioredoxin family. Plant H-type subfamily.
maker-Contig1-snap-gene-35.2	6.70259	8.4032	6.4942	4.97517	TRUE	DYAD	33.537	Q9FGN8	Protein DYAD; Required for fertility. Involved in chromatid cohesion establishment, in chromosome structure during male and female meiosis (e.g. the synapse formation between homologous chromosomes, the recombination, and the cohesion of both chromatid arm and centromere), and in axial element formation. Regulates the switch from mitosis to the reductional meiosis division of megaspores prior to …
maker-Contig1-snap-gene-381.29	7.39282	8.66564	8.18024	9.57906	TRUE	--	--	--	--
maker-Contig1-snap-gene-408.24	8.36664	10.7426	10.2113	7.34029	TRUE	CAS1	43.519	P38605	Cycloartenol synthase; Converts oxidosqualene to cycloartenol and 1% parkeol. Involved in plastid biogenesis. Essential for the male gametophyte function; Belongs to the terpene cyclase/mutase family.
maker-Contig1-snap-gene-424.3	8.99985	7.88884	8.68094	8.7817	TRUE	--	--	--	--
maker-Contig1-snap-gene-58.15	6.19043	6.93399	6.20103	7.54295	TRUE	LECRK91	49.34	Q9LXA5	L-type lectin-domain containing receptor kinase IX.1; Promotes hydrogen peroxide H(2)O(2) production and cell death; In the C-terminal section; belongs to the protein kinase superfamily. Ser/Thr protein kinase family.
maker-Contig1-snap-gene-86.12	7.05379	5.87543	7.36017	6.78662	TRUE	--	--	--	--
maker-Contig1-snap-gene-97.41	6.79153	7.87437	6.9484	5.53813	TRUE	--	--	--	--
maker-Contig10-augustus-gene-286.42	7.74267	6.16421	6.49878	6.40305	TRUE	--	--	--	--
maker-Contig10-augustus-gene-288.0	-5.33443	-9.62615	-9.95758	-6.18391	TRUE	--	--	--	--
maker-Contig10-augustus-gene-288.1	-5.79568	-10.3429	-10.6743	-5.1469	TRUE	ULP1A	21.986	Q8GYL3	Ubiquitin-like-specific protease 1A; Protease that catalyzes two essential functions in the SUMO pathway: processing of full-length SUMOs to their mature forms and deconjugation of SUMO from targeted proteins. Cleaves precursors of SUM1 and SUM2, and very inefficiently of SUM3. Seems to be the only ULP1 able to cleave SUM3 precursors. Cleaves SUMO peptides better than SUMO-conjugated proteins; Be…
maker-Contig10-augustus-gene-288.2	11.8209	7.24859	8.96995	8.32637	TRUE	SAG12	53.165	Q9FJ47	Senescence-specific cysteine protease SAG12; Cysteine protease that may have a developmental senescence specific cell death function during apoptosis, heavy metal detoxification, and hypersensitive response.
maker-Contig10-augustus-gene-326.7	-6.16328	-3.60861	-7.19226	-2.58274	TRUE	PIGA	54.167	Q94BX4	Phosphatidylinositol N-acetylglucosaminyltransferase subunit A; Necessary for the synthesis of N-acetylglucosaminyl- phosphatidylinositol, the very early intermediate in GPI-anchor biosynthesis (Probable). Required for pollen germination and pollen tube growth ; Belongs to the glycosyltransferase group 1 family. Glycosyltransferase 4 subfamily.
maker-Contig10-augustus-gene-354.5	5.2643	5.26494	6.43535	6.69271	TRUE	--	--	--	--
maker-Contig10-augustus-gene-427.13	10.9268	12.4005	12.1166	7.54887	TRUE	ULP1A	24.706	Q8GYL3	Ubiquitin-like-specific protease 1A; Protease that catalyzes two essential functions in the SUMO pathway: processing of full-length SUMOs to their mature forms and deconjugation of SUMO from targeted proteins. Cleaves precursors of SUM1 and SUM2, and very inefficiently of SUM3. Seems to be the only ULP1 able to cleave SUM3 precursors. Cleaves SUMO peptides better than SUMO-conjugated proteins; Be…
maker-Contig10-augustus-gene-456.12	6.62732	7.97315	4.95573	6.143	TRUE	--	--	--	--
maker-Contig10-augustus-gene-535.32	7.14055	7.48563	7.75666	8.04581	TRUE	--	--	--	--
maker-Contig10-augustus-gene-582.5	6.27829	6.71778	6.83925	6.14288	TRUE	K24G6.12	58.239	Q94F50	LOW PSII ACCUMULATION protein (DUF1995).
maker-Contig10-snap-gene-156.55	-6.35224	-2.3246	-2.59192	-2.51566	TRUE	CLPX3	59.821	Q66GN9	CLP protease regulatory subunit CLPX3, mitochondrial; ATP-dependent specificity component of the mitochondrial Clp protease. It directs the protease to specific substrates. Can perform chaperone functions in the absence of ClpP.
maker-Contig10-snap-gene-182.11	6.81002	6.39902	5.90134	5.48455	TRUE	--	--	--	--
maker-Contig10-snap-gene-182.16	6.66756	6.37929	6.04815	5.30207	TRUE	GAF1-2	79.641	Q9SCQ6	Zinc finger protein GAI-ASSOCIATED FACTOR 1; Transcription factor that acts as a positive regulator of gibberellin (GA) action, homeostasis and signaling. GA converts the GAF1 complex from transcriptional activator to repressor via the degradation of DELLA proteins.
maker-Contig10-snap-gene-270.30	6.97529	6.14038	7.38862	7.81481	TRUE	--	--	--	--
maker-Contig10-snap-gene-295.14	8.1138	8.70125	6.99686	9.75615	TRUE	--	--	--	--
maker-Contig10-snap-gene-317.60	7.7495	9.54366	7.25289	7.09151	TRUE	--	--	--	--
maker-Contig10-snap-gene-318.41	9.02217	11.5234	11.8187	10.3548	TRUE	--	--	--	--
maker-Contig10-snap-gene-332.11	6.50892	10.6656	9.69867	9.99685	TRUE	CYP76C4	57.426	O64635	Cytochrome P450 76C4; Belongs to the cytochrome P450 family.
maker-Contig10-snap-gene-454.46	-3.89138	-2.60304	-4.41852	-2.30214	TRUE	F1P2.120	42.729	C0LGP4	Probable LRR receptor-like serine/threonine-protein kinase At3g47570.
maker-Contig10-snap-gene-479.49	5.17043	5.91501	4.49951	4.93542	TRUE	--	--	--	--
maker-Contig10-snap-gene-505.17	5.43561	7.57628	6.30873	6.02968	TRUE	--	--	--	--
maker-Contig10-snap-gene-510.4	4.46157	4.10542	4.75263	3.69051	TRUE	KAKU4	47.826	Q949W6	Protein KAKU4; Required for nucleus structure organization (e.g. size and shape).
maker-Contig10-snap-gene-544.33	7.43763	7.16671	7.04118	7.16339	TRUE	--	--	--	--
maker-Contig10-snap-gene-55.12	-7.72978	-2.46264	-2.35506	-10.1324	TRUE	NOP2B	56.787	Q8VYM6	26S rRNA (cytosine-C(5))-methyltransferase NOP2B; Involved in ribosomal large subunit assembly (By similarity). S-adenosyl-L-methionine-dependent methyltransferase that probably methylates the C(5) position of cytosine 1586 (m5C1586) in mitochondrial 26S rRNA. May play a role in the regulation of the cell cycle and the increased nucleolar activity that is associated with the cell proliferation (B…
maker-Contig10-snap-gene-569.2	7.25815	6.85568	6.75125	7.25096	TRUE	RPP13L3	24.609	Q9STE7	Putative disease resistance RPP13-like protein 3; Potential disease resistance protein; Belongs to the disease resistance NB-LRR family. RPP13 subfamily.
maker-Contig10-snap-gene-57.46	1.93148	1.91431	2.24251	1.87209	TRUE	APO2	62.935	Q8W4A5	APO protein 2, chloroplastic; May be involved in the stable assembly of several 4Fe-4S cluster-containing complexes of chloroplasts; Belongs to the APO family.
maker-Contig10-snap-gene-571.6	-5.37214	-3.20822	-7.45516	-5.33702	TRUE	DJC82	42.5	F4J794	Chaperone DnaJ-domain superfamily protein.
maker-Contig10-snap-gene-586.56	7.17029	7.76618	6.08829	8.2031	TRUE	PVA12	52.174	Q9SHC8	Vesicle-associated protein 1-2, N-terminally processed; Vesicle-associated protein that binds the oxysterol-binding protein ORP3A and allows its targeting to the ER. Belongs to the VAMP-associated protein (VAP) (TC 9.B.17) family.
maker-Contig10-snap-gene-591.16	7.24957	6.95029	6.26184	4.72846	TRUE	CDC48A	68.642	P54609	Cell division control protein 48 homolog A; Probably functions in cell division and growth processes. Interacts with certain SNAREs as part of specialized membrane fusion events where vesicles from the same organelle fuse (homotypic fusion) (By similarity).
maker-Contig10-snap-gene-63.9	6.14985	6.02911	6.29126	7.38591	TRUE	--	--	--	--
maker-Contig1033-augustus-gene-0.47	-5.09875	-2.89898	-3.5362	-8.86877	TRUE	--	--	--	--
maker-Contig1054-augustus-gene-0.2	7.17608	6.24368	8.70917	9.52974	TRUE	--	--	--	--
maker-Contig1100-snap-gene-0.33	7.14539	9.34905	8.98893	9.56598	TRUE	F6F3.32	75.342	Q2HIQ2	Ozone-responsive stress-like protein (DUF1138).
maker-Contig1119-augustus-gene-3.13	6.66925	5.65622	7.32834	4.90362	TRUE	--	--	--	--
maker-Contig1142-augustus-gene-0.3	8.65714	8.34545	6.79567	6.66994	TRUE	--	--	--	--
maker-Contig119-augustus-gene-0.2	7.99653	8.19357	6.34044	6.01124	TRUE	CAS1	49.201	P38605	Cycloartenol synthase; Converts oxidosqualene to cycloartenol and 1% parkeol. Involved in plastid biogenesis. Essential for the male gametophyte function; Belongs to the terpene cyclase/mutase family.
maker-Contig12-augustus-gene-12.39	-9.0813	-7.57743	-6.428	-8.95734	TRUE	RPM1	25.367	Q39214	Disease resistance protein RPM1; Disease resistance (R) protein that specifically recognizes the AvrRpm1 type III effector avirulence protein from Pseudomonas syringae. Resistance proteins guard the plant against pathogens that contain an appropriate avirulence protein via an indirect interaction with this avirulence protein. That triggers a defense system including the hypersensitive response, w…
maker-Contig12-augustus-gene-140.6	7.81856	5.47769	8.6843	6.79702	TRUE	PIN1-2	54.217	Q9SL42	Peptidyl-prolyl cis-trans isomerase Pin1; Prolyl cis/trans isomerase with specificity for phospho-Ser- Pro bonds.
maker-Contig12-augustus-gene-152.21	7.82603	8.91427	7.91369	8.73487	TRUE	--	--	--	--
maker-Contig12-augustus-gene-179.33	8.21082	8.0221	8.15223	7.68638	TRUE	F6D8.18	84	Q9SSR2	Signal peptidase I.
maker-Contig12-augustus-gene-185.11	7.82942	7.9014	10.7556	7.93226	TRUE	--	--	--	--
maker-Contig12-augustus-gene-19.36	7.7018	6.87728	7.99507	8.62746	TRUE	F1P2.120	38.918	C0LGP4	Probable LRR receptor-like serine/threonine-protein kinase At3g47570.
maker-Contig12-augustus-gene-247.1	7.52805	6.61265	8.19216	8.03991	TRUE	--	--	--	--
maker-Contig12-augustus-gene-256.33	5.56937	7.22641	6.32461	6.40734	TRUE	F16M2.180	66.467	Q8RXY0	Probable inactive protein kinase At3g63330.
maker-Contig12-augustus-gene-258.14	-7.09981	-8.56309	-4.89945	-7.11799	TRUE	F9H3.13	32.091	Q9ZT78	Ankyrin repeat family protein.
maker-Contig12-augustus-gene-278.9	10.6453	9.9829	9.43802	9.81991	TRUE	--	--	--	--
maker-Contig12-augustus-gene-347.43	6.48468	10.677	8.16087	8.34641	TRUE	ZFWD2	57.895	Q9FNZ1	Zinc finger CCCH domain-containing protein 63.
maker-Contig12-augustus-gene-41.0	7.54754	6.94985	6.70533	5.61591	TRUE	--	--	--	--
maker-Contig12-augustus-gene-417.20	10.12	7.96465	9.83145	6.97714	TRUE	--	--	--	--
maker-Contig12-augustus-gene-438.20	5.58257	7.65997	7.15505	6.69011	TRUE	DSK2B	51.318	Q9SII8	Ubiquitin domain-containing protein DSK2b; Binds and presumably selects ubiquitin-conjugates for destruction. Prefers multiubiquitin chains rather than single ubiquitins, with a binding affinity for 'Lys-48'-linked ubiquitin chains. Acts as a ubiquitin receptor that associates with the 26S proteasomal docking subunit RPN10 for the indirect recognition of ubiquitinated substrates of ubiquitin/26S …
maker-Contig12-augustus-gene-471.15	6.99938	7.64743	7.82353	7.33221	TRUE	--	--	--	--
maker-Contig12-augustus-gene-540.29	7.33007	7.70679	7.89298	5.90822	TRUE	ATL59	37.975	Q9SN27	E3 ubiquitin-protein ligase ATL59; E3 ubiquitin-protein ligase able to catalyze polyubiquitination with ubiquitin-conjugating enzyme E2 UBC8, UBC10, UBC11, and UBC34 in vitro.
maker-Contig12-augustus-gene-541.0	7.79519	7.62203	7.81084	6.73376	TRUE	ATL59	37.975	Q9SN27	E3 ubiquitin-protein ligase ATL59; E3 ubiquitin-protein ligase able to catalyze polyubiquitination with ubiquitin-conjugating enzyme E2 UBC8, UBC10, UBC11, and UBC34 in vitro.
maker-Contig12-augustus-gene-542.26	3.89199	3.36107	3.47262	4.03544	TRUE	T10F18.90	63.212	F4K6Y8	Homoserine dehydrogenase.
maker-Contig12-augustus-gene-551.4	4.34463	5.02039	4.7908	3.3314	TRUE	F17O14.4	56.146	Q9C9Z7	BTB/POZ domain-containing protein At3g08570; May act as a substrate-specific adapter of an E3 ubiquitin- protein ligase complex (CUL3-RBX1-BTB) which mediates the ubiquitination and subsequent proteasomal degradation of target proteins.
maker-Contig12-augustus-gene-58.27	6.62398	6.03048	6.10107	6.10566	TRUE	RPM1	26.409	Q39214	Disease resistance protein RPM1; Disease resistance (R) protein that specifically recognizes the AvrRpm1 type III effector avirulence protein from Pseudomonas syringae. Resistance proteins guard the plant against pathogens that contain an appropriate avirulence protein via an indirect interaction with this avirulence protein. That triggers a defense system including the hypersensitive response, w…
maker-Contig12-augustus-gene-60.27	5.99696	7.03581	7.60129	7.60159	TRUE	--	--	--	--
maker-Contig12-augustus-gene-61.33	7.92718	6.55537	8.3621	5.87714	TRUE	RPM1	26.46	Q39214	Disease resistance protein RPM1; Disease resistance (R) protein that specifically recognizes the AvrRpm1 type III effector avirulence protein from Pseudomonas syringae. Resistance proteins guard the plant against pathogens that contain an appropriate avirulence protein via an indirect interaction with this avirulence protein. That triggers a defense system including the hypersensitive response, w…
maker-Contig12-augustus-gene-78.30	7.1344	6.70971	6.64731	9.16972	TRUE	RPP13L3	27.019	Q9STE7	Putative disease resistance RPP13-like protein 3; Potential disease resistance protein; Belongs to the disease resistance NB-LRR family. RPP13 subfamily.
maker-Contig12-augustus-gene-86.5	7.00809	7.20143	8.0032	8.99011	TRUE	RPM1	27.248	Q39214	Disease resistance protein RPM1; Disease resistance (R) protein that specifically recognizes the AvrRpm1 type III effector avirulence protein from Pseudomonas syringae. Resistance proteins guard the plant against pathogens that contain an appropriate avirulence protein via an indirect interaction with this avirulence protein. That triggers a defense system including the hypersensitive response, w…
maker-Contig12-augustus-gene-86.8	6.96238	7.87272	7.23243	8.30136	TRUE	--	--	--	--
maker-Contig12-snap-gene-125.1	7.25731	8.53082	4.97494	5.89747	TRUE	--	--	--	--
maker-Contig12-snap-gene-14.44	7.46044	6.89192	7.52462	7.5515	TRUE	F1P2.120	36.774	C0LGP4	Probable LRR receptor-like serine/threonine-protein kinase At3g47570.
maker-Contig12-snap-gene-162.37	7.01444	5.44023	7.47669	7.72976	TRUE	MQN23.19	51.124	C0LGX1	Probable LRR receptor-like serine/threonine-protein kinase At5g65240.
maker-Contig12-snap-gene-231.25	3.94842	4.54533	3.45118	2.83584	TRUE	F19I3.16	34.669	O64757	Disease resistance family protein / LRR family protein.
maker-Contig12-snap-gene-247.40	9.21736	6.8849	9.53481	7.20921	TRUE	--	--	--	--
maker-Contig12-snap-gene-266.21	8.52908	10.3308	8.90624	9.24182	TRUE	EER5	43.571	Q8GWE6	Enhanced ethylene response protein 5; Involved in the regulation of ethylene response. Probable TREX-2 component required for nuclear RNA export. The TREX-2 complex (transcription and export complex 2) functions in docking export-competent ribonucleoprotein particles (mRNPs) to the nuclear entrance of the nuclear pore complex (nuclear basket). TREX-2 participates in mRNA export and accurate chrom…
maker-Contig12-snap-gene-29.31	-7.57017	-8.06884	-5.51082	-4.49054	TRUE	--	--	--	--
maker-Contig12-snap-gene-322.10	8.33598	10.1413	8.69238	8.71318	TRUE	--	--	--	--
maker-Contig12-snap-gene-326.16	8.35394	8.37002	8.39624	7.50292	TRUE	RAP74	57.664	Q9SU25	Transcription initiation factor IIF subunit alpha; TFIIF is a general transcription initiation factor that binds to RNA polymerase II and helps to recruit it to the initiation complex in collaboration with TFIIB. It promotes transcription elongation (By similarity); Belongs to the TFIIF alpha subunit family.
maker-Contig12-snap-gene-387.2	8.36376	9.72439	11.9476	8.94339	TRUE	--	--	--	--
maker-Contig12-snap-gene-41.27	7.00134	7.54029	7.25266	6.17234	TRUE	--	--	--	--
maker-Contig12-snap-gene-433.2	-7.38602	-8.123	-6.60384	-3.76018	TRUE	RPM1	33.073	Q39214	Disease resistance protein RPM1; Disease resistance (R) protein that specifically recognizes the AvrRpm1 type III effector avirulence protein from Pseudomonas syringae. Resistance proteins guard the plant against pathogens that contain an appropriate avirulence protein via an indirect interaction with this avirulence protein. That triggers a defense system including the hypersensitive response, w…
maker-Contig12-snap-gene-457.24	6.55439	9.60918	9.09248	7.69853	TRUE	LIMYB	37.705	Q9FFJ8	L10-interacting MYB domain-containing protein; Transcriptional repressor that associates with ribosomal protein promoters.
maker-Contig12-snap-gene-48.29	8.97759	8.1952	7.83786	8.55195	TRUE	CRK8	38.647	O65468	Cysteine-rich receptor-like protein kinase 8.
maker-Contig12-snap-gene-502.42	5.33966	3.67573	5.2747	4.98889	TRUE	--	--	--	--
maker-Contig12-snap-gene-506.36	7.31507	7.27291	7.42884	4.92646	TRUE	--	--	--	--
maker-Contig12-snap-gene-58.18	7.16844	7.60039	6.64356	4.89772	TRUE	RPM1	25	Q39214	Disease resistance protein RPM1; Disease resistance (R) protein that specifically recognizes the AvrRpm1 type III effector avirulence protein from Pseudomonas syringae. Resistance proteins guard the plant against pathogens that contain an appropriate avirulence protein via an indirect interaction with this avirulence protein. That triggers a defense system including the hypersensitive response, w…
maker-Contig12-snap-gene-6.15	4.48359	5.81395	4.00305	3.93123	TRUE	LOS1	86.538	Q9ASR1	Elongation factor 2; Catalyzes the GTP-dependent ribosomal translocation step during translation elongation. During this step, the ribosome changes from the pre-translocational (PRE) to the post-translocational (POST) state as the newly formed A-site-bound peptidyl-tRNA and P-site-bound deacylated tRNA move to the P and E sites, respectively. Catalyzes the coordinated movement of the two tRNA mol…
maker-Contig12-snap-gene-77.31	-3.43794	-8.30162	-6.97323	-1.96173	TRUE	RPP13L3	31.788	Q9STE7	Putative disease resistance RPP13-like protein 3; Potential disease resistance protein; Belongs to the disease resistance NB-LRR family. RPP13 subfamily.
maker-Contig12-snap-gene-78.7	6.43283	6.00551	6.19026	7.39088	TRUE	RPP13	40	Q9M667	Disease resistance protein RPP13; Disease resistance protein. Resistance proteins guard the plant against pathogens that contain an appropriate avirulence protein via an indirect interaction with this avirulence protein. That triggers a defense system including the hypersensitive response, which restricts the pathogen growth. In contrast to other resistance proteins, it works independently of ESD…
maker-Contig12-snap-gene-79.22	7.63164	5.38656	5.86996	9.21105	TRUE	RPP13L4	29.02	Q38834	Disease resistance RPP13-like protein 4; CC-NB-LRR receptor-like protein required for recognition of the Pseudomonas syringae type III effector HopZ1a. Confers allele- specific recognition and virulence attenuation of HopZ1a. Immunity mediated by ZAR1 is independent of several genes required by other resistance protein signaling pathways such as NDR1 and RAR1. Belongs to the disease resistance NB…
maker-Contig12-snap-gene-85.36	2.65559	3.06759	3.3328	3.964	TRUE	RPP8L4	29.932	Q9FJK8	Probable disease resistance RPP8-like protein 4; Potential disease resistance protein; Belongs to the disease resistance NB-LRR family. RPP8/HRT subfamily.
maker-Contig12-snap-gene-86.31	6.72654	7.74942	7.25575	9.59298	TRUE	RPM1	28.037	Q39214	Disease resistance protein RPM1; Disease resistance (R) protein that specifically recognizes the AvrRpm1 type III effector avirulence protein from Pseudomonas syringae. Resistance proteins guard the plant against pathogens that contain an appropriate avirulence protein via an indirect interaction with this avirulence protein. That triggers a defense system including the hypersensitive response, w…
maker-Contig128-augustus-gene-2.16	5.70362	8.26778	6.75366	7.55468	TRUE	PBL5	45.994	Q9LQQ8	Probable serine/threonine-protein kinase PBL5; May be involved in plant defense signaling. Belongs to the protein kinase superfamily. Ser/Thr protein kinase family.
maker-Contig144-augustus-gene-0.22	12.2605	7.9182	9.11476	8.44295	TRUE	SAG12	53.481	Q9FJ47	Senescence-specific cysteine protease SAG12; Cysteine protease that may have a developmental senescence specific cell death function during apoptosis, heavy metal detoxification, and hypersensitive response.
maker-Contig164-augustus-gene-5.17	8.99948	6.98352	10.0119	9.62308	TRUE	F9K23.7	29.703	Q8W3K3	Putative disease resistance protein At1g58400; Potential disease resistance protein; Belongs to the disease resistance NB-LRR family.
maker-Contig17-snap-gene-2.1	8.66744	5.83917	5.18335	10.1496	TRUE	PVA12	53.435	Q9SHC8	Vesicle-associated protein 1-2, N-terminally processed; Vesicle-associated protein that binds the oxysterol-binding protein ORP3A and allows its targeting to the ER. Belongs to the VAMP-associated protein (VAP) (TC 9.B.17) family.
maker-Contig247-snap-gene-1.32	8.07399	8.12029	8.15339	8.46864	TRUE	UGT76B1	38.913	Q9C768	UDP-glycosyltransferase 76B1; Glycosylates the amino acid-related molecules isoleucic acid (2-hydroxy-3-methylpentanoic acid) and valic acid (2-hydroxy-3- methylbutyric acid). Acts as a negative regulator of salicylic acid (SA)-dependent plant defense in the absence of pathogens and promotes the jasmonate (JA) response. Negatively influences the onset of senescence; Belongs to the UDP-glycosyltra…
maker-Contig25-augustus-gene-122.48	4.39218	4.53705	4.64698	3.07804	TRUE	F1P2.120	43.611	C0LGP4	Probable LRR receptor-like serine/threonine-protein kinase At3g47570.
maker-Contig25-augustus-gene-133.42	5.55048	6.48272	5.93488	4.92527	TRUE	--	--	--	--
maker-Contig25-augustus-gene-133.43	5.57787	4.95053	4.82044	5.51838	TRUE	T29M8.11	66.667	Q9LMA2	Transmembrane protein.
maker-Contig25-augustus-gene-137.2	6.94652	6.41997	6.63091	4.41759	TRUE	--	--	--	--
maker-Contig25-augustus-gene-190.33	-9.19512	-9.29617	-4.41981	-5.56116	TRUE	39661	58.824	Q3E984	Protein argonaute 8; Involved in RNA-mediated post-transcriptional gene silencing (PTGS). Main component of the RNA-induced silencing complex (RISC) that binds to a short guide RNA such as a microRNA (miRNA) or small interfering RNA (siRNA). RISC uses the mature miRNA or siRNA as a guide for slicer-directed cleavage of homologous mRNAs to repress gene expression (By similarity).
maker-Contig25-augustus-gene-207.58	-3.0781	-4.30638	-3.18325	-3.02169	TRUE	AG	57.317	P17839	Floral homeotic protein AGAMOUS; Probable transcription factor involved in the control of organ identity during the early development of flowers. Is required for normal development of stamens and carpels in the wild-type flower. Plays a role in maintaining the determinacy of the floral meristem. Acts as C class cadastral protein by repressing the A class floral homeotic genes like APETALA1. Forms…
maker-Contig25-augustus-gene-44.1	7.23189	8.64114	7.9263	6.57288	TRUE	LIMYB	19.799	Q9FFJ8	L10-interacting MYB domain-containing protein; Transcriptional repressor that associates with ribosomal protein promoters.
maker-Contig25-augustus-gene-70.33	8.47667	9.37373	8.63437	9.48999	TRUE	--	--	--	--
maker-Contig25-snap-gene-106.54	6.1103	6.55199	6.18429	6.70438	TRUE	SPP	75	O81062	Signal peptide peptidase; Intramembrane-cleaving aspartic protease (I-CLiP) that cleaves type II membrane signal peptides in the hydrophobic plane of the membrane (By similarity). Catalyzes intramembrane proteolysis of some signal peptides after they have been cleaved from a preprotein, resulting in the release of the fragment from the ER membrane into the cytoplasm (By similarity). Plays a criti…
maker-Contig25-snap-gene-107.45	6.93655	7.6072	6.74861	7.67058	TRUE	--	--	--	--
maker-Contig25-snap-gene-134.28	-7.71266	-3.37593	-3.26087	-4.29488	TRUE	--	--	--	--
maker-Contig25-snap-gene-141.10	7.83678	6.41406	8.25584	9.00211	TRUE	--	--	--	--
maker-Contig25-snap-gene-143.98	3.56334	4.96848	4.36655	2.62053	TRUE	T22F8.50	53.435	Q9T024	DNAJ heat shock N-terminal domain-containing protein.
maker-Contig25-snap-gene-184.13	4.87189	6.80565	8.41478	7.23357	TRUE	--	--	--	--
maker-Contig25-snap-gene-36.2	-5.37264	-3.76484	-5.54655	-4.27611	TRUE	UMAMIT21	44.11	Q9FGG3	WAT1-related protein At5g64700.
maker-Contig272-augustus-gene-0.4	4.62155	4.93482	5.56136	-6.53118	FALSE	--	--	--	--
maker-Contig279-augustus-gene-0.12	10.1132	8.74058	10.9832	7.40958	TRUE	RPL35C	36.111	Q9M3D2	60S ribosomal protein L35-3; Belongs to the universal ribosomal protein uL29 family.
maker-Contig28-augustus-gene-191.8	7.07042	5.80819	8.0001	5.61926	TRUE	--	--	--	--
maker-Contig28-augustus-gene-210.28	8.76792	6.09352	10.689	10.6584	TRUE	--	--	--	--
maker-Contig28-augustus-gene-215.43	7.47712	6.69653	6.42511	6.90769	TRUE	F13J11.12	51.613	Q1PF74	Nuclease.
maker-Contig28-augustus-gene-24.48	3.28822	3.63951	4.04844	4.28525	TRUE	F13M23.290	39.535	Q9SW12	HAD superfamily, subfamily IIIB acid phosphatase.
maker-Contig28-augustus-gene-263.4	-6.04	-4.63005	-5.37319	-4.80358	TRUE	--	--	--	--
maker-Contig28-augustus-gene-285.35	-10.4416	-2.66233	-8.0586	-2.6792	TRUE	RPP13	29.851	Q9M667	Disease resistance protein RPP13; Disease resistance protein. Resistance proteins guard the plant against pathogens that contain an appropriate avirulence protein via an indirect interaction with this avirulence protein. That triggers a defense system including the hypersensitive response, which restricts the pathogen growth. In contrast to other resistance proteins, it works independently of ESD…
maker-Contig28-augustus-gene-287.46	-2.74054	-3.42191	-2.82616	-3.46991	TRUE	T6A23.2	27.072	A0A1P8AZJ4	Cytochrome C oxidase subunit.
maker-Contig28-augustus-gene-29.42	-9.48784	-3.02459	-7.01741	-2.43521	TRUE	F4IWG7_ARATH	35.079	F4IWG7	Zinc finger (C3HC4-type RING finger) family protein.
maker-Contig28-augustus-gene-335.4	7.10378	7.07886	5.81563	7.95741	TRUE	TPL	52.522	Q94AI7	Protein TOPLESS; Transcriptional corepressor. May repress the expression of root-promoting genes in the top half of the embryo to allow proper differentiation of the shoot pole during the transition stage of embryogenesis. Regulates the expression of PLT1 and PLT2. Negative regulator of jasmonate responses. Negative regulator of auxin responses. Negative regulator of multiple floral organ identit…
maker-Contig28-augustus-gene-380.53	6.00482	6.7198	6.09081	5.73889	TRUE	--	--	--	--
maker-Contig28-augustus-gene-8.29	8.72207	6.33932	5.65377	8.27196	TRUE	--	--	--	--
maker-Contig28-snap-gene-113.63	11.7889	5.01289	10.8331	5.90706	TRUE	--	--	--	--
maker-Contig28-snap-gene-118.5	-9.40982	-7.40905	-4.87552	-7.75869	TRUE	FBX7	27.857	Q9ZPS0	F-box only protein 7.
maker-Contig28-snap-gene-131.28	-5.55887	-2.86946	-5.64946	-3.57237	TRUE	--	--	--	--
maker-Contig28-snap-gene-195.21	6.23483	7.59151	7.90589	7.5272	TRUE	PIF1	35.294	Q8GZM7	Transcription factor PIF1; Transcription activator. Regulates negatively chlorophyll biosynthesis and seed germination in the dark, and lightinduced degradation of PIF1 relieves this negative regulation to promote photomorphogenesis. Binds to the G-box motif (5'-CACGTG-3') found in many light-regulated promoters. Promotes the expression of SOM, and thus modulates responses to abscisic acid (ABA) …
maker-Contig28-snap-gene-26.44	3.83321	4.54657	4.78821	5.08754	TRUE	MWD22.21	31.481	Q9LU48	HAD superfamily, subfamily IIIB acid phosphatase.
maker-Contig28-snap-gene-261.50	-9.2687	-10.3892	-10.227	-7.90059	TRUE	--	--	--	--
maker-Contig28-snap-gene-272.2	7.73215	7.96071	8.13864	6.31754	TRUE	--	--	--	--
maker-Contig28-snap-gene-296.31	7.79317	7.34128	6.99814	5.86246	TRUE	CPL4	47.712	Q00IB6	RNA polymerase II C-terminal domain phosphatase-like 4; Processively dephosphorylates 'Ser-2' and/or 'Ser-5' of the heptad repeats YSPTSPS in the C-terminal domain of the largest RNA polymerase II subunit (RPB1). This promotes the activity of RNA polymerase II (By similarity). Required for normal plant growth.
maker-Contig28-snap-gene-343.1	-7.12841	-3.42102	-3.22286	-3.55716	TRUE	APY7	39.915	F4JSH1	Probable apyrase 7; Catalyzes the hydrolysis of phosphoanhydride bonds of nucleoside tri- and di-phosphates (By similarity). Involved in the regulation of pollen and anther development.
maker-Contig28-snap-gene-4.57	7.10037	6.12837	6.48269	6.00166	TRUE	F6D8.18	86	Q9SSR2	Signal peptidase I.
maker-Contig28-snap-gene-59.5	-7.35206	-3.92302	-4.20148	-3.69602	TRUE	--	--	--	--
maker-Contig282-augustus-gene-0.37	7.07639	7.65758	6.28438	5.77424	TRUE	--	--	--	--
maker-Contig296-snap-gene-0.28	6.77661	7.15651	6.80082	5.89651	TRUE	--	--	--	--
maker-Contig3-augustus-gene-103.6	8.15257	9.14361	8.55454	6.34997	TRUE	SCPL18	38.746	Q9C7Z9	Serine carboxypeptidase-like 18; Probable carboxypeptidase.
maker-Contig3-augustus-gene-147.54	-8.12907	-3.48333	-9.49166	-3.11046	TRUE	--	--	--	--
maker-Contig3-augustus-gene-20.4	7.5885	5.48497	5.71921	5.06374	TRUE	CYP71B34	41.479	Q9LIP6	Cytochrome P450 71B34; Belongs to the cytochrome P450 family.
maker-Contig3-augustus-gene-202.1	10.2043	10.6007	10.2352	9.17305	TRUE	--	--	--	--
maker-Contig3-augustus-gene-204.17	11.5842	8.59981	7.1281	7.80105	TRUE	--	--	--	--
maker-Contig3-augustus-gene-231.5	2.91191	2.92341	3.09247	4.08813	TRUE	DTX40	67.204	Q9LVD9	Protein DETOXIFICATION 40.
maker-Contig3-augustus-gene-329.44	6.66173	6.56089	7.84773	4.99367	TRUE	HHT1	40	Q94CD1	Omega-hydroxypalmitate O-feruloyl transferase; Involved in the synthesis of aromatics of the suberin polymer. Specifically affects the accumulation of the ferulate constituent of suberin in roots and seeds, but has no effect on the content of p-coumarate or sinapate.
maker-Contig3-augustus-gene-356.11	-7.77921	-5.93531	-5.73344	-5.93327	TRUE	--	--	--	--
maker-Contig3-augustus-gene-394.2	-3.66109	-2.91165	-3.79056	-3.78249	TRUE	DSP8	45.205	Q9ZQP1	Putative dual specificity protein phosphatase DSP8; May possess phosphatase activity.
maker-Contig3-augustus-gene-398.74	3.47748	3.83977	3.16153	3.09523	TRUE	T4M8.22	66.857	Q9ZQ71	Expressed protein.
maker-Contig3-augustus-gene-4.1	4.80223	3.76957	4.1211	4.65672	TRUE	CEP3-2	45.333	Q9STL5	KDEL-tailed cysteine endopeptidase CEP3; Involved in the final stage of developmental programmed cell death and in intercalation of new cells. Cleaves extensins, thus probably supporting the final cell collapse. Belongs to the peptidase C1 family.
maker-Contig3-augustus-gene-412.1	4.92075	3.84519	5.17932	3.89844	TRUE	--	--	--	--
maker-Contig3-augustus-gene-415.61	11.2275	10.9521	6.96938	7.81846	TRUE	--	--	--	--
maker-Contig3-augustus-gene-8.55	-7.45026	-10.9372	-11.2686	-9.87391	TRUE	38565	39.498	Q9SJK3	Protein argonaute 5; Involved in RNA-mediated post-transcriptional gene silencing (PTGS). Main component of the RNA-induced silencing complex (RISC) that binds to a short guide RNA such as a microRNA (miRNA) or small interfering RNA (siRNA). RISC uses the mature miRNA or siRNA as a guide for slicer-directed cleavage of homologous mRNAs to repress gene expression. Associates with siRNAs of various…
maker-Contig3-augustus-gene-9.42	-4.20239	-6.0707	-7.00355	-6.64467	TRUE	38565	39.498	Q9SJK3	Protein argonaute 5; Involved in RNA-mediated post-transcriptional gene silencing (PTGS). Main component of the RNA-induced silencing complex (RISC) that binds to a short guide RNA such as a microRNA (miRNA) or small interfering RNA (siRNA). RISC uses the mature miRNA or siRNA as a guide for slicer-directed cleavage of homologous mRNAs to repress gene expression. Associates with siRNAs of various…
maker-Contig3-augustus-gene-94.43	7.85178	6.87788	7.18387	6.63071	TRUE	--	--	--	--
maker-Contig3-snap-gene-254.37	7.02299	7.5804	6.84592	8.03468	TRUE	UBP13	43.796	Q84WU2	Ubiquitin carboxyl-terminal hydrolase 13; Recognizes and hydrolyzes the peptide bond at the C-terminal Gly of ubiquitin. Involved in the processing of poly-ubiquitin precursors as well as that of ubiquitinated proteins (By similarity). Belongs to the peptidase C19 family.
maker-Contig3-snap-gene-293.27	8.04092	9.8799	7.0522	6.7485	TRUE	CSLA11	35.443	Q9LF09	Probable glucomannan 4-beta-mannosyltransferase 11; Probable mannan synthase which consists of a 4-beta- mannosyltransferase activity on mannan using GDP-mannose. The beta-1,4- mannan product is the backbone for galactomannan synthesis by galactomannan galactosyltransferase. Galactomannan is a noncellulosic polysaccharides of plant cell wall.
maker-Contig3-snap-gene-308.0	11	11.4319	11.0366	10.486	TRUE	--	--	--	--
maker-Contig3-snap-gene-367.61	-10.5417	-11.1517	-5.67832	-10.6596	TRUE	--	--	--	--
maker-Contig3-snap-gene-7.81	-11.9811	-11.2746	-11.606	-11.6927	TRUE	ACT7	78.073	P53492	Actin-7; Actins are highly conserved proteins that are involved in various types of cell motility and are ubiquitously expressed in all eukaryotic cells. Essential component of cell cytoskeleton; plays an important role in cytoplasmic streaming, cell shape determination, cell division, organelle movement and extension growth. This is considered as one of the vegetative actins which is involved in…
maker-Contig30-augustus-gene-105.28	9.37463	9.62649	6.96045	8.27748	TRUE	MO2	33.516	O81816	Monooxygenase 2.
maker-Contig30-augustus-gene-115.39	7.36269	4.79421	6.49695	5.60737	TRUE	--	--	--	--
maker-Contig30-augustus-gene-200.0	-8.3145	-7.46082	-8.75404	-8.84072	TRUE	MXI22.1	89.247	Q945N1	Galactose oxidase/kelch repeat superfamily protein.
maker-Contig30-augustus-gene-33.0	-4.50336	-3.32821	-3.86042	-4.42015	TRUE	RXW24L	28.792	Q9C646	Probable disease resistance protein RXW24L; Potential disease resistance protein; Belongs to the disease resistance NB-LRR family.
maker-Contig30-augustus-gene-39.47	7.36377	6.77258	3.64721	8.96058	TRUE	CYP71B34	34.694	Q9LIP6	Cytochrome P450 71B34; Belongs to the cytochrome P450 family.
maker-Contig30-snap-gene-114.50	-9.61551	-9.49072	-8.86035	-8.94704	TRUE	RPPL1	37.111	Q9LRR4	Putative disease resistance RPP13-like protein 1; Potential disease resistance protein; Belongs to the disease resistance NB-LRR family. RPP13 subfamily.
maker-Contig30-snap-gene-116.53	7.53312	7.52901	7.10977	7.40201	TRUE	--	--	--	--
maker-Contig30-snap-gene-159.40	6.57124	6.68037	6.2051	7.51922	TRUE	T1N6.22	49.333	Q94K30	NAD(P)-binding Rossmann-fold superfamily protein; Belongs to the short-chain dehydrogenases/reductases (SDR) family.
maker-Contig30-snap-gene-249.40	-10.963	-12.814	-12.0676	-8.59261	TRUE	--	--	--	--
maker-Contig30-snap-gene-250.69	4.11904	3.63194	4.68078	3.19017	TRUE	RPPL1	29.657	Q9LRR4	Putative disease resistance RPP13-like protein 1; Potential disease resistance protein; Belongs to the disease resistance NB-LRR family. RPP13 subfamily.
maker-Contig30-snap-gene-27.2	5.61634	4.98962	4.74333	3.50531	TRUE	--	--	--	--
maker-Contig30-snap-gene-34.0	-5.01088	-2.58926	-9.64627	-3.96418	TRUE	RXW24L	27.668	Q9C646	Probable disease resistance protein RXW24L; Potential disease resistance protein; Belongs to the disease resistance NB-LRR family.
maker-Contig321-snap-gene-0.10	5.29394	4.32355	4.69845	4.83731	TRUE	F5O24.290	43.84	Q84K82	2-oxoglutarate (2OG) and Fe(II)-dependent oxygenase superfamily protein; Belongs to the iron/ascorbate-dependent oxidoreductase family.
maker-Contig329-augustus-gene-0.31	-2.47642	-4.62554	-4.93154	-4.29169	TRUE	KIN14D	55.833	F4JGP4	Kinesin-like protein KIN-14D; Kinesin that supports microtubule movement in an ATP- dependent manner and that functions as a minus-end directed motor as well as a plus-end tracking protein. During mitosis, is involved in early spindle assembly. Participates in the capture of antiparallel interpolar microtubules and helps in generating force to coalign microtubules; Belongs to the TRAFAC class myo…
maker-Contig33-augustus-gene-1.21	-4.97163	-4.72466	-4.46522	-3.3345	TRUE	A0A1I9LSN7	47.727	A0A1I9LSN7	Regulator of chromosome condensation (RCC1) family protein.
maker-Contig339-augustus-gene-0.45	4.24463	3.93785	4.65535	4.79017	TRUE	--	--	--	--
maker-Contig34-augustus-gene-11.37	7.16207	9.59085	9.50382	8.38597	TRUE	MAIL1	25.941	Q9SK32	Protein MAIN-LIKE 1; Acts as an important factor for cell fate determination and maintenance throughout plant development. Required for the organization of the root apical meristem (RAM) and the shoot apical meristem (SAM). Required to maintain genome stability and cell division activity in meristematic cells.
maker-Contig34-augustus-gene-15.14	9.73117	8.5427	7.69546	9.2155	TRUE	--	--	--	--
maker-Contig34-augustus-gene-9.40	7.09528	8.30772	9.56796	7.6371	TRUE	PER51	41.004	Q9SZE7	Peroxidase 51; Removal of H(2)O(2), oxidation of toxic reductants, biosynthesis and degradation of lignin, suberization, auxin catabolism, response to environmental stresses such as wounding, pathogen attack and oxidative stress. These functions might be dependent on each isozyme/isoform in each plant tissue.
maker-Contig34-snap-gene-11.40	8.24227	8.56546	8.19025	8.22187	TRUE	--	--	--	--
maker-Contig34-snap-gene-14.6	-4.22295	-4.3825	-6.10472	-4.43446	TRUE	RPM1	29.213	Q39214	Disease resistance protein RPM1; Disease resistance (R) protein that specifically recognizes the AvrRpm1 type III effector avirulence protein from Pseudomonas syringae. Resistance proteins guard the plant against pathogens that contain an appropriate avirulence protein via an indirect interaction with this avirulence protein. That triggers a defense system including the hypersensitive response, w…
maker-Contig359-augustus-gene-1.0	11.6538	12.9182	11.8667	11.7286	TRUE	KIN5D	55.479	Q9LZU5	Kinesin-like protein KIN-5D; Responsible for microtubule translocation. May be important for the organization of phragmoplast-specific arrays of microtubules (By similarity). Plays an essential role in stabilizing the mitotic spindle. Required during mitotic cytokinesis (By similarity). Belongs to the TRAFAC class myosin-kinesin ATPase superfamily. Kinesin family. KIN-5/BimC subfamily.
maker-Contig359-augustus-gene-1.1	11.2773	12.0882	11.2933	10.9612	TRUE	--	--	--	--
maker-Contig359-augustus-gene-1.11	11.4292	11.5176	11.1468	11.2404	TRUE	--	--	--	--
maker-Contig359-augustus-gene-1.12	12.8404	13.9528	12.8724	12.6523	TRUE	KIN5D	56.757	Q9LZU5	Kinesin-like protein KIN-5D; Responsible for microtubule translocation. May be important for the organization of phragmoplast-specific arrays of microtubules (By similarity). Plays an essential role in stabilizing the mitotic spindle. Required during mitotic cytokinesis (By similarity). Belongs to the TRAFAC class myosin-kinesin ATPase superfamily. Kinesin family. KIN-5/BimC subfamily.
maker-Contig38-augustus-gene-113.12	3.81443	3.74123	3.54838	3.53399	TRUE	Q945Q5_ARATH	52.459	Q945Q5	Bacterial trigger factor.
maker-Contig38-augustus-gene-181.5	4.4217	4.61137	3.48487	3.32755	TRUE	--	--	--	--
maker-Contig38-augustus-gene-247.63	-6.35514	-9.98101	-5.45726	-3.11605	TRUE	--	--	--	--
maker-Contig38-augustus-gene-394.2	10.4675	11.2005	11.8204	10.1381	TRUE	MS2	55.882	Q9SRV5	5-methyltetrahydropteroyltriglutamate--homocysteine methyltransferase 2; Catalyzes the transfer of a methyl group from 5- methyltetrahydrofolate to homocysteine resulting in methionine formation.
maker-Contig38-augustus-gene-51.30	21.7776	24.1429	16.9532	15.4414	TRUE	LOX2	52.399	P38418	Lipoxygenase 2, chloroplastic; 13S-lipoxygenase that can use linolenic acid as substrates. Plant lipoxygenases may be involved in a number of diverse aspects of plant physiology including growth and development, pest resistance, and senescence or responses to wounding. Catalyzes the hydroperoxidation of lipids containing a cis,cis-1,4-pentadiene structure. Required for the wound-induced synthesis…
maker-Contig38-snap-gene-126.36	6.33064	6.66419	7.25703	3.91276	TRUE	--	--	--	--
maker-Contig38-snap-gene-347.7	8.29237	7.79579	7.34769	7.59603	TRUE	SUFE1	49.643	Q84W65	SufE-like protein 1, chloroplastic/mitochondrial; Participates in cysteine desulfurization mediated by NFS2 in chloroplast and NIFS1 in mitochondrion. Activates the cysteine desulfurase activity of NFS2. Cysteine desulfurization mobilizes sulfur from L-cysteine to yield L-alanine and supplies the inorganic sulfur for iron-sulfur (Fe-S) cluster formation. Glutaredoxins regulate SUFE1 activity by i…
maker-Contig38-snap-gene-467.40	6.57275	5.06164	5.42475	7.27516	TRUE	--	--	--	--
maker-Contig38-snap-gene-480.0	7.67254	9.21746	8.19756	8.68515	TRUE	EER5	82.051	Q8GWE6	Enhanced ethylene response protein 5; Involved in the regulation of ethylene response. Probable TREX-2 component required for nuclear RNA export. The TREX-2 complex (transcription and export complex 2) functions in docking export-competent ribonucleoprotein particles (mRNPs) to the nuclear entrance of the nuclear pore complex (nuclear basket). TREX-2 participates in mRNA export and accurate chrom…
maker-Contig38-snap-gene-501.0	-8.45901	-3.10587	-6.29183	-5.10605	TRUE	--	--	--	--
maker-Contig38-snap-gene-532.36	-6.59725	-6.27313	-7.11102	-4.89581	TRUE	WAK2	33.036	Q9LMP1	Wall-associated receptor kinase 2; Serine/threonine-protein kinase that may function as a signaling receptor of extracellular matrix component. Binding to pectin may have significance in the control of cell expansion, morphogenesis and development.
maker-Contig38-snap-gene-551.16	5.00642	5.39386	4.52586	5.99749	TRUE	PEPKR1	49.882	Q9LDQ1	Phosphoenolpyruvate carboxylase-related kinase 1.
maker-Contig38-snap-gene-562.55	3.55685	5.25062	4.7072	4.62286	TRUE	EMB976	40.993	O04647	Pentatricopeptide repeat-containing protein At5g27270; Belongs to the PPR family. P subfamily.
maker-Contig38-snap-gene-565.49	7.22487	9.50099	9.00369	9.65972	TRUE	F6F3.32	75.342	Q2HIQ2	Ozone-responsive stress-like protein (DUF1138).
maker-Contig38-snap-gene-65.80	6.9532	6.75501	8.66409	8.14591	TRUE	TMN9	67.778	Q9C5N2	Transmembrane 9 superfamily member 9.
maker-Contig4-augustus-gene-130.28	-8.67424	-5.8988	-8.15065	-3.59162	TRUE	IMPA4	41.892	O80480	Importin subunit alpha-4; Binds to conventional NLS motifs and mediates nuclear protein import across the nuclear envelope. Acts as cellular receptor for the nuclear import of the virD2 protein of Agrobacterium and is essential for Agrobacterium-mediated root transformation.
maker-Contig4-augustus-gene-151.23	4.34991	6.7041	5.17784	4.95816	TRUE	--	--	--	--
maker-Contig4-augustus-gene-191.25	6.41441	6.10803	6.56817	7.23397	TRUE	LIF2	58.594	Q9ASP6	Heterogeneous nuclear ribonucleoprotein Q; Transcriptional activator that binds DNA on GAGA-like motif and 5'-(C/G)ACGTG(G/T)C(A/G)-3' consensus motif in the promoters of target genes. Component of ribonucleosomes, which are complexes of at least 20 other different heterogeneous nuclear ribonucleoproteins (hnRNP). hnRNP play an important role in processing of precursor mRNA in the nucleus (By sim…
maker-Contig4-augustus-gene-213.26	7.01093	6.34096	8.87657	8.18495	TRUE	CYP71A25	39.171	Q9STK8	Cytochrome P450 71A25; Belongs to the cytochrome P450 family.
maker-Contig4-augustus-gene-67.37	3.59342	4.82921	4.50501	5.09969	TRUE	K2A18.2	50	Q8VZ15	GTP binding protein.
maker-Contig4-augustus-gene-9.12	5.39396	8.48039	7.26112	6.15618	TRUE	40026	49.254	Q84VQ0	Protein argonaute 9; Involved in RNA-mediated post-transcriptional gene silencing (PTGS). Main component of the RNA-induced silencing complex (RISC) that binds to a short guide RNA such as a microRNA (miRNA) or small interfering RNA (siRNA). RISC uses the mature miRNA or siRNA as a guide for slicer-directed cleavage of homologous mRNAs to repress gene expression. Associates preferentially with sm…
maker-Contig4-augustus-gene-91.29	-7.40147	-4.69472	-4.99259	-3.01002	TRUE	dl3085w-3	29.7	Q94B46	F-box/LRR-repeat protein At4g14096.
maker-Contig4-snap-gene-130.27	7.09314	11.3022	10.9916	10.2546	TRUE	--	--	--	--
maker-Contig4-snap-gene-146.36	7.02877	7.82402	4.18922	2.66904	TRUE	--	--	--	--
maker-Contig4-snap-gene-147.29	-6.11394	-5.79213	-4.22128	-3.79372	TRUE	T13L16.15	25	Q84X17	F-box protein At2g17830.
maker-Contig4-snap-gene-150.21	6.58823	7.62294	8.19559	6.7084	TRUE	F5H14.10	79.71	Q9SKS7	SNARE-like superfamily protein.
maker-Contig4-snap-gene-209.26	3.8285	3.28393	2.74581	3.22385	TRUE	CLPB3	45.07	Q9LF37	Chaperone protein ClpB3, chloroplastic; Molecular chaperone essential for chloroplast development and seedling viability. Mediates internal thylakoid membrane formation and confers thermotolerance to chloroplasts during heat stress.
maker-Contig4-snap-gene-5.18	7.94233	6.28494	7.35492	7.1823	TRUE	Q94AB1_ARATH	53.125	Q94AB1	Mono-/di-acylglycerol lipase, N-terminalLipase, class 3.
maker-Contig4-snap-gene-58.34	7.55728	5.45172	5.63095	5.71891	TRUE	T1F9.15	44.681	O64784	G-type lectin S-receptor-like serine/threonine-protein kinase At1g61360; Belongs to the protein kinase superfamily. Ser/Thr protein kinase family.
maker-Contig4-snap-gene-90.21	4.57741	3.1222	6.44326	4.30607	TRUE	RPP13	27.941	Q9M667	Disease resistance protein RPP13; Disease resistance protein. Resistance proteins guard the plant against pathogens that contain an appropriate avirulence protein via an indirect interaction with this avirulence protein. That triggers a defense system including the hypersensitive response, which restricts the pathogen growth. In contrast to other resistance proteins, it works independently of ESD…
maker-Contig415-augustus-gene-0.21	10.4372	10.2488	10.6343	11.2145	TRUE	--	--	--	--
maker-Contig44-augustus-gene-21.24	4.83661	6.00292	4.96427	4.89598	TRUE	--	--	--	--
maker-Contig44-augustus-gene-58.12	9.00574	7.76622	9.82698	9.48716	TRUE	AN	79.31	O23702	C-terminal binding protein AN; Involved in controlling the equilibrium between tubular and stacked structures in the Golgi complex (By similarity). Required for cortical microtubules (MTs) arrangement that confers cell shape. Regulates the width of leaves by controlling the polar elongation of leaf cells. Involved in the regulation of trichome branching. Seems to not be able to regulate gene tran…
maker-Contig44-snap-gene-43.22	7.56684	7.45242	8.15983	9.20197	TRUE	BAN	45.758	Q9SEV0	Anthocyanidin reductase; Involved in the biosynthesis of condensed tannins. Converts cyanidin into (-)-epicatechin as the major product. Belongs to the NAD(P)-dependent epimerase/dehydratase family. Dihydroflavonol-4-reductase subfamily.
maker-Contig440-snap-gene-0.27	3.47173	4.72247	4.38604	4.9023	TRUE	K2A18.2	49.582	Q8VZ15	GTP binding protein.
maker-Contig445-augustus-gene-0.51	4.0238	4.01002	3.79505	3.36821	TRUE	Q945Q5_ARATH	52.459	Q945Q5	Bacterial trigger factor.
maker-Contig46-augustus-gene-0.54	3.64088	3.66211	3.84119	3.96278	TRUE	BAN	44.932	Q9SEV0	Anthocyanidin reductase; Involved in the biosynthesis of condensed tannins. Converts cyanidin into (-)-epicatechin as the major product. Belongs to the NAD(P)-dependent epimerase/dehydratase family. Dihydroflavonol-4-reductase subfamily.
maker-Contig462-augustus-gene-0.5	4.1337	4.37958	3.95605	3.27892	TRUE	Q945Q5_ARATH	45.902	Q945Q5	Bacterial trigger factor.
maker-Contig476-augustus-gene-0.5	6.54029	6.8484	6.79234	7.21121	TRUE	--	--	--	--
maker-Contig50-augustus-gene-140.67	8.38558	10.4036	9.43631	9.55974	TRUE	--	--	--	--
maker-Contig50-augustus-gene-151.3	6.50942	6.1	7.60376	8.38502	TRUE	--	--	--	--
maker-Contig50-augustus-gene-180.6	-3.88058	-2.9843	-2.69984	-2.11234	TRUE	GC4	41.612	Q8VYU6	Golgin candidate 4; Golgi matrix protein playing a role in tethering of vesicles to Golgi membranes and in maintaining the overall structure of the Golgi apparatus.
maker-Contig50-augustus-gene-198.23	9.12668	6.40367	7.07725	7.27053	TRUE	UBC18	47.059	Q9FMM0	Probable ubiquitin-conjugating enzyme E2 18; Accepts the ubiquitin from the E1 complex and catalyzes its covalent attachment to other proteins.
maker-Contig50-augustus-gene-224.2	-5.27381	-8.22332	-8.46619	-7.57686	TRUE	CRK15	39.49	Q8W4G6	Cysteine-rich receptor-like protein kinase 15.
maker-Contig50-augustus-gene-236.2	7.47673	8.75326	7.38703	6.15782	TRUE	--	--	--	--
maker-Contig50-augustus-gene-38.11	6.00365	8.29977	7.26811	8.27534	TRUE	PBL27	46	Q1PDV6	Serine/threonine-protein kinase PBL27; Receptor-like cytoplasmic kinase involved in the transduction of signal between the host cell surface chitin receptor complex CERK1- LYK5 and the intracellular MAPKKK5-dependent mitogen-activated protein kinase (MAPK) cascade that leads to chitin-induced immunity. Phosphorylates and activates MAPKKK5 when phosphorylated by CERK1 after elicitation by chitin.
maker-Contig50-augustus-gene-61.2	6.22528	7.99919	7.40982	6.61713	TRUE	MYH9.9	68.627	Q93Y25	Splicing factor, CC1-like protein.
maker-Contig50-snap-gene-26.8	6.9651	9.2792	8.79946	10.3867	TRUE	MJC20.8	37.5	Q9FHY5	Emb|CAB72466.1.
maker-Contig50-snap-gene-31.9	7.51436	6.29431	9.077	7.81836	TRUE	RPM1	28.23	Q39214	Disease resistance protein RPM1; Disease resistance (R) protein that specifically recognizes the AvrRpm1 type III effector avirulence protein from Pseudomonas syringae. Resistance proteins guard the plant against pathogens that contain an appropriate avirulence protein via an indirect interaction with this avirulence protein. That triggers a defense system including the hypersensitive response, w…
maker-Contig50-snap-gene-44.4	8.72272	8.83241	9.64945	9.79983	TRUE	F6F3.32	59.677	Q2HIQ2	Ozone-responsive stress-like protein (DUF1138).
maker-Contig50-snap-gene-56.38	4.80661	3.89234	2.64124	3.98413	TRUE	--	--	--	--
maker-Contig50-snap-gene-56.41	4.56157	3.39306	2.96035	3.41362	TRUE	--	--	--	--
maker-Contig521-snap-gene-1.6	4.8881	8.20858	8.29213	7.58275	TRUE	--	--	--	--
maker-Contig55-augustus-gene-0.7	8.53871	7.77381	8.46861	6.33287	TRUE	--	--	--	--
maker-Contig562-snap-gene-0.48	5.65568	7.28553	8.2406	7.38163	TRUE	PIF1	33.663	Q8GZM7	Transcription factor PIF1; Transcription activator. Regulates negatively chlorophyll biosynthesis and seed germination in the dark, and lightinduced degradation of PIF1 relieves this negative regulation to promote photomorphogenesis. Binds to the G-box motif (5'-CACGTG-3') found in many light-regulated promoters. Promotes the expression of SOM, and thus modulates responses to abscisic acid (ABA) …
maker-Contig563-augustus-gene-0.6	6.61595	7.80873	6.64883	9.61364	TRUE	FBA1	64.138	Q9SJU4	Fructose-bisphosphate aldolase 1, chloroplastic; Plays a key role in glycolysis and gluconeogenesis. Belongs to the class I fructose-bisphosphate aldolase family.
maker-Contig6-augustus-gene-104.23	9.02571	8.35066	8.97832	6.20679	TRUE	--	--	--	--
maker-Contig6-augustus-gene-113.17	2.41674	2.64246	2.59005	2.6217	TRUE	C17L7.10	58.201	Q9M0Y6	Putative PAP-specific phosphatase, mitochondrial; Converts adenosine 3'-phosphate 5'-phosphosulfate (PAPS) to adenosine 5'-phosphosulfate (APS) and 3'(2')-phosphoadenosine 5'- phosphate (PAP) to AMP; Belongs to the inositol monophosphatase superfamily.
maker-Contig6-augustus-gene-123.0	7.78211	11.096	10.5466	5.01579	TRUE	ULP1B	26.087	O65278	Putative ubiquitin-like-specific protease 1B; Protease that catalyzes two essential functions in the SUMO pathway: processing of full-length SUMOs to their mature forms and deconjugation of SUMO from targeted proteins.
maker-Contig6-augustus-gene-128.36	7.28661	10.3073	9.27458	6.81161	TRUE	--	--	--	--
maker-Contig6-augustus-gene-194.3	-9.10552	-9.34596	-9.67739	-9.76407	TRUE	MUP24.3	24.344	Q9FF58	FBD-associated F-box protein At5g60610.
maker-Contig6-augustus-gene-207.3	8.1319	7.03189	8.67368	7.38363	TRUE	T21F11.20	28.302	Q9M8L5	F-box/FBD/LRR-repeat protein At1g80470.
maker-Contig6-augustus-gene-218.42	4.33655	2.92973	7.90704	7.64354	TRUE	--	--	--	--
maker-Contig6-augustus-gene-281.0	-6.01285	-5.07062	-3.63293	-6.9108	TRUE	--	--	--	--
maker-Contig6-augustus-gene-303.33	-6.63649	-5.3559	-3.8966	-2.72902	TRUE	LURP1	37.097	Q9ZQR8	Protein LURP1; Involved in basal defense against virulent oomycetes. Might be related to the phospholipid scramblase and tubby-like superfamily of membrane tethered transcription factors (By similarity).
maker-Contig6-augustus-gene-310.42	7.63983	7.905	7.52027	8.22646	TRUE	CSP41A	73.109	Q9LYA9	Chloroplast stem-loop binding protein of 41 kDa a, chloroplastic; Binds and cleaves RNA, particularly in stem-loops. Associates with pre-ribosomal particles in chloroplasts, and participates in chloroplast ribosomal RNA metabolism, probably during the final steps of 23S rRNA maturation. May enhance transcription by the plastid- encoded polymerase and translation in plastid via the stabilization o…
maker-Contig6-augustus-gene-319.36	-3.53194	-3.74367	-2.50792	-3.75028	TRUE	--	--	--	--
maker-Contig6-augustus-gene-361.19	7.10812	7.72793	8.84913	8.53043	TRUE	K6O8.1	25.647	Q9FGQ3	F-box/FBD/LRR-repeat protein At5g53840.
maker-Contig6-augustus-gene-370.20	6.95877	6.32403	5.4244	6.91989	TRUE	F23N19.15	62.745	Q8VY70	Dimethylallyl, adenosine tRNA methylthiotransferase.
maker-Contig6-augustus-gene-374.36	7.40832	7.10603	6.97637	5.40265	TRUE	F4C21.15	29.889	Q9ZR09	Putative F-box/FBD/LRR-repeat protein At4g03220.
maker-Contig6-augustus-gene-396.27	7.17531	5.41134	6.35519	5.18457	TRUE	F8A12.9	21.875	Q9C6J3	Putative F-box protein At1g50870.
maker-Contig6-augustus-gene-401.2	6.85967	6.01466	5.67059	6.22019	TRUE	MYA6.2	24.645	Q9LU24	Putative F-box protein At3g16210.
maker-Contig6-augustus-gene-437.0	3.53806	4.585	2.59402	-3.40239	FALSE	--	--	--	--
maker-Contig6-augustus-gene-442.41	6.93478	7.20804	7.68273	-4.46134	FALSE	--	--	--	--
maker-Contig6-augustus-gene-445.33	7.15258	9.58146	9.02075	9.04952	TRUE	RPP13L4	27.127	Q38834	Disease resistance RPP13-like protein 4; CC-NB-LRR receptor-like protein required for recognition of the Pseudomonas syringae type III effector HopZ1a. Confers allele- specific recognition and virulence attenuation of HopZ1a. Immunity mediated by ZAR1 is independent of several genes required by other resistance protein signaling pathways such as NDR1 and RAR1. Belongs to the disease resistance NB…
maker-Contig6-augustus-gene-46.30	6.76084	8.20017	6.39412	7.81506	TRUE	--	--	--	--
maker-Contig6-augustus-gene-504.17	7.12685	7.91258	8.86125	8.76202	TRUE	--	--	--	--
maker-Contig6-augustus-gene-549.46	8.07243	7.65621	7.17808	6.88387	TRUE	RPS15D	90.361	Q9FY64	40S ribosomal protein S15-4; Belongs to the universal ribosomal protein uS19 family.
maker-Contig6-augustus-gene-552.3	7.94936	8.91203	8.77757	8.15361	TRUE	RPS15D	91.463	Q9FY64	40S ribosomal protein S15-4; Belongs to the universal ribosomal protein uS19 family.
maker-Contig6-augustus-gene-556.30	3.91263	4.26899	4.4686	3.3247	TRUE	K6M13.17	26.038	Q9FGY4	F-box protein At5g49610.
maker-Contig6-snap-gene-123.10	9.91558	12.4614	12.3137	7.34072	TRUE	ULP1B	26.744	O65278	Putative ubiquitin-like-specific protease 1B; Protease that catalyzes two essential functions in the SUMO pathway: processing of full-length SUMOs to their mature forms and deconjugation of SUMO from targeted proteins.
maker-Contig6-snap-gene-171.12	-3.07207	-2.22977	-3.17561	-3.88842	TRUE	MXF12.90	28.074	Q9FID2	HXXXD-type acyl-transferase family protein.
maker-Contig6-snap-gene-188.12	4.01812	4.99717	5.3677	3.95646	TRUE	--	--	--	--
maker-Contig6-snap-gene-276.12	7.53239	8.417	9.13583	8.8536	TRUE	F4IKW4_ARATH	39.623	F4IKW4	F-box family protein.
maker-Contig6-snap-gene-363.2	7.21708	7.32449	8.79783	8.52448	TRUE	F4C21.15	28.135	Q9ZR09	Putative F-box/FBD/LRR-repeat protein At4g03220.
maker-Contig6-snap-gene-444.22	5.18752	5.45515	7.31742	6.36339	TRUE	F14I3.19	29.436	Q9SX38	Putative disease resistance protein At1g50180; Potential disease resistance protein; Belongs to the disease resistance NB-LRR family.
maker-Contig6-snap-gene-447.3	7.7213	4.75887	6.43443	6.55656	TRUE	--	--	--	--
maker-Contig6-snap-gene-450.11	7.36462	9.38787	9.79184	9.94328	TRUE	F14I3.19	28.811	Q9SX38	Putative disease resistance protein At1g50180; Potential disease resistance protein; Belongs to the disease resistance NB-LRR family.
maker-Contig6-snap-gene-55.8	-12.5291	-12.0444	-15.6453	-8.03177	TRUE	--	--	--	--
maker-Contig601-augustus-gene-1.9	6.70857	6.92675	6.54652	6.64399	TRUE	F21C20.110	79.71	A0A1P8B7H4	NAD(P)-binding Rossmann-fold superfamily protein; Belongs to the short-chain dehydrogenases/reductases (SDR) family.
maker-Contig601-snap-gene-1.31	6.48566	7.6309	6.09636	6.53883	TRUE	CDKA-1	77.5	P24100	Cyclin-dependent kinase A-1; Involved in the control of the cell cycle. Essential for both G1/S and G2/M (mitosis) phase transitions. Functions in cell morphogenesis as well as cell proliferation. Required for cell division (entry into mitosis) of the generative cell in male gametogenesis. Required to trigger guard mother cells (GMC) symmetric divisions at the late stage of stomatal development, …
maker-Contig633-augustus-gene-0.3	6.91598	5.09902	8.15835	6.54861	TRUE	RPM1	25.965	Q39214	Disease resistance protein RPM1; Disease resistance (R) protein that specifically recognizes the AvrRpm1 type III effector avirulence protein from Pseudomonas syringae. Resistance proteins guard the plant against pathogens that contain an appropriate avirulence protein via an indirect interaction with this avirulence protein. That triggers a defense system including the hypersensitive response, w…
maker-Contig633-snap-gene-0.21	9.0609	8.20567	4.88521	6.3064	TRUE	RPP13	29.665	Q9M667	Disease resistance protein RPP13; Disease resistance protein. Resistance proteins guard the plant against pathogens that contain an appropriate avirulence protein via an indirect interaction with this avirulence protein. That triggers a defense system including the hypersensitive response, which restricts the pathogen growth. In contrast to other resistance proteins, it works independently of ESD…
maker-Contig708-snap-gene-0.20	6.85799	7.22559	4.62377	5.93219	TRUE	MO2	29.123	O81816	Monooxygenase 2.
maker-Contig711-snap-gene-0.18	5.86456	6.95581	4.75408	4.78443	TRUE	CDKA-1	80	P24100	Cyclin-dependent kinase A-1; Involved in the control of the cell cycle. Essential for both G1/S and G2/M (mitosis) phase transitions. Functions in cell morphogenesis as well as cell proliferation. Required for cell division (entry into mitosis) of the generative cell in male gametogenesis. Required to trigger guard mother cells (GMC) symmetric divisions at the late stage of stomatal development, …
maker-Contig733-snap-gene-0.7	6.58812	10.1664	9.79553	9.44148	TRUE	--	--	--	--
maker-Contig737-augustus-gene-0.2	-5.58498	-8.45387	-3.84895	-6.44492	TRUE	CRK19	51.205	Q8GWJ7	Cysteine-rich receptor-like protein kinase 19.
maker-Contig760-augustus-gene-0.76	6.3049	4.21551	4.43508	6.26413	TRUE	MWF20.15	38.835	Q9LSW7	1-aminocyclopropane-1-carboxylate oxidase homolog 9; Belongs to the iron/ascorbate-dependent oxidoreductase family.
maker-Contig790-snap-gene-0.27	-6.83622	-2.89318	-5.53982	-2.81649	TRUE	T14E10.30	58.974	Q9M1I1	F-box protein At3g54460; Belongs to the helicase family.
maker-Contig8-augustus-gene-101.1	5.78567	8.05617	8.18478	4.43276	TRUE	--	--	--	--
maker-Contig8-augustus-gene-14.1	8.31478	6.43546	5.46202	5.20081	TRUE	--	--	--	--
maker-Contig8-augustus-gene-143.84	8.30903	7.73829	8.45647	8.79282	TRUE	--	--	--	--
maker-Contig8-augustus-gene-252.3	-9.08779	-5.7292	-6.2892	-6.03909	TRUE	BRIX1-2	25	Q9C928	Ribosome biogenesis protein BRX1 homolog 2; Involved in pre-rRNA processing and required for biogenesis of the large (60S) ribosomal subunit. Required for proper development. Belongs to the BRX1 family.
maker-Contig8-augustus-gene-252.5	-5.40155	-4.96582	-4.56191	-6.53898	TRUE	--	--	--	--
maker-Contig8-augustus-gene-264.52	-2.79426	-3.21321	-4.80353	-5.96355	TRUE	--	--	--	--
maker-Contig8-augustus-gene-276.15	8.43494	8.54357	6.47295	4.35199	TRUE	PLA-I{gamma}1	52.893	Q941F1	Phospholipase A1-Igamma1, chloroplastic; Acylhydrolase with a broad specificity. Catalyzes the hydrolysis of phosphatidylcholine at the sn-1 position. Moderate activity toward phosphatidylcholine (PC), monogalactosyldiacylglycerol (MGDG), digalactosyldiacylglycerol (DGDG) and triacylglycerol (TAG). May display dual sn-1/sn-2 substrate specificity. Could be involved in early wound response.
maker-Contig8-augustus-gene-284.59	6.87237	8.99299	7.95613	7.75648	TRUE	FBL11	40.674	Q8S8F2	BTB/POZ domain-containing protein FBL11; May act as a substrate-specific adapter of an E3 ubiquitin- protein ligase complex (CUL3-RBX1-BTB) which mediates the ubiquitination and subsequent proteasomal degradation of target proteins.
maker-Contig8-augustus-gene-51.3	7.0832	7.61807	8.85592	8.70738	TRUE	--	--	--	--
maker-Contig8-augustus-gene-51.8	8.8411	8.01297	8.71157	7.95022	TRUE	T9A21.100	45.404	F4JQT1	Receptor Serine/Threonine kinase-like protein.
maker-Contig8-augustus-gene-63.1	7.18025	6.79945	6.769	8.83639	TRUE	--	--	--	--
maker-Contig8-augustus-gene-70.45	7.02519	9.9576	8.98404	10.5885	TRUE	--	--	--	--
maker-Contig8-snap-gene-215.33	5.88576	5.5471	5.97332	3.74506	TRUE	--	--	--	--
maker-Contig8-snap-gene-252.40	-10.4127	-8.74256	-7.17812	-3.52765	TRUE	--	--	--	--
maker-Contig8-snap-gene-64.37	9.84131	11.9395	10.6205	10.2467	TRUE	--	--	--	--
maker-Contig804-augustus-gene-0.62	-11.0947	-6.96423	-5.79552	-5.69952	TRUE	--	--	--	--
maker-Contig84-augustus-gene-1.37	6.13829	4.8416	5.35875	5.73383	TRUE	--	--	--	--
maker-Contig85-augustus-gene-1.10	11.7149	7.28678	8.20895	7.89091	TRUE	SAG12	50.585	Q9FJ47	Senescence-specific cysteine protease SAG12; Cysteine protease that may have a developmental senescence specific cell death function during apoptosis, heavy metal detoxification, and hypersensitive response.
maker-Contig890-snap-gene-0.4	9.88267	10.3686	10.3653	9.82313	TRUE	--	--	--	--
maker-Contig925-snap-gene-1.4	8.24439	6.31697	5.35827	6.02861	TRUE	--	--	--	--
snap_masked-Contig1-processed-gene-14.4	-10.1026	-9.08949	-10.3827	-10.4694	TRUE	NUP98A	42.173	Q8RY25	Nuclear pore complex protein NUP98A; Belongs to the nucleoporin GLFG family.
snap_masked-Contig1-processed-gene-152.19	8.171	6.07742	7.77503	8.07783	TRUE	--	--	--	--
snap_masked-Contig1-processed-gene-176.30	8.3438	6.49701	6.41625	9.26924	TRUE	--	--	--	--
snap_masked-Contig1-processed-gene-56.9	3.37045	3.38096	5.09061	4.25134	TRUE	T6H22.18	31.025	Q9SGT0	Serine/arginine repetitive matrix-like protein.
snap_masked-Contig10-processed-gene-158.27	10.2283	7.87359	10.3208	10.658	TRUE	--	--	--	--
snap_masked-Contig10-processed-gene-224.40	-6.90502	-4.99486	-6.7388	-5.28921	TRUE	--	--	--	--
snap_masked-Contig10-processed-gene-77.2	7.30531	9.47746	7.75665	6.86886	TRUE	--	--	--	--
snap_masked-Contig119-processed-gene-0.15	6.43242	5.32273	5.99859	7.60818	TRUE	F15F15.60	41.011	Q8L9R4	Pre-rRNA-processing protein TSR2, conserved region.
snap_masked-Contig12-processed-gene-11.31	6.5189	7.7236	6.34266	8.44736	TRUE	RPP13	30.268	Q9M667	Disease resistance protein RPP13; Disease resistance protein. Resistance proteins guard the plant against pathogens that contain an appropriate avirulence protein via an indirect interaction with this avirulence protein. That triggers a defense system including the hypersensitive response, which restricts the pathogen growth. In contrast to other resistance proteins, it works independently of ESD…
snap_masked-Contig12-processed-gene-114.5	10.4339	10.7324	10.2161	9.21815	TRUE	--	--	--	--
snap_masked-Contig12-processed-gene-314.23	7.50334	5.326	9.08915	9.48997	TRUE	--	--	--	--
snap_masked-Contig12-processed-gene-433.14	-7.23007	-6.5473	-6.84291	-4.62376	TRUE	RPM1	32.962	Q39214	Disease resistance protein RPM1; Disease resistance (R) protein that specifically recognizes the AvrRpm1 type III effector avirulence protein from Pseudomonas syringae. Resistance proteins guard the plant against pathogens that contain an appropriate avirulence protein via an indirect interaction with this avirulence protein. That triggers a defense system including the hypersensitive response, w…
snap_masked-Contig12-processed-gene-500.44	8.18165	10.0453	9.91077	8.90382	TRUE	--	--	--	--
snap_masked-Contig12-processed-gene-538.41	5.95817	8.76632	6.67683	9.38783	TRUE	T2H3.2	17.094	O81424	Myb/SANT-like DNA-binding domain protein.
snap_masked-Contig12-processed-gene-563.21	9.54249	8.91783	9.56582	8.89419	TRUE	RPL35C	33.117	Q9M3D2	60S ribosomal protein L35-3; Belongs to the universal ribosomal protein uL29 family.
snap_masked-Contig12-processed-gene-58.46	7.51452	7.89194	7.97986	8.18207	TRUE	RPM1	24.047	Q39214	Disease resistance protein RPM1; Disease resistance (R) protein that specifically recognizes the AvrRpm1 type III effector avirulence protein from Pseudomonas syringae. Resistance proteins guard the plant against pathogens that contain an appropriate avirulence protein via an indirect interaction with this avirulence protein. That triggers a defense system including the hypersensitive response, w…
snap_masked-Contig195-processed-gene-0.32	7.60945	11.2967	7.57892	8.65128	TRUE	--	--	--	--
snap_masked-Contig28-processed-gene-108.61	-7.89267	-10.8576	-4.15687	-4.83713	TRUE	GH9B16	28.788	Q9SVJ4	Endoglucanase 22; Belongs to the glycosyl hydrolase 9 (cellulase E) family.
snap_masked-Contig28-processed-gene-224.40	-5.01871	-7.09047	-8.38369	-8.47038	TRUE	DRS1	50	Q9SAI7	DROUGHT SENSITIVE 1.
snap_masked-Contig28-processed-gene-224.41	-8.96026	-6.07202	-8.13378	-5.5768	TRUE	--	--	--	--
snap_masked-Contig28-processed-gene-258.11	4.7138	5.72651	4.94108	5.86944	TRUE	HWS	25.688	Q9M310	F-box/kelch-repeat protein At3g61590; Component of SCF(ASK-cullin-F-box) E3 ubiquitin ligase complexes, which may mediate the ubiquitination and subsequent proteasomal degradation of target proteins.
snap_masked-Contig28-processed-gene-271.16	-4.17617	-7.54068	-6.30596	-5.61792	TRUE	T11J7.17	54.884	O49343	Pentatricopeptide repeat-containing protein At2g30780; Belongs to the PPR family. P subfamily.
snap_masked-Contig28-processed-gene-287.29	-2.42248	-3.25749	-2.81103	-3.5384	TRUE	T6A23.2	29.741	A0A1P8AZJ4	Cytochrome C oxidase subunit.
snap_masked-Contig28-processed-gene-342.62	-7.10682	-11.5529	-10.9225	-11.971	TRUE	--	--	--	--
snap_masked-Contig28-processed-gene-353.25	8.20067	8.84855	8.75039	8.28059	TRUE	--	--	--	--
snap_masked-Contig28-processed-gene-96.23	8.03903	8.72986	10.0558	8.31432	TRUE	F6D8.18	85.185	Q9SSR2	Signal peptidase I.
snap_masked-Contig3-processed-gene-160.24	-3.85205	-3.78078	-6.56396	-4.06749	TRUE	--	--	--	--
snap_masked-Contig3-processed-gene-3.40	-4.02503	-3.79746	-3.71549	-3.05383	TRUE	TRM8	33.333	Q6NQ74	GPI-anchored adhesin-like protein.
snap_masked-Contig3-processed-gene-61.33	8.55351	8.15908	8.05011	5.39345	TRUE	SAUR40	42.424	O64538	Auxin-responsive protein SAUR40; Plays a role in the regulation of cell expansion, root meristem patterning and auxin transport. Belongs to the ARG7 family.
snap_masked-Contig30-processed-gene-187.43	3.21858	3.06757	2.71604	2.60508	TRUE	LA1-2	49.495	Q93ZV7	La protein 1; Binds to the 3' poly(U) terminus of nascent RNA polymerase III transcripts, protecting them from exonuclease digestion and facilitating their folding and maturation.
snap_masked-Contig30-processed-gene-69.29	4.70843	4.48752	4.35319	3.16291	TRUE	T1N24.22	38.19	Q9XGZ2	Kinase family with leucine-rich repeat domain-containing protein.
snap_masked-Contig38-processed-gene-128.28	-5.16527	-5.75482	-4.03556	-6.35617	TRUE	R18I.4	41.667	Q8W3K0	Probable disease resistance protein At1g58602; Potential disease resistance protein; Belongs to the disease resistance NB-LRR family.
snap_masked-Contig38-processed-gene-245.32	6.19786	5.02912	8.36324	5.89003	TRUE	SAUR66	38.835	Q9C7Q1	Auxin-responsive protein SAUR66; May promote auxin-stimulated organ elongation, such as hypocotyls, stamen filaments and petals. Belongs to the ARG7 family.
snap_masked-Contig38-processed-gene-245.38	6.09644	5.02273	8.67119	6.50341	TRUE	SAUR75	39.837	Q3E901	SAUR-like auxin-responsive protein family.
snap_masked-Contig38-processed-gene-446.23	7.39978	11.0117	10.3071	9.84036	TRUE	--	--	--	--
snap_masked-Contig455-processed-gene-0.3	12.1825	10.8613	10.8878	7.93103	TRUE	RPL35C	33.766	Q9M3D2	60S ribosomal protein L35-3; Belongs to the universal ribosomal protein uL29 family.
snap_masked-Contig563-processed-gene-0.50	3.41258	3.98096	3.24378	4.67213	TRUE	FBA1	89.262	Q9SJU4	Fructose-bisphosphate aldolase 1, chloroplastic; Plays a key role in glycolysis and gluconeogenesis. Belongs to the class I fructose-bisphosphate aldolase family.
snap_masked-Contig593-processed-gene-1.21	6.21908	7.31991	5.25364	6.80386	TRUE	LECRK44	53.887	O81291	L-type lectin-domain containing receptor kinase IV.4; Involved in resistance response to the pathogenic oomycetes Phytophthora infestans and Phytophthora capsici and to the pathogenic bacteria Pseudomonas syringae; In the N-terminal section; belongs to the leguminous lectin family.
snap_masked-Contig596-processed-gene-1.16	-4.8169	-5.60842	-3.5823	-5.98538	TRUE	--	--	--	--
snap_masked-Contig6-processed-gene-494.19	-3.95273	-4.19018	-4.42436	-5.38418	TRUE	RPP8L3	26.158	Q9FJB5	Disease resistance RPP8-like protein 3; Disease resistance protein; Belongs to the disease resistance NB-LRR family. RPP8/HRT subfamily.
snap_masked-Contig6-processed-gene-525.22	7.89	5.41089	9.47872	9.24511	TRUE	RPM1	25.719	Q39214	Disease resistance protein RPM1; Disease resistance (R) protein that specifically recognizes the AvrRpm1 type III effector avirulence protein from Pseudomonas syringae. Resistance proteins guard the plant against pathogens that contain an appropriate avirulence protein via an indirect interaction with this avirulence protein. That triggers a defense system including the hypersensitive response, w…
snap_masked-Contig6-processed-gene-7.71	5.28847	4.58594	5.17766	5.69488	TRUE	ECP63	43.966	Q9SKP0	Late embryogenesis abundant protein ECP63; May be involved in the BHLH109-mediated regulation of somatic embryogenesis; Belongs to the LEA type 4 family.
snap_masked-Contig705-processed-gene-0.14	5.91482	7.42268	7.06533	7.23593	TRUE	--	--	--	--
snap_masked-Contig8-processed-gene-252.11	-9.38193	-5.66999	-5.85323	-5.78318	TRUE	--	--	--	--
snap_masked-Contig826-processed-gene-0.16	-7.01673	-3.81894	-6.857	-5.49174	TRUE	MJB21.5	41.176	Q9FMZ6	At5g42680.
snap_masked-Contig826-processed-gene-0.21	-4.23738	-4.98919	-6.85783	-5.69796	TRUE	MJB21.5	37.5	Q9FMZ6	At5g42680.
snap_masked-Contig875-processed-gene-0.5	6.31723	7.85549	6.13304	7.75193	TRUE	--	--	--	--
snap_masked-Contig925-processed-gene-0.10	6.06548	5.26156	5.99771	6.97753	TRUE	CSP41A	73.109	Q9LYA9	Chloroplast stem-loop binding protein of 41 kDa a, chloroplastic; Binds and cleaves RNA, particularly in stem-loops. Associates with pre-ribosomal particles in chloroplasts, and participates in chloroplast ribosomal RNA metabolism, probably during the final steps of 23S rRNA maturation. May enhance transcription by the plastid- encoded polymerase and translation in plastid via the stabilization o…
