# Supplementary material for: Traversing the effects of ploidy changes in different Eragrostis curvula genotypes through high‐throughput RNA sequencing
Source: Plant Genome. 2026 Mar 28;19(2):e70227. doi: 10.1002/tpg2.70227 (PMC13032165; doi:10.1002/tpg2.70227)
Supplement: Supplementary file 7 — Supplemental Table S4: List of GO terms enriched within each group. [file TPG2-19-e70227-s005.xlsx]

## Sheet: Summary
Authors: Danilo Fabrizio Santoro, José Carballo, Maria Cielo Pasten, Cristian Andres Gallo, Emidio Albertini and Viviana Echenique. Manuscript title: Traversing the effects of ploidy changes in different Eragrostis curvula genotypes through high-throughput RNA sequencing. Number of pages: 44, number of figures: 5, number of tables: 1
Supplemental Table S4. GO terms enriched within ploides.
	Enriched GO terms										Unique
ID	1. 42 4x_vs_2x DEGs	Count	2. 1161 6x_vs_2x DEGs	Count	3. 1197 7x_vs_2x DEGs	Count	4. 1518 8x_vs_2x DEGs	Count	5. 433 Ploidy_vs_2x DEGs	Count	1. 42 4x_vs_2x DEGs	2. 1161 6x_vs_2x DEGs	3. 1197 7x_vs_2x DEGs	4. 1518 8x_vs_2x DEGs	5. 433 Ploidy_vs_2x DEGs
GO:0005634	nucleus	12	NA	NA	NA	NA	NA	NA	NA	NA	TRUE	FALSE	FALSE	FALSE	FALSE
GO:0005886	plasma membrane	6	plasma membrane	149	plasma membrane	123	plasma membrane	164	plasma membrane	71	FALSE	FALSE	FALSE	FALSE	FALSE
GO:0005829	cytosol	6	cytosol	100	cytosol	110	cytosol	145	cytosol	39	FALSE	FALSE	FALSE	FALSE	FALSE
GO:0043531	ADP binding	3	ADP binding	31	ADP binding	32	ADP binding	47	ADP binding	41	FALSE	FALSE	FALSE	FALSE	FALSE
GO:0006970	response to osmotic stress	2	NA	NA	NA	NA	NA	NA	NA	NA	TRUE	FALSE	FALSE	FALSE	FALSE
GO:0005507	copper ion binding	2	NA	NA	NA	NA	NA	NA	NA	NA	TRUE	FALSE	FALSE	FALSE	FALSE
GO:0042802	identical protein binding	2	identical protein binding	12	identical protein binding	13	NA	NA	identical protein binding	5	FALSE	FALSE	FALSE	FALSE	FALSE
GO:0003676	nucleic acid binding	2	NA	NA	NA	NA	NA	NA	NA	NA	TRUE	FALSE	FALSE	FALSE	FALSE
GO:0009652	thigmotropism	1	NA	NA	NA	NA	NA	NA	NA	NA	TRUE	FALSE	FALSE	FALSE	FALSE
GO:0007231	osmosensory signaling pathway	1	NA	NA	NA	NA	NA	NA	NA	NA	TRUE	FALSE	FALSE	FALSE	FALSE
GO:0006020	inositol metabolic process	1	NA	NA	NA	NA	NA	NA	NA	NA	TRUE	FALSE	FALSE	FALSE	FALSE
GO:0010328	auxin influx transmembrane transporter activity	1	NA	NA	NA	NA	NA	NA	NA	NA	TRUE	FALSE	FALSE	FALSE	FALSE
GO:0042776	mitochondrial ATP synthesis coupled proton transport	1	NA	NA	NA	NA	NA	NA	NA	NA	TRUE	FALSE	FALSE	FALSE	FALSE
GO:0032958	inositol phosphate biosynthetic process	1	NA	NA	NA	NA	NA	NA	NA	NA	TRUE	FALSE	FALSE	FALSE	FALSE
GO:0045261	proton-transporting ATP synthase complex, catalytic core F(1)	1	NA	NA	NA	NA	NA	NA	NA	NA	TRUE	FALSE	FALSE	FALSE	FALSE
GO:0008272	sulfate transport	1	NA	NA	NA	NA	NA	NA	NA	NA	TRUE	FALSE	FALSE	FALSE	FALSE
GO:0000275	mitochondrial proton-transporting ATP synthase complex, catalytic sector F(1)	1	NA	NA	NA	NA	NA	NA	NA	NA	TRUE	FALSE	FALSE	FALSE	FALSE
GO:0004518	nuclease activity	1	NA	NA	NA	NA	NA	NA	NA	NA	TRUE	FALSE	FALSE	FALSE	FALSE
GO:0090305	nucleic acid phosphodiester bond hydrolysis	1	NA	NA	NA	NA	NA	NA	NA	NA	TRUE	FALSE	FALSE	FALSE	FALSE
GO:0009970	cellular response to sulfate starvation	1	NA	NA	NA	NA	NA	NA	NA	NA	TRUE	FALSE	FALSE	FALSE	FALSE
GO:0005740	mitochondrial envelope	1	NA	NA	NA	NA	NA	NA	NA	NA	TRUE	FALSE	FALSE	FALSE	FALSE
GO:0005753	mitochondrial proton-transporting ATP synthase complex	1	NA	NA	NA	NA	NA	NA	NA	NA	TRUE	FALSE	FALSE	FALSE	FALSE
GO:0046933	proton-transporting ATP synthase activity, rotational mechanism	1	NA	NA	NA	NA	NA	NA	NA	NA	TRUE	FALSE	FALSE	FALSE	FALSE
GO:0006465	signal peptide processing	1	NA	NA	NA	NA	signal peptide processing	4	signal peptide processing	4	FALSE	FALSE	FALSE	FALSE	FALSE
GO:0008559	ATPase-coupled xenobiotic transmembrane transporter activity	1	NA	NA	NA	NA	NA	NA	NA	NA	TRUE	FALSE	FALSE	FALSE	FALSE
GO:0010315	auxin efflux	1	NA	NA	NA	NA	NA	NA	NA	NA	TRUE	FALSE	FALSE	FALSE	FALSE
GO:0010540	basipetal auxin transport	1	NA	NA	NA	NA	NA	NA	NA	NA	TRUE	FALSE	FALSE	FALSE	FALSE
GO:0010329	auxin efflux transmembrane transporter activity	1	NA	NA	NA	NA	NA	NA	NA	NA	TRUE	FALSE	FALSE	FALSE	FALSE
GO:0052716	hydroquinone:oxygen oxidoreductase activity	1	NA	NA	NA	NA	NA	NA	NA	NA	TRUE	FALSE	FALSE	FALSE	FALSE
GO:0008236	serine-type peptidase activity	1	NA	NA	NA	NA	NA	NA	NA	NA	TRUE	FALSE	FALSE	FALSE	FALSE
GO:0015986	ATP synthesis coupled proton transport	1	NA	NA	NA	NA	NA	NA	NA	NA	TRUE	FALSE	FALSE	FALSE	FALSE
GO:0004499	N,N-dimethylaniline monooxygenase activity	1	NA	NA	NA	NA	NA	NA	NA	NA	TRUE	FALSE	FALSE	FALSE	FALSE
GO:0009507	NA	NA	chloroplast	151	chloroplast	148	chloroplast	199	chloroplast	70	FALSE	FALSE	FALSE	FALSE	FALSE
GO:0005515	NA	NA	protein binding	140	protein binding	142	protein binding	167	protein binding	71	FALSE	FALSE	FALSE	FALSE	FALSE
GO:0005737	NA	NA	cytoplasm	136	cytoplasm	150	cytoplasm	183	cytoplasm	47	FALSE	FALSE	FALSE	FALSE	FALSE
GO:0005576	NA	NA	extracellular region	94	extracellular region	118	extracellular region	123	NA	NA	FALSE	FALSE	FALSE	FALSE	FALSE
GO:0006468	NA	NA	protein phosphorylation	60	protein phosphorylation	49	protein phosphorylation	60	protein phosphorylation	23	FALSE	FALSE	FALSE	FALSE	FALSE
GO:0016020	NA	NA	membrane	41	NA	NA	membrane	47	NA	NA	FALSE	FALSE	FALSE	FALSE	FALSE
GO:0009536	NA	NA	plastid	38	plastid	37	plastid	56	plastid	25	FALSE	FALSE	FALSE	FALSE	FALSE
GO:0005524	NA	NA	ATP binding	35	ATP binding	32	NA	NA	ATP binding	12	FALSE	FALSE	FALSE	FALSE	FALSE
GO:0016301	NA	NA	kinase activity	32	kinase activity	36	kinase activity	35	kinase activity	21	FALSE	FALSE	FALSE	FALSE	FALSE
GO:0055114	NA	NA	oxidation-reduction process	32	oxidation-reduction process	28	oxidation-reduction process	29	NA	NA	FALSE	FALSE	FALSE	FALSE	FALSE
GO:0004674	NA	NA	protein serine/threonine kinase activity	30	protein serine/threonine kinase activity	22	protein serine/threonine kinase activity	28	protein serine/threonine kinase activity	8	FALSE	FALSE	FALSE	FALSE	FALSE
GO:0004672	NA	NA	protein kinase activity	28	NA	NA	NA	NA	protein kinase activity	10	FALSE	FALSE	FALSE	FALSE	FALSE
GO:0009570	NA	NA	chloroplast stroma	28	chloroplast stroma	28	chloroplast stroma	47	chloroplast stroma	32	FALSE	FALSE	FALSE	FALSE	FALSE
GO:0042742	NA	NA	defense response to bacterium	26	defense response to bacterium	19	defense response to bacterium	33	defense response to bacterium	11	FALSE	FALSE	FALSE	FALSE	FALSE
GO:0005506	NA	NA	iron ion binding	19	iron ion binding	23	iron ion binding	32	NA	NA	FALSE	FALSE	FALSE	FALSE	FALSE
GO:0005730	NA	NA	nucleolus	19	NA	NA	NA	NA	nucleolus	9	FALSE	FALSE	FALSE	FALSE	FALSE
GO:0006952	NA	NA	defense response	18	defense response	16	defense response	39	defense response	30	FALSE	FALSE	FALSE	FALSE	FALSE
GO:0046686	NA	NA	response to cadmium ion	16	response to cadmium ion	18	NA	NA	NA	NA	FALSE	FALSE	FALSE	FALSE	FALSE
GO:0009626	NA	NA	plant-type hypersensitive response	14	plant-type hypersensitive response	16	plant-type hypersensitive response	27	plant-type hypersensitive response	24	FALSE	FALSE	FALSE	FALSE	FALSE
GO:0016310	NA	NA	phosphorylation	13	NA	NA	NA	NA	NA	NA	FALSE	TRUE	FALSE	FALSE	FALSE
GO:0000287	NA	NA	magnesium ion binding	12	NA	NA	NA	NA	NA	NA	FALSE	TRUE	FALSE	FALSE	FALSE
GO:0016705	NA	NA	oxidoreductase activity, acting on paired donors, with incorporation or reduction of molecular oxygen	12	oxidoreductase activity, acting on paired donors, with incorporation or reduction of molecular oxygen	11	oxidoreductase activity, acting on paired donors, with incorporation or reduction of molecular oxygen	25	NA	NA	FALSE	FALSE	FALSE	FALSE	FALSE
GO:0048544	NA	NA	recognition of pollen	11	NA	NA	NA	NA	NA	NA	FALSE	TRUE	FALSE	FALSE	FALSE
GO:0005516	NA	NA	calmodulin binding	11	NA	NA	NA	NA	NA	NA	FALSE	TRUE	FALSE	FALSE	FALSE
GO:0042644	NA	NA	chloroplast nucleoid	10	chloroplast nucleoid	8	chloroplast nucleoid	18	chloroplast nucleoid	17	FALSE	FALSE	FALSE	FALSE	FALSE
GO:0016788	NA	NA	hydrolase activity, acting on ester bonds	10	NA	NA	NA	NA	NA	NA	FALSE	TRUE	FALSE	FALSE	FALSE
GO:0009408	NA	NA	response to heat	10	response to heat	11	NA	NA	NA	NA	FALSE	FALSE	FALSE	FALSE	FALSE
GO:0016616	NA	NA	oxidoreductase activity, acting on the CH-OH group of donors, NAD or NADP as acceptor	9	NA	NA	oxidoreductase activity, acting on the CH-OH group of donors, NAD or NADP as acceptor	7	oxidoreductase activity, acting on the CH-OH group of donors, NAD or NADP as acceptor	3	FALSE	FALSE	FALSE	FALSE	FALSE
GO:0004675	NA	NA	transmembrane receptor protein serine/threonine kinase activity	9	NA	NA	transmembrane receptor protein serine/threonine kinase activity	10	transmembrane receptor protein serine/threonine kinase activity	5	FALSE	FALSE	FALSE	FALSE	FALSE
GO:0080167	NA	NA	response to karrikin	9	response to karrikin	10	NA	NA	NA	NA	FALSE	FALSE	FALSE	FALSE	FALSE
GO:0008017	NA	NA	microtubule binding	9	NA	NA	NA	NA	NA	NA	FALSE	TRUE	FALSE	FALSE	FALSE
GO:0009813	NA	NA	flavonoid biosynthetic process	8	flavonoid biosynthetic process	4	flavonoid biosynthetic process	8	NA	NA	FALSE	FALSE	FALSE	FALSE	FALSE
GO:0010333	NA	NA	terpene synthase activity	8	NA	NA	NA	NA	NA	NA	FALSE	TRUE	FALSE	FALSE	FALSE
GO:0006629	NA	NA	lipid metabolic process	8	lipid metabolic process	9	lipid metabolic process	16	NA	NA	FALSE	FALSE	FALSE	FALSE	FALSE
GO:0051213	NA	NA	dioxygenase activity	7	dioxygenase activity	7	NA	NA	NA	NA	FALSE	FALSE	FALSE	FALSE	FALSE
GO:0004497	NA	NA	monooxygenase activity	7	NA	NA	NA	NA	NA	NA	FALSE	TRUE	FALSE	FALSE	FALSE
GO:0000312	NA	NA	plastid small ribosomal subunit	6	plastid small ribosomal subunit	8	NA	NA	NA	NA	FALSE	FALSE	FALSE	FALSE	FALSE
GO:0019897	NA	NA	extrinsic component of plasma membrane	6	extrinsic component of plasma membrane	8	NA	NA	NA	NA	FALSE	FALSE	FALSE	FALSE	FALSE
GO:0005763	NA	NA	mitochondrial small ribosomal subunit	6	mitochondrial small ribosomal subunit	8	NA	NA	NA	NA	FALSE	FALSE	FALSE	FALSE	FALSE
GO:0000166	NA	NA	nucleotide binding	6	nucleotide binding	8	NA	NA	NA	NA	FALSE	FALSE	FALSE	FALSE	FALSE
GO:0000145	NA	NA	exocyst	6	NA	NA	NA	NA	NA	NA	FALSE	TRUE	FALSE	FALSE	FALSE
GO:0030247	NA	NA	polysaccharide binding	6	polysaccharide binding	7	NA	NA	NA	NA	FALSE	FALSE	FALSE	FALSE	FALSE
GO:0009809	NA	NA	lignin biosynthetic process	6	lignin biosynthetic process	9	NA	NA	NA	NA	FALSE	FALSE	FALSE	FALSE	FALSE
GO:0006887	NA	NA	exocytosis	6	NA	NA	NA	NA	NA	NA	FALSE	TRUE	FALSE	FALSE	FALSE
GO:0004185	NA	NA	serine-type carboxypeptidase activity	6	NA	NA	serine-type carboxypeptidase activity	6	NA	NA	FALSE	FALSE	FALSE	FALSE	FALSE
GO:0003777	NA	NA	microtubule motor activity	6	NA	NA	NA	NA	NA	NA	FALSE	TRUE	FALSE	FALSE	FALSE
GO:0007018	NA	NA	microtubule-based movement	6	NA	NA	NA	NA	microtubule-based movement	3	FALSE	FALSE	FALSE	FALSE	FALSE
GO:0016045	NA	NA	detection of bacterium	5	detection of bacterium	5	NA	NA	NA	NA	FALSE	FALSE	FALSE	FALSE	FALSE
GO:0051555	NA	NA	flavonol biosynthetic process	5	NA	NA	NA	NA	NA	NA	FALSE	TRUE	FALSE	FALSE	FALSE
GO:0009814	NA	NA	defense response, incompatible interaction	5	defense response, incompatible interaction	5	defense response, incompatible interaction	5	defense response, incompatible interaction	9	FALSE	FALSE	FALSE	FALSE	FALSE
GO:0071472	NA	NA	cellular response to salt stress	5	NA	NA	cellular response to salt stress	6	NA	NA	FALSE	FALSE	FALSE	FALSE	FALSE
GO:0042631	NA	NA	cellular response to water deprivation	5	cellular response to water deprivation	7	NA	NA	NA	NA	FALSE	FALSE	FALSE	FALSE	FALSE
GO:0010252	NA	NA	auxin homeostasis	5	auxin homeostasis	6	NA	NA	NA	NA	FALSE	FALSE	FALSE	FALSE	FALSE
GO:0034511	NA	NA	U3 snoRNA binding	4	NA	NA	NA	NA	NA	NA	FALSE	TRUE	FALSE	FALSE	FALSE
GO:0045431	NA	NA	flavonol synthase activity	4	flavonol synthase activity	3	NA	NA	NA	NA	FALSE	FALSE	FALSE	FALSE	FALSE
GO:0006898	NA	NA	receptor-mediated endocytosis	4	NA	NA	NA	NA	NA	NA	FALSE	TRUE	FALSE	FALSE	FALSE
GO:0006559	NA	NA	L-phenylalanine catabolic process	4	L-phenylalanine catabolic process	3	L-phenylalanine catabolic process	7	NA	NA	FALSE	FALSE	FALSE	FALSE	FALSE
GO:0016706	NA	NA	2-oxoglutarate-dependent dioxygenase activity	4	NA	NA	NA	NA	NA	NA	FALSE	TRUE	FALSE	FALSE	FALSE
GO:0052544	NA	NA	defense response by callose deposition in cell wall	4	NA	NA	NA	NA	NA	NA	FALSE	TRUE	FALSE	FALSE	FALSE
GO:0003725	NA	NA	double-stranded RNA binding	4	double-stranded RNA binding	4	NA	NA	NA	NA	FALSE	FALSE	FALSE	FALSE	FALSE
GO:0080188	NA	NA	gene silencing by RNA-directed DNA methylation	4	gene silencing by RNA-directed DNA methylation	5	NA	NA	NA	NA	FALSE	FALSE	FALSE	FALSE	FALSE
GO:0006094	NA	NA	gluconeogenesis	4	NA	NA	NA	NA	NA	NA	FALSE	TRUE	FALSE	FALSE	FALSE
GO:0010020	NA	NA	chloroplast fission	4	NA	NA	NA	NA	NA	NA	FALSE	TRUE	FALSE	FALSE	FALSE
GO:0008168	NA	NA	methyltransferase activity	4	NA	NA	NA	NA	NA	NA	FALSE	TRUE	FALSE	FALSE	FALSE
GO:0032549	NA	NA	ribonucleoside binding	3	NA	NA	NA	NA	NA	NA	FALSE	TRUE	FALSE	FALSE	FALSE
GO:0034768	NA	NA	(E)-beta-ocimene synthase activity	3	NA	NA	NA	NA	NA	NA	FALSE	TRUE	FALSE	FALSE	FALSE
GO:0004365	NA	NA	glyceraldehyde-3-phosphate dehydrogenase (NAD+) (phosphorylating) activity	3	NA	NA	NA	NA	NA	NA	FALSE	TRUE	FALSE	FALSE	FALSE
GO:0070814	NA	NA	hydrogen sulfide biosynthetic process	3	NA	NA	NA	NA	NA	NA	FALSE	TRUE	FALSE	FALSE	FALSE
GO:0004020	NA	NA	adenylylsulfate kinase activity	3	NA	NA	NA	NA	NA	NA	FALSE	TRUE	FALSE	FALSE	FALSE
GO:0010942	NA	NA	positive regulation of cell death	3	NA	NA	positive regulation of cell death	8	positive regulation of cell death	2	FALSE	FALSE	FALSE	FALSE	FALSE
GO:0052747	NA	NA	sinapyl alcohol dehydrogenase activity	3	NA	NA	NA	NA	NA	NA	FALSE	TRUE	FALSE	FALSE	FALSE
GO:0045551	NA	NA	cinnamyl-alcohol dehydrogenase activity	3	NA	NA	NA	NA	NA	NA	FALSE	TRUE	FALSE	FALSE	FALSE
GO:0005783	NA	NA	NA	NA	endoplasmic reticulum	35	endoplasmic reticulum	44	endoplasmic reticulum	12	FALSE	FALSE	FALSE	FALSE	FALSE
GO:0020037	NA	NA	NA	NA	heme binding	26	heme binding	36	NA	NA	FALSE	FALSE	FALSE	FALSE	FALSE
GO:0009941	NA	NA	NA	NA	chloroplast envelope	25	chloroplast envelope	33	chloroplast envelope	23	FALSE	FALSE	FALSE	FALSE	FALSE
GO:0005618	NA	NA	NA	NA	cell wall	23	cell wall	22	NA	NA	FALSE	FALSE	FALSE	FALSE	FALSE
GO:0055085	NA	NA	NA	NA	transmembrane transport	21	transmembrane transport	23	NA	NA	FALSE	FALSE	FALSE	FALSE	FALSE
GO:0003677	NA	NA	NA	NA	DNA binding	21	NA	NA	NA	NA	FALSE	FALSE	TRUE	FALSE	FALSE
GO:0003723	NA	NA	NA	NA	RNA binding	20	RNA binding	26	RNA binding	27	FALSE	FALSE	FALSE	FALSE	FALSE
GO:0009737	NA	NA	NA	NA	response to abscisic acid	19	NA	NA	NA	NA	FALSE	FALSE	TRUE	FALSE	FALSE
GO:0009611	NA	NA	NA	NA	response to wounding	18	response to wounding	14	NA	NA	FALSE	FALSE	FALSE	FALSE	FALSE
GO:0009409	NA	NA	NA	NA	response to cold	17	NA	NA	NA	NA	FALSE	FALSE	TRUE	FALSE	FALSE
GO:0009535	NA	NA	NA	NA	chloroplast thylakoid membrane	16	NA	NA	NA	NA	FALSE	FALSE	TRUE	FALSE	FALSE
GO:0050832	NA	NA	NA	NA	defense response to fungus	15	NA	NA	NA	NA	FALSE	FALSE	TRUE	FALSE	FALSE
GO:0005509	NA	NA	NA	NA	calcium ion binding	15	NA	NA	NA	NA	FALSE	FALSE	TRUE	FALSE	FALSE
GO:0016491	NA	NA	NA	NA	oxidoreductase activity	15	oxidoreductase activity	23	NA	NA	FALSE	FALSE	FALSE	FALSE	FALSE
GO:0010380	NA	NA	NA	NA	regulation of chlorophyll biosynthetic process	14	NA	NA	NA	NA	FALSE	FALSE	TRUE	FALSE	FALSE
GO:0010224	NA	NA	NA	NA	response to UV-B	12	NA	NA	response to UV-B	4	FALSE	FALSE	FALSE	FALSE	FALSE
GO:0071456	NA	NA	NA	NA	cellular response to hypoxia	12	NA	NA	NA	NA	FALSE	FALSE	TRUE	FALSE	FALSE
GO:0009749	NA	NA	NA	NA	response to glucose	10	NA	NA	response to glucose	4	FALSE	FALSE	FALSE	FALSE	FALSE
GO:0009751	NA	NA	NA	NA	response to salicylic acid	10	NA	NA	response to salicylic acid	4	FALSE	FALSE	FALSE	FALSE	FALSE
GO:0022627	NA	NA	NA	NA	cytosolic small ribosomal subunit	10	cytosolic small ribosomal subunit	18	cytosolic small ribosomal subunit	19	FALSE	FALSE	FALSE	FALSE	FALSE
GO:0034605	NA	NA	NA	NA	cellular response to heat	9	NA	NA	NA	NA	FALSE	FALSE	TRUE	FALSE	FALSE
GO:0009744	NA	NA	NA	NA	response to sucrose	9	NA	NA	response to sucrose	5	FALSE	FALSE	FALSE	FALSE	FALSE
GO:0010117	NA	NA	NA	NA	photoprotection	8	NA	NA	NA	NA	FALSE	FALSE	TRUE	FALSE	FALSE
GO:0010030	NA	NA	NA	NA	positive regulation of seed germination	8	NA	NA	NA	NA	FALSE	FALSE	TRUE	FALSE	FALSE
GO:0016709	NA	NA	NA	NA	oxidoreductase activity, acting on paired donors, with incorporation or reduction of molecular oxygen, NAD(P)H as one donor, and incorporation of one atom of oxygen	8	NA	NA	NA	NA	FALSE	FALSE	TRUE	FALSE	FALSE
GO:0009750	NA	NA	NA	NA	response to fructose	7	NA	NA	response to fructose	4	FALSE	FALSE	FALSE	FALSE	FALSE
GO:0002239	NA	NA	NA	NA	response to oomycetes	7	response to oomycetes	5	response to oomycetes	5	FALSE	FALSE	FALSE	FALSE	FALSE
GO:0007166	NA	NA	NA	NA	cell surface receptor signaling pathway	7	NA	NA	NA	NA	FALSE	FALSE	TRUE	FALSE	FALSE
GO:0010114	NA	NA	NA	NA	response to red light	7	NA	NA	NA	NA	FALSE	FALSE	TRUE	FALSE	FALSE
GO:0016747	NA	NA	NA	NA	transferase activity, transferring acyl groups other than amino-acyl groups	7	NA	NA	NA	NA	FALSE	FALSE	TRUE	FALSE	FALSE
GO:0009845	NA	NA	NA	NA	seed germination	7	NA	NA	NA	NA	FALSE	FALSE	TRUE	FALSE	FALSE
GO:0004620	NA	NA	NA	NA	phospholipase activity	6	phospholipase activity	4	NA	NA	FALSE	FALSE	FALSE	FALSE	FALSE
GO:0045037	NA	NA	NA	NA	protein import into chloroplast stroma	6	NA	NA	NA	NA	FALSE	FALSE	TRUE	FALSE	FALSE
GO:0009269	NA	NA	NA	NA	response to desiccation	6	NA	NA	NA	NA	FALSE	FALSE	TRUE	FALSE	FALSE
GO:0010218	NA	NA	NA	NA	response to far red light	6	NA	NA	NA	NA	FALSE	FALSE	TRUE	FALSE	FALSE
GO:0045735	NA	NA	NA	NA	nutrient reservoir activity	6	NA	NA	NA	NA	FALSE	FALSE	TRUE	FALSE	FALSE
GO:0080044	NA	NA	NA	NA	quercetin 7-O-glucosyltransferase activity	6	NA	NA	NA	NA	FALSE	FALSE	TRUE	FALSE	FALSE
GO:0008194	NA	NA	NA	NA	UDP-glycosyltransferase activity	6	NA	NA	NA	NA	FALSE	FALSE	TRUE	FALSE	FALSE
GO:0000724	NA	NA	NA	NA	double-strand break repair via homologous recombination	6	NA	NA	NA	NA	FALSE	FALSE	TRUE	FALSE	FALSE
GO:0061077	NA	NA	NA	NA	chaperone-mediated protein folding	5	NA	NA	chaperone-mediated protein folding	3	FALSE	FALSE	FALSE	FALSE	FALSE
GO:0045036	NA	NA	NA	NA	protein targeting to chloroplast	5	NA	NA	NA	NA	FALSE	FALSE	TRUE	FALSE	FALSE
GO:0035251	NA	NA	NA	NA	UDP-glucosyltransferase activity	5	UDP-glucosyltransferase activity	6	NA	NA	FALSE	FALSE	FALSE	FALSE	FALSE
GO:0009755	NA	NA	NA	NA	hormone-mediated signaling pathway	5	NA	NA	NA	NA	FALSE	FALSE	TRUE	FALSE	FALSE
GO:0006520	NA	NA	NA	NA	cellular amino acid metabolic process	5	NA	NA	NA	NA	FALSE	FALSE	TRUE	FALSE	FALSE
GO:0009630	NA	NA	NA	NA	gravitropism	5	NA	NA	NA	NA	FALSE	FALSE	TRUE	FALSE	FALSE
GO:1901601	NA	NA	NA	NA	strigolactone biosynthetic process	4	NA	NA	NA	NA	FALSE	FALSE	TRUE	FALSE	FALSE
GO:0005850	NA	NA	NA	NA	eukaryotic translation initiation factor 2 complex	4	NA	NA	NA	NA	FALSE	FALSE	TRUE	FALSE	FALSE
GO:0031298	NA	NA	NA	NA	replication fork protection complex	4	NA	NA	NA	NA	FALSE	FALSE	TRUE	FALSE	FALSE
GO:0047372	NA	NA	NA	NA	acylglycerol lipase activity	4	acylglycerol lipase activity	4	NA	NA	FALSE	FALSE	FALSE	FALSE	FALSE
GO:0045903	NA	NA	NA	NA	positive regulation of translational fidelity	4	NA	NA	NA	NA	FALSE	FALSE	TRUE	FALSE	FALSE
GO:0009643	NA	NA	NA	NA	photosynthetic acclimation	4	NA	NA	NA	NA	FALSE	FALSE	TRUE	FALSE	FALSE
GO:0001731	NA	NA	NA	NA	formation of translation preinitiation complex	4	NA	NA	NA	NA	FALSE	FALSE	TRUE	FALSE	FALSE
GO:0008374	NA	NA	NA	NA	O-acyltransferase activity	4	O-acyltransferase activity	4	NA	NA	FALSE	FALSE	FALSE	FALSE	FALSE
GO:0000727	NA	NA	NA	NA	double-strand break repair via break-induced replication	4	NA	NA	NA	NA	FALSE	FALSE	TRUE	FALSE	FALSE
GO:0003688	NA	NA	NA	NA	DNA replication origin binding	4	NA	NA	NA	NA	FALSE	FALSE	TRUE	FALSE	FALSE
GO:0006270	NA	NA	NA	NA	DNA replication initiation	4	NA	NA	NA	NA	FALSE	FALSE	TRUE	FALSE	FALSE
GO:0000049	NA	NA	NA	NA	tRNA binding	4	NA	NA	NA	NA	FALSE	FALSE	TRUE	FALSE	FALSE
GO:0006260	NA	NA	NA	NA	DNA replication	4	NA	NA	NA	NA	FALSE	FALSE	TRUE	FALSE	FALSE
GO:0000723	NA	NA	NA	NA	telomere maintenance	4	NA	NA	NA	NA	FALSE	FALSE	TRUE	FALSE	FALSE
GO:0019199	NA	NA	NA	NA	transmembrane receptor protein kinase activity	3	NA	NA	NA	NA	FALSE	FALSE	TRUE	FALSE	FALSE
GO:0080025	NA	NA	NA	NA	phosphatidylinositol-3,5-bisphosphate binding	3	NA	NA	NA	NA	FALSE	FALSE	TRUE	FALSE	FALSE
GO:0016926	NA	NA	NA	NA	protein desumoylation	3	NA	NA	NA	NA	FALSE	FALSE	TRUE	FALSE	FALSE
GO:0080046	NA	NA	NA	NA	quercetin 4'-O-glucosyltransferase activity	3	NA	NA	NA	NA	FALSE	FALSE	TRUE	FALSE	FALSE
GO:0051903	NA	NA	NA	NA	S-(hydroxymethyl)glutathione dehydrogenase activity	3	NA	NA	NA	NA	FALSE	FALSE	TRUE	FALSE	FALSE
GO:0032266	NA	NA	NA	NA	phosphatidylinositol-3-phosphate binding	3	NA	NA	NA	NA	FALSE	FALSE	TRUE	FALSE	FALSE
GO:0004024	NA	NA	NA	NA	alcohol dehydrogenase activity, zinc-dependent	3	NA	NA	NA	NA	FALSE	FALSE	TRUE	FALSE	FALSE
GO:0046294	NA	NA	NA	NA	formaldehyde catabolic process	3	NA	NA	NA	NA	FALSE	FALSE	TRUE	FALSE	FALSE
GO:0016161	NA	NA	NA	NA	beta-amylase activity	3	NA	NA	NA	NA	FALSE	FALSE	TRUE	FALSE	FALSE
GO:2000067	NA	NA	NA	NA	regulation of root morphogenesis	3	NA	NA	NA	NA	FALSE	FALSE	TRUE	FALSE	FALSE
GO:0009815	NA	NA	NA	NA	1-aminocyclopropane-1-carboxylate oxidase activity	3	NA	NA	NA	NA	FALSE	FALSE	TRUE	FALSE	FALSE
GO:0070370	NA	NA	NA	NA	cellular heat acclimation	3	NA	NA	NA	NA	FALSE	FALSE	TRUE	FALSE	FALSE
GO:0015562	NA	NA	NA	NA	efflux transmembrane transporter activity	3	NA	NA	NA	NA	FALSE	FALSE	TRUE	FALSE	FALSE
GO:0002221	NA	NA	NA	NA	pattern recognition receptor signaling pathway	3	NA	NA	NA	NA	FALSE	FALSE	TRUE	FALSE	FALSE
GO:0003954	NA	NA	NA	NA	NADH dehydrogenase activity	3	NA	NA	NA	NA	FALSE	FALSE	TRUE	FALSE	FALSE
GO:0005794	NA	NA	NA	NA	NA	NA	Golgi apparatus	48	NA	NA	FALSE	FALSE	FALSE	TRUE	FALSE
GO:0005773	NA	NA	NA	NA	NA	NA	vacuole	47	NA	NA	FALSE	FALSE	FALSE	TRUE	FALSE
GO:0009506	NA	NA	NA	NA	NA	NA	plasmodesma	45	NA	NA	FALSE	FALSE	FALSE	TRUE	FALSE
GO:0003729	NA	NA	NA	NA	NA	NA	mRNA binding	43	mRNA binding	33	FALSE	FALSE	FALSE	FALSE	FALSE
GO:0016567	NA	NA	NA	NA	NA	NA	protein ubiquitination	31	NA	NA	FALSE	FALSE	FALSE	TRUE	FALSE
GO:0006412	NA	NA	NA	NA	NA	NA	translation	26	translation	22	FALSE	FALSE	FALSE	FALSE	FALSE
GO:0003735	NA	NA	NA	NA	NA	NA	structural constituent of ribosome	25	structural constituent of ribosome	22	FALSE	FALSE	FALSE	FALSE	FALSE
GO:0016757	NA	NA	NA	NA	NA	NA	transferase activity, transferring glycosyl groups	25	NA	NA	FALSE	FALSE	FALSE	TRUE	FALSE
GO:0005774	NA	NA	NA	NA	NA	NA	vacuolar membrane	25	NA	NA	FALSE	FALSE	FALSE	TRUE	FALSE
GO:0009555	NA	NA	NA	NA	NA	NA	pollen development	20	NA	NA	FALSE	FALSE	FALSE	TRUE	FALSE
GO:0006979	NA	NA	NA	NA	NA	NA	response to oxidative stress	19	NA	NA	FALSE	FALSE	FALSE	TRUE	FALSE
GO:0048364	NA	NA	NA	NA	NA	NA	root development	16	root development	5	FALSE	FALSE	FALSE	FALSE	FALSE
GO:0004722	NA	NA	NA	NA	NA	NA	protein serine/threonine phosphatase activity	13	NA	NA	FALSE	FALSE	FALSE	TRUE	FALSE
GO:0009505	NA	NA	NA	NA	NA	NA	plant-type cell wall	13	NA	NA	FALSE	FALSE	FALSE	TRUE	FALSE
GO:0005789	NA	NA	NA	NA	NA	NA	endoplasmic reticulum membrane	12	NA	NA	FALSE	FALSE	FALSE	TRUE	FALSE
GO:0016036	NA	NA	NA	NA	NA	NA	cellular response to phosphate starvation	11	NA	NA	FALSE	FALSE	FALSE	TRUE	FALSE
GO:0007275	NA	NA	NA	NA	NA	NA	multicellular organism development	10	NA	NA	FALSE	FALSE	FALSE	TRUE	FALSE
GO:0002229	NA	NA	NA	NA	NA	NA	defense response to oomycetes	10	defense response to oomycetes	5	FALSE	FALSE	FALSE	FALSE	FALSE
GO:0009753	NA	NA	NA	NA	NA	NA	response to jasmonic acid	10	NA	NA	FALSE	FALSE	FALSE	TRUE	FALSE
GO:0005615	NA	NA	NA	NA	NA	NA	extracellular space	9	extracellular space	4	FALSE	FALSE	FALSE	FALSE	FALSE
GO:0009846	NA	NA	NA	NA	NA	NA	pollen germination	8	pollen germination	3	FALSE	FALSE	FALSE	FALSE	FALSE
GO:0042910	NA	NA	NA	NA	NA	NA	xenobiotic transmembrane transporter activity	7	NA	NA	FALSE	FALSE	FALSE	TRUE	FALSE
GO:0080043	NA	NA	NA	NA	NA	NA	quercetin 3-O-glucosyltransferase activity	7	NA	NA	FALSE	FALSE	FALSE	TRUE	FALSE
GO:0008970	NA	NA	NA	NA	NA	NA	phospholipase A1 activity	6	NA	NA	FALSE	FALSE	FALSE	TRUE	FALSE
GO:0006749	NA	NA	NA	NA	NA	NA	glutathione metabolic process	6	NA	NA	FALSE	FALSE	FALSE	TRUE	FALSE
GO:0048235	NA	NA	NA	NA	NA	NA	pollen sperm cell differentiation	6	NA	NA	FALSE	FALSE	FALSE	TRUE	FALSE
GO:0004032	NA	NA	NA	NA	NA	NA	alditol:NADP+ 1-oxidoreductase activity	5	NA	NA	FALSE	FALSE	FALSE	TRUE	FALSE
GO:0008106	NA	NA	NA	NA	NA	NA	alcohol dehydrogenase (NADP+) activity	5	NA	NA	FALSE	FALSE	FALSE	TRUE	FALSE
GO:0006995	NA	NA	NA	NA	NA	NA	cellular response to nitrogen starvation	5	NA	NA	FALSE	FALSE	FALSE	TRUE	FALSE
GO:0071556	NA	NA	NA	NA	NA	NA	integral component of lumenal side of endoplasmic reticulum membrane	4	NA	NA	FALSE	FALSE	FALSE	TRUE	FALSE
GO:0042500	NA	NA	NA	NA	NA	NA	aspartic endopeptidase activity, intramembrane cleaving	4	NA	NA	FALSE	FALSE	FALSE	TRUE	FALSE
GO:0033619	NA	NA	NA	NA	NA	NA	membrane protein proteolysis	4	NA	NA	FALSE	FALSE	FALSE	TRUE	FALSE
GO:0009247	NA	NA	NA	NA	NA	NA	glycolipid biosynthetic process	4	NA	NA	FALSE	FALSE	FALSE	TRUE	FALSE
GO:0102425	NA	NA	NA	NA	NA	NA	myricetin 3-O-glucosyltransferase activity	4	NA	NA	FALSE	FALSE	FALSE	TRUE	FALSE
GO:0102360	NA	NA	NA	NA	NA	NA	daphnetin 3-O-glucosyltransferase activity	4	NA	NA	FALSE	FALSE	FALSE	TRUE	FALSE
GO:0004806	NA	NA	NA	NA	NA	NA	triglyceride lipase activity	4	NA	NA	FALSE	FALSE	FALSE	TRUE	FALSE
GO:0071458	NA	NA	NA	NA	NA	NA	integral component of cytoplasmic side of endoplasmic reticulum membrane	4	NA	NA	FALSE	FALSE	FALSE	TRUE	FALSE
GO:0047893	NA	NA	NA	NA	NA	NA	flavonol 3-O-glucosyltransferase activity	4	NA	NA	FALSE	FALSE	FALSE	TRUE	FALSE
GO:0007029	NA	NA	NA	NA	NA	NA	endoplasmic reticulum organization	4	NA	NA	FALSE	FALSE	FALSE	TRUE	FALSE
GO:0008081	NA	NA	NA	NA	NA	NA	phosphoric diester hydrolase activity	4	NA	NA	FALSE	FALSE	FALSE	TRUE	FALSE
GO:0016844	NA	NA	NA	NA	NA	NA	strictosidine synthase activity	4	NA	NA	FALSE	FALSE	FALSE	TRUE	FALSE
GO:0031408	NA	NA	NA	NA	NA	NA	oxylipin biosynthetic process	4	NA	NA	FALSE	FALSE	FALSE	TRUE	FALSE
GO:0004177	NA	NA	NA	NA	NA	NA	aminopeptidase activity	3	NA	NA	FALSE	FALSE	FALSE	TRUE	FALSE
GO:0044262	NA	NA	NA	NA	NA	NA	cellular carbohydrate metabolic process	3	NA	NA	FALSE	FALSE	FALSE	TRUE	FALSE
GO:0004373	NA	NA	NA	NA	NA	NA	glycogen (starch) synthase activity	3	NA	NA	FALSE	FALSE	FALSE	TRUE	FALSE
GO:0010951	NA	NA	NA	NA	NA	NA	negative regulation of endopeptidase activity	3	NA	NA	FALSE	FALSE	FALSE	TRUE	FALSE
GO:0004869	NA	NA	NA	NA	NA	NA	cysteine-type endopeptidase inhibitor activity	3	NA	NA	FALSE	FALSE	FALSE	TRUE	FALSE
GO:0047714	NA	NA	NA	NA	NA	NA	galactolipase activity	3	NA	NA	FALSE	FALSE	FALSE	TRUE	FALSE
GO:0045814	NA	NA	NA	NA	NA	NA	negative regulation of gene expression, epigenetic	3	NA	NA	FALSE	FALSE	FALSE	TRUE	FALSE
GO:0005739	NA	NA	NA	NA	NA	NA	NA	NA	mitochondrion	43	FALSE	FALSE	FALSE	FALSE	TRUE
GO:0009733	NA	NA	NA	NA	NA	NA	NA	NA	response to auxin	7	FALSE	FALSE	FALSE	FALSE	TRUE
GO:0048046	NA	NA	NA	NA	NA	NA	NA	NA	apoplast	7	FALSE	FALSE	FALSE	FALSE	TRUE
GO:0005840	NA	NA	NA	NA	NA	NA	NA	NA	ribosome	5	FALSE	FALSE	FALSE	FALSE	TRUE
GO:0004197	NA	NA	NA	NA	NA	NA	NA	NA	cysteine-type endopeptidase activity	5	FALSE	FALSE	FALSE	FALSE	TRUE
GO:0010150	NA	NA	NA	NA	NA	NA	NA	NA	leaf senescence	5	FALSE	FALSE	FALSE	FALSE	TRUE
GO:0009723	NA	NA	NA	NA	NA	NA	NA	NA	response to ethylene	5	FALSE	FALSE	FALSE	FALSE	TRUE
GO:0022626	NA	NA	NA	NA	NA	NA	NA	NA	cytosolic ribosome	5	FALSE	FALSE	FALSE	FALSE	TRUE
GO:0008233	NA	NA	NA	NA	NA	NA	NA	NA	peptidase activity	4	FALSE	FALSE	FALSE	FALSE	TRUE
GO:0008234	NA	NA	NA	NA	NA	NA	NA	NA	cysteine-type peptidase activity	4	FALSE	FALSE	FALSE	FALSE	TRUE
GO:0043022	NA	NA	NA	NA	NA	NA	NA	NA	ribosome binding	4	FALSE	FALSE	FALSE	FALSE	TRUE
GO:0005764	NA	NA	NA	NA	NA	NA	NA	NA	lysosome	4	FALSE	FALSE	FALSE	FALSE	TRUE
GO:0051603	NA	NA	NA	NA	NA	NA	NA	NA	proteolysis involved in cellular protein catabolic process	4	FALSE	FALSE	FALSE	FALSE	TRUE
GO:0003755	NA	NA	NA	NA	NA	NA	NA	NA	peptidyl-prolyl cis-trans isomerase activity	4	FALSE	FALSE	FALSE	FALSE	TRUE
GO:0010287	NA	NA	NA	NA	NA	NA	NA	NA	plastoglobule	4	FALSE	FALSE	FALSE	FALSE	TRUE
GO:0051301	NA	NA	NA	NA	NA	NA	NA	NA	cell division	4	FALSE	FALSE	FALSE	FALSE	TRUE
GO:0080187	NA	NA	NA	NA	NA	NA	NA	NA	floral organ senescence	3	FALSE	FALSE	FALSE	FALSE	TRUE
GO:0005787	NA	NA	NA	NA	NA	NA	NA	NA	signal peptidase complex	3	FALSE	FALSE	FALSE	FALSE	TRUE
GO:0010389	NA	NA	NA	NA	NA	NA	NA	NA	regulation of G2/M transition of mitotic cell cycle	3	FALSE	FALSE	FALSE	FALSE	TRUE
GO:0000463	NA	NA	NA	NA	NA	NA	NA	NA	maturation of LSU-rRNA from tricistronic rRNA transcript (SSU-rRNA, 5.8S rRNA, LSU-rRNA)	3	FALSE	FALSE	FALSE	FALSE	TRUE
GO:0006368	NA	NA	NA	NA	NA	NA	NA	NA	transcription elongation from RNA polymerase II promoter	3	FALSE	FALSE	FALSE	FALSE	TRUE
GO:0044183	NA	NA	NA	NA	NA	NA	NA	NA	protein folding chaperone	3	FALSE	FALSE	FALSE	FALSE	TRUE
GO:0005811	NA	NA	NA	NA	NA	NA	NA	NA	lipid droplet	3	FALSE	FALSE	FALSE	FALSE	TRUE
GO:0007568	NA	NA	NA	NA	NA	NA	NA	NA	aging	3	FALSE	FALSE	FALSE	FALSE	TRUE
GO:0015031	NA	NA	NA	NA	NA	NA	NA	NA	protein transport	3	FALSE	FALSE	FALSE	FALSE	TRUE
GO:0009817	NA	NA	NA	NA	NA	NA	NA	NA	defense response to fungus, incompatible interaction	3	FALSE	FALSE	FALSE	FALSE	TRUE
GO:0000307	NA	NA	NA	NA	NA	NA	NA	NA	cyclin-dependent protein kinase holoenzyme complex	3	FALSE	FALSE	FALSE	FALSE	TRUE
GO:0009735	NA	NA	NA	NA	NA	NA	NA	NA	response to cytokinin	3	FALSE	FALSE	FALSE	FALSE	TRUE
GO:0010235	NA	NA	NA	NA	NA	NA	NA	NA	guard mother cell cytokinesis	2	FALSE	FALSE	FALSE	FALSE	TRUE
GO:1902806	NA	NA	NA	NA	NA	NA	NA	NA	regulation of cell cycle G1/S phase transition	2	FALSE	FALSE	FALSE	FALSE	TRUE
GO:0008022	NA	NA	NA	NA	NA	NA	NA	NA	protein C-terminus binding	2	FALSE	FALSE	FALSE	FALSE	TRUE
GO:0045727	NA	NA	NA	NA	NA	NA	NA	NA	positive regulation of translation	2	FALSE	FALSE	FALSE	FALSE	TRUE
GO:0060968	NA	NA	NA	NA	NA	NA	NA	NA	regulation of gene silencing	2	FALSE	FALSE	FALSE	FALSE	TRUE
GO:0000082	NA	NA	NA	NA	NA	NA	NA	NA	G1/S transition of mitotic cell cycle	2	FALSE	FALSE	FALSE	FALSE	TRUE
GO:0006605	NA	NA	NA	NA	NA	NA	NA	NA	protein targeting	2	FALSE	FALSE	FALSE	FALSE	TRUE
GO:0090158	NA	NA	NA	NA	NA	NA	NA	NA	endoplasmic reticulum membrane organization	2	FALSE	FALSE	FALSE	FALSE	TRUE
GO:0004332	NA	NA	NA	NA	NA	NA	NA	NA	fructose-bisphosphate aldolase activity	2	FALSE	FALSE	FALSE	FALSE	TRUE
GO:0061817	NA	NA	NA	NA	NA	NA	NA	NA	endoplasmic reticulum-plasma membrane tethering	2	FALSE	FALSE	FALSE	FALSE	TRUE
GO:0030332	NA	NA	NA	NA	NA	NA	NA	NA	cyclin binding	2	FALSE	FALSE	FALSE	FALSE	TRUE
GO:0080142	NA	NA	NA	NA	NA	NA	NA	NA	regulation of salicylic acid biosynthetic process	2	FALSE	FALSE	FALSE	FALSE	TRUE
GO:0006607	NA	NA	NA	NA	NA	NA	NA	NA	NLS-bearing protein import into nucleus	2	FALSE	FALSE	FALSE	FALSE	TRUE
GO:0016973	NA	NA	NA	NA	NA	NA	NA	NA	poly(A)+ mRNA export from nucleus	2	FALSE	FALSE	FALSE	FALSE	TRUE
GO:0010444	NA	NA	NA	NA	NA	NA	NA	NA	guard mother cell differentiation	2	FALSE	FALSE	FALSE	FALSE	TRUE
GO:0030388	NA	NA	NA	NA	NA	NA	NA	NA	fructose 1,6-bisphosphate metabolic process	2	FALSE	FALSE	FALSE	FALSE	TRUE
GO:0008574	NA	NA	NA	NA	NA	NA	NA	NA	ATP-dependent microtubule motor activity, plus-end-directed	2	FALSE	FALSE	FALSE	FALSE	TRUE
GO:0010274	NA	NA	NA	NA	NA	NA	NA	NA	hydrotropism	2	FALSE	FALSE	FALSE	FALSE	TRUE
GO:0006098	NA	NA	NA	NA	NA	NA	NA	NA	pentose-phosphate shunt	2	FALSE	FALSE	FALSE	FALSE	TRUE
GO:0010005	NA	NA	NA	NA	NA	NA	NA	NA	cortical microtubule, transverse to long axis	2	FALSE	FALSE	FALSE	FALSE	TRUE
GO:0042300	NA	NA	NA	NA	NA	NA	NA	NA	beta-amyrin synthase activity	2	FALSE	FALSE	FALSE	FALSE	TRUE
GO:0032544	NA	NA	NA	NA	NA	NA	NA	NA	plastid translation	2	FALSE	FALSE	FALSE	FALSE	TRUE
GO:0000250	NA	NA	NA	NA	NA	NA	NA	NA	lanosterol synthase activity	2	FALSE	FALSE	FALSE	FALSE	TRUE
GO:0016104	NA	NA	NA	NA	NA	NA	NA	NA	triterpenoid biosynthetic process	2	FALSE	FALSE	FALSE	FALSE	TRUE
GO:0080027	NA	NA	NA	NA	NA	NA	NA	NA	response to herbivore	2	FALSE	FALSE	FALSE	FALSE	TRUE
GO:0061608	NA	NA	NA	NA	NA	NA	NA	NA	nuclear import signal receptor activity	2	FALSE	FALSE	FALSE	FALSE	TRUE
GO:0008139	NA	NA	NA	NA	NA	NA	NA	NA	nuclear localization sequence binding	2	FALSE	FALSE	FALSE	FALSE	TRUE
GO:0008356	NA	NA	NA	NA	NA	NA	NA	NA	asymmetric cell division	2	FALSE	FALSE	FALSE	FALSE	TRUE
GO:0010015	NA	NA	NA	NA	NA	NA	NA	NA	root morphogenesis	2	FALSE	FALSE	FALSE	FALSE	TRUE
GO:0050829	NA	NA	NA	NA	NA	NA	NA	NA	defense response to Gram-negative bacterium	2	FALSE	FALSE	FALSE	FALSE	TRUE
GO:0009574	NA	NA	NA	NA	NA	NA	NA	NA	preprophase band	2	FALSE	FALSE	FALSE	FALSE	TRUE
GO:0048229	NA	NA	NA	NA	NA	NA	NA	NA	gametophyte development	2	FALSE	FALSE	FALSE	FALSE	TRUE

## Sheet: 1. 42 4x_vs_2x DEGs
Authors: Danilo Fabrizio Santoro, José Carballo, Maria Cielo Pasten, Cristian Andres Gallo, Emidio Albertini and Viviana Echenique. Manuscript title: Traversing the effects of ploidy changes in different Eragrostis curvula genotypes through high-throughput RNA sequencing. Number of pages: 44, number of figures: 5, number of tables: 1
Supplemental Table S4. GO terms enriched in the 42 4x_vs_2x DEGs.							gene
ID	#Term	Database	Input number	Background number	P-Value	Corrected P-Value	Input	Hyperlink
GO:0005634	nucleus	Gene Ontology	12	9362	0.0146817	0.0450785	maker-Contig448-augustus-gene-1.15|maker-Contig573-snap-gene-0.38|maker-Contig4-augustus-gene-73.25|augustus_masked-Contig4-processed-gene-30.39|maker-Contig30-snap-gene-203.1|maker-Contig12-augustus-gene-535.53|maker-Contig10-snap-gene-579.0|maker-Contig313-augustus-gene-1.57|maker-Contig8-snap-gene-76.12|maker-Contig8-augustus-gene-132.2|maker-Contig38-snap-gene-472.9|maker-Contig25-augustus-ge…	http://amigo.geneontology.org/cgi-bin/amigo/term_details?term=GO:0005634
GO:0005886	plasma membrane	Gene Ontology	6	2973	0.0146885	0.0450785	maker-Contig6-augustus-gene-459.7|maker-Contig448-augustus-gene-1.15|maker-Contig10-snap-gene-579.0|maker-Contig30-snap-gene-203.1|maker-Contig573-augustus-gene-0.52|maker-Contig8-snap-gene-76.12	http://amigo.geneontology.org/cgi-bin/amigo/term_details?term=GO:0005886
GO:0005829	cytosol	Gene Ontology	6	3025	0.0159064	0.0456669	maker-Contig448-augustus-gene-1.15|maker-Contig4-augustus-gene-73.25|maker-Contig50-snap-gene-146.6|maker-Contig30-snap-gene-203.1|maker-Contig8-snap-gene-76.12|maker-Contig38-snap-gene-472.9	http://amigo.geneontology.org/cgi-bin/amigo/term_details?term=GO:0005829
GO:0043531	ADP binding	Gene Ontology	3	154	0.000178526	0.0158889	maker-Contig86-augustus-gene-6.15|maker-Contig573-augustus-gene-0.52|augustus_masked-Contig4-processed-gene-30.39	http://amigo.geneontology.org/cgi-bin/amigo/term_details?term=GO:0043531
GO:0006970	response to osmotic stress	Gene Ontology	2	135	0.0041513	0.0414712	maker-Contig38-snap-gene-472.9|maker-Contig4-augustus-gene-73.25	http://amigo.geneontology.org/cgi-bin/amigo/term_details?term=GO:0006970
GO:0005507	copper ion binding	Gene Ontology	2	168	0.0063119	0.0414712	maker-Contig8-snap-gene-76.12|snap_masked-Contig544-processed-gene-0.42	http://amigo.geneontology.org/cgi-bin/amigo/term_details?term=GO:0005507
GO:0042802	identical protein binding	Gene Ontology	2	178	0.00704859	0.0414712	maker-Contig448-augustus-gene-1.15|maker-Contig4-augustus-gene-73.25	http://amigo.geneontology.org/cgi-bin/amigo/term_details?term=GO:0042802
GO:0003676	nucleic acid binding	Gene Ontology	2	214	0.0100051	0.0414712	maker-Contig38-snap-gene-472.9|maker-Contig25-augustus-gene-108.21	http://amigo.geneontology.org/cgi-bin/amigo/term_details?term=GO:0003676
GO:0009652	thigmotropism	Gene Ontology	1	5	0.00420782	0.0414712	maker-Contig38-snap-gene-472.9	http://amigo.geneontology.org/cgi-bin/amigo/term_details?term=GO:0009652
GO:0007231	osmosensory signaling pathway	Gene Ontology	1	5	0.00420782	0.0414712	maker-Contig38-snap-gene-472.9	http://amigo.geneontology.org/cgi-bin/amigo/term_details?term=GO:0007231
GO:0006020	inositol metabolic process	Gene Ontology	1	6	0.00490748	0.0414712	maker-Contig38-snap-gene-472.9	http://amigo.geneontology.org/cgi-bin/amigo/term_details?term=GO:0006020
GO:0010328	auxin influx transmembrane transporter activity	Gene Ontology	1	6	0.00490748	0.0414712	maker-Contig30-snap-gene-203.1	http://amigo.geneontology.org/cgi-bin/amigo/term_details?term=GO:0010328
GO:0042776	mitochondrial ATP synthesis coupled proton transport	Gene Ontology	1	7	0.00560666	0.0414712	maker-Contig6-augustus-gene-459.7	http://amigo.geneontology.org/cgi-bin/amigo/term_details?term=GO:0042776
GO:0032958	inositol phosphate biosynthetic process	Gene Ontology	1	8	0.00630538	0.0414712	maker-Contig38-snap-gene-472.9	http://amigo.geneontology.org/cgi-bin/amigo/term_details?term=GO:0032958
GO:0045261	proton-transporting ATP synthase complex, catalytic core F(1)	Gene Ontology	1	8	0.00630538	0.0414712	maker-Contig6-augustus-gene-459.7	http://amigo.geneontology.org/cgi-bin/amigo/term_details?term=GO:0045261
GO:0008272	sulfate transport	Gene Ontology	1	9	0.00700363	0.0414712	maker-Contig38-snap-gene-472.9	http://amigo.geneontology.org/cgi-bin/amigo/term_details?term=GO:0008272
GO:0000275	mitochondrial proton-transporting ATP synthase complex, catalytic sector F(1)	Gene Ontology	1	9	0.00700363	0.0414712	maker-Contig6-augustus-gene-459.7	http://amigo.geneontology.org/cgi-bin/amigo/term_details?term=GO:0000275
GO:0004518	nuclease activity	Gene Ontology	1	10	0.0077014	0.0414712	maker-Contig25-augustus-gene-108.21	http://amigo.geneontology.org/cgi-bin/amigo/term_details?term=GO:0004518
GO:0090305	nucleic acid phosphodiester bond hydrolysis	Gene Ontology	1	11	0.00839871	0.0414712	maker-Contig25-augustus-gene-108.21	http://amigo.geneontology.org/cgi-bin/amigo/term_details?term=GO:0090305
GO:0009970	cellular response to sulfate starvation	Gene Ontology	1	11	0.00839871	0.0414712	maker-Contig38-snap-gene-472.9	http://amigo.geneontology.org/cgi-bin/amigo/term_details?term=GO:0009970
GO:0005740	mitochondrial envelope	Gene Ontology	1	12	0.00909555	0.0414712	maker-Contig8-snap-gene-76.12	http://amigo.geneontology.org/cgi-bin/amigo/term_details?term=GO:0005740
GO:0005753	mitochondrial proton-transporting ATP synthase complex	Gene Ontology	1	13	0.00979192	0.0414712	maker-Contig6-augustus-gene-459.7	http://amigo.geneontology.org/cgi-bin/amigo/term_details?term=GO:0005753
GO:0046933	proton-transporting ATP synthase activity, rotational mechanism	Gene Ontology	1	13	0.00979192	0.0414712	maker-Contig6-augustus-gene-459.7	http://amigo.geneontology.org/cgi-bin/amigo/term_details?term=GO:0046933
GO:0006465	signal peptide processing	Gene Ontology	1	14	0.0104878	0.0414712	maker-Contig74-snap-gene-0.5	http://amigo.geneontology.org/cgi-bin/amigo/term_details?term=GO:0006465
GO:0008559	ATPase-coupled xenobiotic transmembrane transporter activity	Gene Ontology	1	15	0.0111833	0.0414712	maker-Contig30-snap-gene-203.1	http://amigo.geneontology.org/cgi-bin/amigo/term_details?term=GO:0008559
GO:0010315	auxin efflux	Gene Ontology	1	15	0.0111833	0.0414712	maker-Contig30-snap-gene-203.1	http://amigo.geneontology.org/cgi-bin/amigo/term_details?term=GO:0010315
GO:0010540	basipetal auxin transport	Gene Ontology	1	15	0.0111833	0.0414712	maker-Contig30-snap-gene-203.1	http://amigo.geneontology.org/cgi-bin/amigo/term_details?term=GO:0010540
GO:0010329	auxin efflux transmembrane transporter activity	Gene Ontology	1	16	0.0118782	0.0422865	maker-Contig30-snap-gene-203.1	http://amigo.geneontology.org/cgi-bin/amigo/term_details?term=GO:0010329
GO:0052716	hydroquinone:oxygen oxidoreductase activity	Gene Ontology	1	17	0.0125727	0.0430374	snap_masked-Contig544-processed-gene-0.42	http://amigo.geneontology.org/cgi-bin/amigo/term_details?term=GO:0052716
GO:0008236	serine-type peptidase activity	Gene Ontology	1	19	0.0139603	0.0450785	maker-Contig74-snap-gene-0.5	http://amigo.geneontology.org/cgi-bin/amigo/term_details?term=GO:0008236
GO:0015986	ATP synthesis coupled proton transport	Gene Ontology	1	21	0.0153461	0.0455266	maker-Contig6-augustus-gene-459.7	http://amigo.geneontology.org/cgi-bin/amigo/term_details?term=GO:0015986
GO:0004499	N,N-dimethylaniline monooxygenase activity	Gene Ontology	1	24	0.0174212	0.0484526	maker-Contig573-snap-gene-0.38	http://amigo.geneontology.org/cgi-bin/amigo/term_details?term=GO:0004499

## Sheet: 2. 1161 6x_vs_2x DEGs
Authors: Danilo Fabrizio Santoro, José Carballo, Maria Cielo Pasten, Cristian Andres Gallo, Emidio Albertini and Viviana Echenique. Manuscript title: Traversing the effects of ploidy changes in different Eragrostis curvula genotypes through high-throughput RNA sequencing. Number of pages: 44, number of figures: 5, number of tables: 1
Supplemental Table S4. GO terms enriched in the 1,161 6x_vs_2x DEGs.
ID	#Term	Database	Input number	Background number	P-Value	Corrected P-Value	Input	Hyperlink
GO:0009507	chloroplast	Gene Ontology	151	4354	3.18647e-07	2.1267e-05	maker-Contig12-augustus-gene-204.36|maker-Contig883-snap-gene-0.7|maker-Contig3-augustus-gene-399.56|maker-Contig10-snap-gene-549.8|snap_masked-Contig38-processed-gene-183.18|maker-Contig10-snap-gene-587.69|maker-Contig10-augustus-gene-89.44|maker-Contig30-augustus-gene-168.37|augustus_masked-Contig3-processed-gene-403.50|maker-Contig10-augustus-gene-572.66|augustus_masked-Contig50-processed-gene…	http://amigo.geneontology.org/cgi-bin/amigo/term_details?term=GO:0009507
GO:0005886	plasma membrane	Gene Ontology	149	2973	8.89901e-19	8.48076e-16	maker-Contig6-snap-gene-446.7|augustus_masked-Contig868-processed-gene-0.0|maker-Contig30-snap-gene-209.62|maker-Contig84-augustus-gene-1.30|snap_masked-Contig38-processed-gene-183.18|maker-Contig10-snap-gene-122.15|maker-Contig10-augustus-gene-437.54|maker-Contig10-augustus-gene-89.44|maker-Contig3-augustus-gene-123.3|maker-Contig12-augustus-gene-415.23|maker-Contig28-augustus-gene-406.3|augustu…	http://amigo.geneontology.org/cgi-bin/amigo/term_details?term=GO:0005886
GO:0005515	protein binding	Gene Ontology	140	3199	4.02041e-13	9.57863e-11	augustus_masked-Contig868-processed-gene-0.0|maker-Contig12-snap-gene-111.20|maker-Contig10-snap-gene-78.49|maker-Contig6-augustus-gene-311.28|maker-Contig6-augustus-gene-420.3|maker-Contig30-augustus-gene-146.50|augustus_masked-Contig10-processed-gene-41.2|augustus_masked-Contig38-processed-gene-180.45|maker-Contig12-augustus-gene-340.25|maker-Contig1095-augustus-gene-0.4|augustus_masked-Contig6…	http://amigo.geneontology.org/cgi-bin/amigo/term_details?term=GO:0005515
GO:0005737	cytoplasm	Gene Ontology	136	4014	4.69019e-06	0.000212845	augustus_masked-Contig375-processed-gene-1.11|maker-Contig50-snap-gene-10.19|maker-Contig10-augustus-gene-437.54|maker-Contig570-snap-gene-1.2|maker-Contig25-augustus-gene-218.11|augustus_masked-Contig6-processed-gene-75.47|maker-Contig1134-snap-gene-0.71|augustus_masked-Contig38-processed-gene-225.75|snap_masked-Contig28-processed-gene-399.28|augustus_masked-Contig28-processed-gene-326.37|maker-…	http://amigo.geneontology.org/cgi-bin/amigo/term_details?term=GO:0005737
GO:0005829	cytosol	Gene Ontology	100	3025	0.000245785	0.00633063	maker-Contig8-augustus-gene-196.1|augustus_masked-Contig375-processed-gene-1.11|maker-Contig84-augustus-gene-1.30|maker-Contig10-snap-gene-549.8|maker-Contig570-snap-gene-1.2|maker-Contig10-augustus-gene-89.44|maker-Contig30-augustus-gene-168.37|maker-Contig50-snap-gene-226.30|maker-Contig8-augustus-gene-278.95|maker-Contig28-augustus-gene-406.3|augustus_masked-Contig38-processed-gene-225.75|snap…	http://amigo.geneontology.org/cgi-bin/amigo/term_details?term=GO:0005829
GO:0005576	extracellular region	Gene Ontology	94	2749	0.000125109	0.00372589	maker-Contig25-snap-gene-141.9|maker-Contig12-snap-gene-111.20|maker-Contig6-augustus-gene-453.48|snap_masked-Contig10-processed-gene-75.21|snap_masked-Contig50-processed-gene-22.19|maker-Contig720-augustus-gene-0.10|maker-Contig1-snap-gene-42.28|maker-Contig28-augustus-gene-365.12|maker-Contig28-snap-gene-55.40|maker-Contig25-augustus-gene-189.14|snap_masked-Contig1-processed-gene-22.15|maker-Co…	http://amigo.geneontology.org/cgi-bin/amigo/term_details?term=GO:0005576
GO:0006468	protein phosphorylation	Gene Ontology	60	774	3.91072e-15	1.24231e-12	maker-Contig1-snap-gene-101.41|maker-Contig6-augustus-gene-453.48|maker-Contig6-snap-gene-446.7|augustus_masked-Contig868-processed-gene-0.0|maker-Contig25-snap-gene-141.9|maker-Contig6-augustus-gene-221.2|maker-Contig84-augustus-gene-1.30|maker-Contig358-snap-gene-0.3|augustus_masked-Contig28-processed-gene-284.13|maker-Contig28-snap-gene-364.30|maker-Contig33-augustus-gene-41.16|maker-Contig8-s…	http://amigo.geneontology.org/cgi-bin/amigo/term_details?term=GO:0006468
GO:0016020	membrane	Gene Ontology	41	666	4.9585e-08	5.2505e-06	maker-Contig1-snap-gene-101.41|maker-Contig882-augustus-gene-1.2|maker-Contig12-snap-gene-566.27|maker-Contig6-snap-gene-272.40|maker-Contig25-augustus-gene-218.11|maker-Contig38-augustus-gene-359.2|maker-Contig44-snap-gene-31.24|augustus_masked-Contig38-processed-gene-180.45|augustus_masked-Contig1140-processed-gene-0.56|maker-Contig6-augustus-gene-330.6|augustus_masked-Contig3-processed-gene-33…	http://amigo.geneontology.org/cgi-bin/amigo/term_details?term=GO:0016020
GO:0009536	plastid	Gene Ontology	38	823	8.11717e-05	0.00249537	maker-Contig6-augustus-gene-410.11|maker-Contig28-augustus-gene-275.39|maker-Contig176-augustus-gene-0.14|augustus_masked-Contig50-processed-gene-31.56|maker-Contig12-augustus-gene-57.26|maker-Contig12-snap-gene-155.13|maker-Contig28-snap-gene-113.59|maker-Contig12-snap-gene-523.49|snap_masked-Contig12-processed-gene-16.0|maker-Contig12-augustus-gene-58.32|snap_masked-Contig28-processed-gene-399.…	http://amigo.geneontology.org/cgi-bin/amigo/term_details?term=GO:0009536
GO:0005524	ATP binding	Gene Ontology	35	653	8.75037e-06	0.00036257	maker-Contig6-snap-gene-446.7|maker-Contig10-augustus-gene-119.56|augustus_masked-Contig38-processed-gene-225.75|maker-Contig6-augustus-gene-221.2|maker-Contig84-augustus-gene-1.30|maker-Contig6-augustus-gene-166.28|maker-Contig358-snap-gene-0.3|maker-Contig6-augustus-gene-169.22|maker-Contig38-augustus-gene-376.40|maker-Contig6-snap-gene-135.74|maker-Contig8-augustus-gene-55.6|maker-Contig8-augu…	http://amigo.geneontology.org/cgi-bin/amigo/term_details?term=GO:0005524
GO:0016301	kinase activity	Gene Ontology	32	359	4.9122e-10	7.80222e-08	maker-Contig1-snap-gene-101.41|augustus_masked-Contig868-processed-gene-0.0|maker-Contig12-snap-gene-568.59|snap_masked-Contig38-processed-gene-146.24|maker-Contig358-snap-gene-0.3|maker-Contig28-snap-gene-364.30|maker-Contig8-snap-gene-80.12|maker-Contig6-snap-gene-135.74|augustus_masked-Contig38-processed-gene-148.13|augustus_masked-Contig1140-processed-gene-0.56|maker-Contig6-augustus-gene-330…	http://amigo.geneontology.org/cgi-bin/amigo/term_details?term=GO:0016301
GO:0055114	oxidation-reduction process	Gene Ontology	32	494	5.2063e-07	2.91859e-05	maker-Contig1-snap-gene-101.41|maker-Contig10-snap-gene-128.14|maker-Contig3-augustus-gene-449.47|augustus_masked-Contig756-processed-gene-0.21|maker-Contig10-augustus-gene-397.15|maker-Contig12-snap-gene-155.13|maker-Contig10-augustus-gene-5.37|maker-Contig10-augustus-gene-89.44|maker-Contig3-augustus-gene-123.3|maker-Contig12-augustus-gene-322.14|maker-Contig720-augustus-gene-0.10|augustus_mask…	http://amigo.geneontology.org/cgi-bin/amigo/term_details?term=GO:0055114
GO:0043531	ADP binding	Gene Ontology	31	154	3.11483e-18	1.48421e-15	maker-Contig28-snap-gene-402.15|maker-Contig44-augustus-gene-88.52|augustus_masked-Contig50-processed-gene-31.56|maker-Contig12-snap-gene-11.55|maker-Contig12-snap-gene-111.20|augustus_masked-Contig12-processed-gene-437.37|snap_masked-Contig12-processed-gene-111.39|augustus_masked-Contig6-processed-gene-154.21|maker-Contig10-snap-gene-481.35|maker-Contig156-augustus-gene-0.25|augustus_masked-Cont…	http://amigo.geneontology.org/cgi-bin/amigo/term_details?term=GO:0043531
GO:0004674	protein serine/threonine kinase activity	Gene Ontology	30	339	1.99815e-09	2.72034e-07	maker-Contig6-augustus-gene-453.48|maker-Contig84-augustus-gene-1.30|maker-Contig358-snap-gene-0.3|augustus_masked-Contig28-processed-gene-284.13|maker-Contig28-snap-gene-364.30|maker-Contig38-augustus-gene-376.40|maker-Contig6-snap-gene-135.74|maker-Contig28-augustus-gene-365.12|maker-Contig33-augustus-gene-41.16|maker-Contig621-snap-gene-0.21|maker-Contig10-snap-gene-390.49|snap_masked-Contig69…	http://amigo.geneontology.org/cgi-bin/amigo/term_details?term=GO:0004674
GO:0004672	protein kinase activity	Gene Ontology	28	464	9.2609e-06	0.000367735	maker-Contig6-snap-gene-446.7|maker-Contig84-augustus-gene-1.30|maker-Contig358-snap-gene-0.3|maker-Contig6-snap-gene-135.74|maker-Contig12-augustus-gene-506.9|maker-Contig8-augustus-gene-55.6|maker-Contig8-augustus-gene-232.57|maker-Contig38-snap-gene-145.12|maker-Contig28-augustus-gene-365.12|maker-Contig33-augustus-gene-41.16|maker-Contig621-snap-gene-0.21|maker-Contig12-augustus-gene-432.35|m…	http://amigo.geneontology.org/cgi-bin/amigo/term_details?term=GO:0004672
GO:0009570	chloroplast stroma	Gene Ontology	28	549	0.000149841	0.00432723	maker-Contig12-augustus-gene-204.36|maker-Contig3-augustus-gene-399.56|maker-Contig38-snap-gene-536.35|maker-Contig6-snap-gene-231.0|augustus_masked-Contig50-processed-gene-31.56|maker-Contig6-augustus-gene-21.40|maker-Contig10-augustus-gene-572.66|maker-Contig6-augustus-gene-241.6|maker-Contig10-snap-gene-151.52|augustus_masked-Contig10-processed-gene-41.2|maker-Contig1-augustus-gene-344.20|make…	http://amigo.geneontology.org/cgi-bin/amigo/term_details?term=GO:0009570
GO:0042742	defense response to bacterium	Gene Ontology	26	324	1.43106e-07	1.23982e-05	maker-Contig1-snap-gene-101.41|maker-Contig84-augustus-gene-1.30|maker-Contig28-augustus-gene-142.8|maker-Contig8-augustus-gene-146.1|maker-Contig28-snap-gene-364.30|augustus_masked-Contig168-processed-gene-0.10|maker-Contig6-snap-gene-135.74|augustus_masked-Contig38-processed-gene-148.13|augustus_masked-Contig1140-processed-gene-0.56|maker-Contig6-augustus-gene-330.6|maker-Contig28-augustus-gene…	http://amigo.geneontology.org/cgi-bin/amigo/term_details?term=GO:0042742
GO:0005506	iron ion binding	Gene Ontology	19	306	0.000173488	0.00486278	maker-Contig3-snap-gene-56.37|augustus_masked-Contig483-processed-gene-0.0|maker-Contig29-augustus-gene-3.19|maker-Contig10-snap-gene-128.14|maker-Contig882-augustus-gene-1.2|maker-Contig6-augustus-gene-317.22|augustus_masked-Contig4-processed-gene-61.0|augustus_masked-Contig2-processed-gene-0.10|maker-Contig8-snap-gene-105.34|maker-Contig25-snap-gene-171.47|augustus_masked-Contig3-processed-gene…	http://amigo.geneontology.org/cgi-bin/amigo/term_details?term=GO:0005506
GO:0005730	nucleolus	Gene Ontology	19	391	0.0027459	0.0361717	maker-Contig50-augustus-gene-50.6|maker-Contig1-augustus-gene-43.4|maker-Contig28-augustus-gene-275.39|augustus_masked-Contig375-processed-gene-1.11|maker-Contig50-snap-gene-63.55|maker-Contig10-snap-gene-59.75|maker-Contig28-augustus-gene-204.5|maker-Contig10-snap-gene-53.62|augustus_masked-Contig8-processed-gene-242.8|maker-Contig8-augustus-gene-146.1|maker-Contig12-snap-gene-395.5|augustus_mas…	http://amigo.geneontology.org/cgi-bin/amigo/term_details?term=GO:0005730
GO:0006952	defense response	Gene Ontology	18	226	1.27818e-05	0.000468504	maker-Contig12-snap-gene-277.31|maker-Contig12-snap-gene-234.19|maker-Contig1095-augustus-gene-0.4|maker-Contig867-augustus-gene-0.2|maker-Contig12-snap-gene-11.55|maker-Contig12-snap-gene-232.49|maker-Contig6-augustus-gene-530.37|augustus_masked-Contig6-processed-gene-296.26|maker-Contig12-snap-gene-155.13|augustus_masked-Contig3-processed-gene-389.8|snap_masked-Contig38-processed-gene-146.24|ma…	http://amigo.geneontology.org/cgi-bin/amigo/term_details?term=GO:0006952
GO:0046686	response to cadmium ion	Gene Ontology	16	296	0.00214557	0.0314573	maker-Contig38-augustus-gene-286.0|maker-Contig28-augustus-gene-406.3|maker-Contig313-augustus-gene-2.103|maker-Contig3-augustus-gene-57.10|augustus_masked-Contig38-processed-gene-225.75|maker-Contig10-augustus-gene-89.44|maker-Contig4-augustus-gene-127.31|augustus_masked-Contig544-processed-gene-0.118|maker-Contig8-augustus-gene-146.1|maker-Contig408-snap-gene-0.17|augustus_masked-Contig168-proc…	http://amigo.geneontology.org/cgi-bin/amigo/term_details?term=GO:0046686
GO:0009626	plant-type hypersensitive response	Gene Ontology	14	46	5.29698e-11	1.00961e-08	maker-Contig12-snap-gene-277.31|maker-Contig12-snap-gene-234.19|augustus_masked-Contig868-processed-gene-0.0|maker-Contig1095-augustus-gene-0.4|augustus_masked-Contig50-processed-gene-31.56|maker-Contig12-snap-gene-11.55|maker-Contig6-augustus-gene-530.37|maker-Contig28-augustus-gene-318.63|maker-Contig344-augustus-gene-0.9|maker-Contig12-snap-gene-232.49|maker-Contig28-snap-gene-329.19|maker-Con…	http://amigo.geneontology.org/cgi-bin/amigo/term_details?term=GO:0009626
GO:0016310	phosphorylation	Gene Ontology	13	212	0.00194578	0.0299085	maker-Contig8-augustus-gene-232.57|maker-Contig38-snap-gene-145.12|maker-Contig6-augustus-gene-147.17|maker-Contig6-augustus-gene-221.2|maker-Contig28-snap-gene-113.59|maker-Contig12-augustus-gene-432.35|maker-Contig6-augustus-gene-285.52|maker-Contig10-augustus-gene-540.2|maker-Contig8-snap-gene-80.12|maker-Contig1-snap-gene-122.43|maker-Contig714-snap-gene-0.4|maker-Contig535-augustus-gene-0.25…	http://amigo.geneontology.org/cgi-bin/amigo/term_details?term=GO:0016310
GO:0000287	magnesium ion binding	Gene Ontology	12	111	2.3596e-05	0.000832853	maker-Contig6-augustus-gene-21.40|maker-Contig529-snap-gene-0.78|maker-Contig883-snap-gene-0.7|augustus_masked-Contig4-processed-gene-117.4|augustus_masked-Contig3-processed-gene-334.35|maker-Contig975-snap-gene-0.16|augustus_masked-Contig4-processed-gene-116.41|maker-Contig3-snap-gene-239.32|maker-Contig139-augustus-gene-1.24|maker-Contig10-snap-gene-587.69|maker-Contig10-snap-gene-151.52|maker-…	http://amigo.geneontology.org/cgi-bin/amigo/term_details?term=GO:0000287
GO:0016705	oxidoreductase activity, acting on paired donors, with incorporation or reduction of molecular oxygen	Gene Ontology	12	161	0.000601219	0.0127325	maker-Contig29-augustus-gene-3.19|maker-Contig10-snap-gene-128.14|maker-Contig6-augustus-gene-317.22|augustus_masked-Contig4-processed-gene-61.0|augustus_masked-Contig483-processed-gene-0.0|augustus_masked-Contig3-processed-gene-389.8|maker-Contig10-augustus-gene-5.37|maker-Contig8-augustus-gene-196.1|maker-Contig4-augustus-gene-209.23|maker-Contig25-snap-gene-171.47|maker-Contig33-augustus-gene-…	http://amigo.geneontology.org/cgi-bin/amigo/term_details?term=GO:0016705
GO:0042802	identical protein binding	Gene Ontology	12	178	0.00135937	0.0231335	maker-Contig1-snap-gene-101.41|maker-Contig6-augustus-gene-330.6|augustus_masked-Contig1140-processed-gene-0.56|maker-Contig1-snap-gene-334.32|maker-Contig50-snap-gene-45.2|maker-Contig8-snap-gene-105.34|augustus_masked-Contig583-processed-gene-0.46|maker-Contig10-snap-gene-390.49|augustus_masked-Contig50-processed-gene-46.8|maker-Contig28-snap-gene-113.59|maker-Contig714-snap-gene-0.4|augustus_m…	http://amigo.geneontology.org/cgi-bin/amigo/term_details?term=GO:0042802
GO:0048544	recognition of pollen	Gene Ontology	11	37	7.66226e-09	9.12766e-07	maker-Contig6-augustus-gene-453.48|maker-Contig1-snap-gene-394.23|maker-Contig6-augustus-gene-147.17|maker-Contig38-snap-gene-369.43|maker-Contig50-snap-gene-86.33|augustus_masked-Contig30-processed-gene-257.19|augustus_masked-Contig28-processed-gene-284.13|augustus_masked-Contig28-processed-gene-370.11|maker-Contig38-augustus-gene-376.40|maker-Contig38-augustus-gene-254.54|maker-Contig8-snap-gen…	http://amigo.geneontology.org/cgi-bin/amigo/term_details?term=GO:0048544
GO:0005516	calmodulin binding	Gene Ontology	11	169	0.00273939	0.0361717	maker-Contig6-augustus-gene-453.48|maker-Contig1-snap-gene-394.23|maker-Contig8-snap-gene-51.12|maker-Contig6-augustus-gene-147.17|maker-Contig1-augustus-gene-142.40|maker-Contig33-augustus-gene-41.16|augustus_masked-Contig30-processed-gene-257.19|augustus_masked-Contig28-processed-gene-284.13|augustus_masked-Contig3-processed-gene-403.50|maker-Contig38-snap-gene-369.43|maker-Contig1-snap-gene-14…	http://amigo.geneontology.org/cgi-bin/amigo/term_details?term=GO:0005516
GO:0042644	chloroplast nucleoid	Gene Ontology	10	39	1.20712e-07	1.15039e-05	maker-Contig28-snap-gene-329.19|augustus_masked-Contig8-processed-gene-220.79|maker-Contig12-augustus-gene-340.25|maker-Contig1095-augustus-gene-0.4|augustus_masked-Contig50-processed-gene-31.56|maker-Contig6-augustus-gene-530.37|maker-Contig10-snap-gene-240.21|maker-Contig344-augustus-gene-0.9|augustus_masked-Contig258-processed-gene-0.7|maker-Contig867-augustus-gene-0.2	http://amigo.geneontology.org/cgi-bin/amigo/term_details?term=GO:0042644
GO:0016788	hydrolase activity, acting on ester bonds	Gene Ontology	10	99	0.00018593	0.0050626	augustus_masked-Contig12-processed-gene-526.6|maker-Contig10-snap-gene-56.30|augustus_masked-Contig10-processed-gene-205.44|maker-Contig8-augustus-gene-97.54|maker-Contig25-snap-gene-217.58|maker-Contig8-augustus-gene-188.65|maker-Contig25-snap-gene-216.2|snap_masked-Contig201-processed-gene-0.2|maker-Contig28-snap-gene-339.12|maker-Contig3-augustus-gene-181.52	http://amigo.geneontology.org/cgi-bin/amigo/term_details?term=GO:0016788
GO:0009408	response to heat	Gene Ontology	10	152	0.00390421	0.0490604	maker-Contig8-snap-gene-151.42|augustus_masked-Contig38-processed-gene-225.75|maker-Contig4-augustus-gene-127.31|maker-Contig12-snap-gene-155.13|maker-Contig408-snap-gene-0.17|maker-Contig4-augustus-gene-129.53|maker-Contig3-augustus-gene-96.52|maker-Contig38-snap-gene-271.24|snap_masked-Contig1-processed-gene-348.18|maker-Contig38-augustus-gene-226.7	http://amigo.geneontology.org/cgi-bin/amigo/term_details?term=GO:0009408
GO:0016616	oxidoreductase activity, acting on the CH-OH group of donors, NAD or NADP as acceptor	Gene Ontology	9	44	2.65701e-06	0.000130841	maker-Contig3-augustus-gene-37.11|maker-Contig8-augustus-gene-55.4|maker-Contig38-snap-gene-171.8|maker-Contig38-snap-gene-171.13|maker-Contig30-snap-gene-220.12|maker-Contig4-augustus-gene-127.31|maker-Contig38-snap-gene-65.98|snap_masked-Contig1-processed-gene-348.18|maker-Contig38-augustus-gene-226.7	http://amigo.geneontology.org/cgi-bin/amigo/term_details?term=GO:0016616
GO:0004675	transmembrane receptor protein serine/threonine kinase activity	Gene Ontology	9	53	1.01502e-05	0.000386924	maker-Contig1-snap-gene-101.41|maker-Contig6-augustus-gene-330.6|augustus_masked-Contig1140-processed-gene-0.56|augustus_masked-Contig38-processed-gene-148.13|augustus_masked-Contig28-processed-gene-370.11|snap_masked-Contig38-processed-gene-146.24|maker-Contig38-augustus-gene-376.40|maker-Contig38-augustus-gene-254.54|augustus_masked-Contig6-processed-gene-323.22	http://amigo.geneontology.org/cgi-bin/amigo/term_details?term=GO:0004675
GO:0080167	response to karrikin	Gene Ontology	9	111	0.00164561	0.0258295	snap_masked-Contig481-processed-gene-0.0|maker-Contig10-augustus-gene-102.49|maker-Contig6-snap-gene-534.55|augustus_masked-Contig30-processed-gene-62.16|maker-Contig6-augustus-gene-153.34|maker-Contig30-augustus-gene-201.51|maker-Contig38-augustus-gene-62.47|augustus_masked-Contig28-processed-gene-395.11|maker-Contig6-augustus-gene-536.0	http://amigo.geneontology.org/cgi-bin/amigo/term_details?term=GO:0080167
GO:0008017	microtubule binding	Gene Ontology	9	117	0.00230145	0.0328943	maker-Contig30-augustus-gene-25.0|maker-Contig12-snap-gene-38.3|maker-Contig6-augustus-gene-153.34|maker-Contig1-snap-gene-334.32|augustus_masked-Contig28-processed-gene-370.11|maker-Contig3-augustus-gene-222.3|maker-Contig8-augustus-gene-134.2|maker-Contig38-augustus-gene-376.40|maker-Contig38-augustus-gene-254.54	http://amigo.geneontology.org/cgi-bin/amigo/term_details?term=GO:0008017
GO:0009813	flavonoid biosynthetic process	Gene Ontology	8	23	3.24947e-07	2.1267e-05	maker-Contig1-snap-gene-101.41|maker-Contig6-augustus-gene-330.6|maker-Contig30-augustus-gene-242.4|maker-Contig8-snap-gene-105.34|augustus_masked-Contig1140-processed-gene-0.56|maker-Contig38-snap-gene-65.98|maker-Contig25-augustus-gene-189.14|augustus_masked-Contig6-processed-gene-323.22	http://amigo.geneontology.org/cgi-bin/amigo/term_details?term=GO:0009813
GO:0010333	terpene synthase activity	Gene Ontology	8	24	4.24701e-07	2.52963e-05	maker-Contig529-snap-gene-0.78|augustus_masked-Contig4-processed-gene-116.41|maker-Contig883-snap-gene-0.7|augustus_masked-Contig4-processed-gene-117.4|maker-Contig975-snap-gene-0.16|maker-Contig3-snap-gene-239.32|maker-Contig10-snap-gene-587.69|maker-Contig10-snap-gene-151.52	http://amigo.geneontology.org/cgi-bin/amigo/term_details?term=GO:0010333
GO:0006629	lipid metabolic process	Gene Ontology	8	81	0.000922383	0.0175181	snap_masked-Contig1-processed-gene-47.6|snap_masked-Contig10-processed-gene-75.21|maker-Contig30-snap-gene-209.62|snap_masked-Contig339-processed-gene-1.48|snap_masked-Contig38-processed-gene-237.30|maker-Contig25-augustus-gene-123.17|snap_masked-Contig10-processed-gene-274.70|snap_masked-Contig28-processed-gene-169.14	http://amigo.geneontology.org/cgi-bin/amigo/term_details?term=GO:0006629
GO:0051213	dioxygenase activity	Gene Ontology	7	52	0.00035872	0.0085465	augustus_masked-Contig1140-processed-gene-0.56|maker-Contig50-augustus-gene-141.55|maker-Contig6-augustus-gene-330.6|maker-Contig1-snap-gene-101.41|maker-Contig604-augustus-gene-0.14|maker-Contig30-augustus-gene-242.4|augustus_masked-Contig6-processed-gene-323.22	http://amigo.geneontology.org/cgi-bin/amigo/term_details?term=GO:0051213
GO:0004497	monooxygenase activity	Gene Ontology	7	72	0.00206888	0.030807	maker-Contig38-augustus-gene-441.2|maker-Contig6-augustus-gene-317.22|maker-Contig38-augustus-gene-440.34|maker-Contig8-snap-gene-105.34|maker-Contig8-augustus-gene-196.1|maker-Contig30-snap-gene-105.17|maker-Contig25-snap-gene-171.47	http://amigo.geneontology.org/cgi-bin/amigo/term_details?term=GO:0004497
GO:0000312	plastid small ribosomal subunit	Gene Ontology	6	8	3.34737e-07	2.1267e-05	maker-Contig28-snap-gene-329.19|maker-Contig1095-augustus-gene-0.4|augustus_masked-Contig50-processed-gene-31.56|maker-Contig6-augustus-gene-530.37|maker-Contig344-augustus-gene-0.9|maker-Contig867-augustus-gene-0.2	http://amigo.geneontology.org/cgi-bin/amigo/term_details?term=GO:0000312
GO:0019897	extrinsic component of plasma membrane	Gene Ontology	6	8	3.34737e-07	2.1267e-05	maker-Contig28-snap-gene-329.19|maker-Contig1095-augustus-gene-0.4|augustus_masked-Contig50-processed-gene-31.56|maker-Contig6-augustus-gene-530.37|maker-Contig344-augustus-gene-0.9|maker-Contig867-augustus-gene-0.2	http://amigo.geneontology.org/cgi-bin/amigo/term_details?term=GO:0019897
GO:0005763	mitochondrial small ribosomal subunit	Gene Ontology	6	13	2.74587e-06	0.000130841	maker-Contig28-snap-gene-329.19|maker-Contig1095-augustus-gene-0.4|augustus_masked-Contig50-processed-gene-31.56|maker-Contig6-augustus-gene-530.37|maker-Contig344-augustus-gene-0.9|maker-Contig867-augustus-gene-0.2	http://amigo.geneontology.org/cgi-bin/amigo/term_details?term=GO:0005763
GO:0000166	nucleotide binding	Gene Ontology	6	16	7.12662e-06	0.000308712	maker-Contig28-snap-gene-329.19|maker-Contig1095-augustus-gene-0.4|augustus_masked-Contig50-processed-gene-31.56|maker-Contig6-augustus-gene-530.37|maker-Contig344-augustus-gene-0.9|maker-Contig867-augustus-gene-0.2	http://amigo.geneontology.org/cgi-bin/amigo/term_details?term=GO:0000166
GO:0000145	exocyst	Gene Ontology	6	34	0.000259481	0.00650751	snap_masked-Contig1-processed-gene-316.70|snap_masked-Contig10-processed-gene-573.49|augustus_masked-Contig38-processed-gene-547.16|snap_masked-Contig3-processed-gene-199.28|augustus_masked-Contig3-processed-gene-201.20|augustus_masked-Contig4-processed-gene-46.10	http://amigo.geneontology.org/cgi-bin/amigo/term_details?term=GO:0000145
GO:0030247	polysaccharide binding	Gene Ontology	6	39	0.000500453	0.0113555	maker-Contig4-snap-gene-171.18|maker-Contig25-snap-gene-141.9|augustus_masked-Contig38-processed-gene-532.14|maker-Contig25-augustus-gene-143.107|snap_masked-Contig693-processed-gene-0.12|maker-Contig30-snap-gene-166.7	http://amigo.geneontology.org/cgi-bin/amigo/term_details?term=GO:0030247
GO:0009809	lignin biosynthetic process	Gene Ontology	6	41	0.000635048	0.0131565	augustus_masked-Contig38-processed-gene-180.45|maker-Contig38-snap-gene-171.13|maker-Contig30-snap-gene-220.12|maker-Contig8-snap-gene-105.34|maker-Contig38-snap-gene-171.8|augustus_masked-Contig38-processed-gene-490.15	http://amigo.geneontology.org/cgi-bin/amigo/term_details?term=GO:0009809
GO:0006887	exocytosis	Gene Ontology	6	44	0.000887602	0.0175181	snap_masked-Contig1-processed-gene-316.70|snap_masked-Contig10-processed-gene-573.49|augustus_masked-Contig38-processed-gene-547.16|snap_masked-Contig3-processed-gene-199.28|augustus_masked-Contig3-processed-gene-201.20|augustus_masked-Contig4-processed-gene-46.10	http://amigo.geneontology.org/cgi-bin/amigo/term_details?term=GO:0006887
GO:0004185	serine-type carboxypeptidase activity	Gene Ontology	6	46	0.00109469	0.0196838	maker-Contig10-augustus-gene-209.49|maker-Contig1-augustus-gene-357.62|maker-Contig12-snap-gene-339.17|maker-Contig10-snap-gene-369.39|maker-Contig28-snap-gene-55.40|maker-Contig28-snap-gene-198.9	http://amigo.geneontology.org/cgi-bin/amigo/term_details?term=GO:0004185
GO:0003777	microtubule motor activity	Gene Ontology	6	54	0.00231261	0.0328943	maker-Contig30-augustus-gene-25.0|maker-Contig12-snap-gene-38.3|augustus_masked-Contig28-processed-gene-370.11|maker-Contig3-augustus-gene-222.3|maker-Contig38-augustus-gene-376.40|maker-Contig38-augustus-gene-254.54	http://amigo.geneontology.org/cgi-bin/amigo/term_details?term=GO:0003777
GO:0007018	microtubule-based movement	Gene Ontology	6	56	0.00273414	0.0361717	maker-Contig30-augustus-gene-25.0|maker-Contig12-snap-gene-38.3|augustus_masked-Contig28-processed-gene-370.11|maker-Contig3-augustus-gene-222.3|maker-Contig38-augustus-gene-376.40|maker-Contig38-augustus-gene-254.54	http://amigo.geneontology.org/cgi-bin/amigo/term_details?term=GO:0007018
GO:0016045	detection of bacterium	Gene Ontology	5	5	1.33015e-06	7.04239e-05	maker-Contig6-augustus-gene-330.6|maker-Contig1-snap-gene-101.41|augustus_masked-Contig6-processed-gene-323.22|augustus_masked-Contig868-processed-gene-0.0|augustus_masked-Contig1140-processed-gene-0.56	http://amigo.geneontology.org/cgi-bin/amigo/term_details?term=GO:0016045
GO:0051555	flavonol biosynthetic process	Gene Ontology	5	15	6.78237e-05	0.00215453	maker-Contig6-augustus-gene-330.6|maker-Contig1-snap-gene-101.41|maker-Contig10-snap-gene-549.8|augustus_masked-Contig6-processed-gene-323.22|augustus_masked-Contig1140-processed-gene-0.56	http://amigo.geneontology.org/cgi-bin/amigo/term_details?term=GO:0051555
GO:0009814	defense response, incompatible interaction	Gene Ontology	5	28	0.000814619	0.0165177	maker-Contig12-snap-gene-232.49|maker-Contig12-snap-gene-11.55|maker-Contig12-snap-gene-277.31|maker-Contig12-snap-gene-234.19|maker-Contig1-augustus-gene-214.8	http://amigo.geneontology.org/cgi-bin/amigo/term_details?term=GO:0009814
GO:0071472	cellular response to salt stress	Gene Ontology	5	29	0.000937486	0.0175181	maker-Contig4-snap-gene-82.17|augustus_masked-Contig4-processed-gene-84.6|maker-Contig4-snap-gene-177.6|maker-Contig50-snap-gene-45.2|augustus_masked-Contig50-processed-gene-46.8	http://amigo.geneontology.org/cgi-bin/amigo/term_details?term=GO:0071472
GO:0042631	cellular response to water deprivation	Gene Ontology	5	30	0.00107361	0.0196759	maker-Contig4-snap-gene-82.17|augustus_masked-Contig4-processed-gene-84.6|maker-Contig4-snap-gene-177.6|maker-Contig50-snap-gene-45.2|augustus_masked-Contig50-processed-gene-46.8	http://amigo.geneontology.org/cgi-bin/amigo/term_details?term=GO:0042631
GO:0010252	auxin homeostasis	Gene Ontology	5	35	0.00198349	0.0300042	maker-Contig38-snap-gene-102.39|maker-Contig12-augustus-gene-191.42|augustus_masked-Contig38-processed-gene-490.15|augustus_masked-Contig38-processed-gene-180.45|augustus_masked-Contig3-processed-gene-250.18	http://amigo.geneontology.org/cgi-bin/amigo/term_details?term=GO:0010252
GO:0034511	U3 snoRNA binding	Gene Ontology	4	5	2.97116e-05	0.00101126	maker-Contig50-augustus-gene-50.6|maker-Contig10-augustus-gene-218.7|maker-Contig28-augustus-gene-204.6|maker-Contig28-augustus-gene-204.5	http://amigo.geneontology.org/cgi-bin/amigo/term_details?term=GO:0034511
GO:0045431	flavonol synthase activity	Gene Ontology	4	6	4.86326e-05	0.00159817	maker-Contig6-augustus-gene-330.6|maker-Contig1-snap-gene-101.41|augustus_masked-Contig6-processed-gene-323.22|augustus_masked-Contig1140-processed-gene-0.56	http://amigo.geneontology.org/cgi-bin/amigo/term_details?term=GO:0045431
GO:0006898	receptor-mediated endocytosis	Gene Ontology	4	10	0.000215681	0.00570956	maker-Contig6-augustus-gene-330.6|maker-Contig1-snap-gene-101.41|augustus_masked-Contig6-processed-gene-323.22|augustus_masked-Contig1140-processed-gene-0.56	http://amigo.geneontology.org/cgi-bin/amigo/term_details?term=GO:0006898
GO:0006559	L-phenylalanine catabolic process	Gene Ontology	4	11	0.000288864	0.00705865	maker-Contig1-augustus-gene-76.46|augustus_masked-Contig6-processed-gene-248.6|maker-Contig30-snap-gene-131.58|maker-Contig12-augustus-gene-177.17	http://amigo.geneontology.org/cgi-bin/amigo/term_details?term=GO:0006559
GO:0016706	2-oxoglutarate-dependent dioxygenase activity	Gene Ontology	4	12	0.000378286	0.00879285	augustus_masked-Contig38-processed-gene-469.9|maker-Contig28-snap-gene-327.32|maker-Contig44-snap-gene-80.27|augustus_masked-Contig28-processed-gene-326.37	http://amigo.geneontology.org/cgi-bin/amigo/term_details?term=GO:0016706
GO:0052544	defense response by callose deposition in cell wall	Gene Ontology	4	16	0.000937259	0.0175181	maker-Contig6-augustus-gene-330.6|maker-Contig1-snap-gene-101.41|augustus_masked-Contig6-processed-gene-323.22|augustus_masked-Contig1140-processed-gene-0.56	http://amigo.geneontology.org/cgi-bin/amigo/term_details?term=GO:0052544
GO:0003725	double-stranded RNA binding	Gene Ontology	4	17	0.00113723	0.0200701	maker-Contig25-snap-gene-128.74|augustus_masked-Contig28-processed-gene-87.10|maker-Contig25-snap-gene-128.68|maker-Contig25-snap-gene-180.4	http://amigo.geneontology.org/cgi-bin/amigo/term_details?term=GO:0003725
GO:0080188	gene silencing by RNA-directed DNA methylation	Gene Ontology	4	19	0.00162342	0.0258295	snap_masked-Contig25-processed-gene-128.27|augustus_masked-Contig28-processed-gene-87.10|maker-Contig25-snap-gene-128.68|maker-Contig25-snap-gene-128.74	http://amigo.geneontology.org/cgi-bin/amigo/term_details?term=GO:0080188
GO:0006094	gluconeogenesis	Gene Ontology	4	22	0.00259788	0.0358809	maker-Contig10-snap-gene-135.21|augustus_masked-Contig168-processed-gene-0.10|maker-Contig3-augustus-gene-96.52|augustus_masked-Contig544-processed-gene-0.118	http://amigo.geneontology.org/cgi-bin/amigo/term_details?term=GO:0006094
GO:0010020	chloroplast fission	Gene Ontology	4	22	0.00259788	0.0358809	maker-Contig6-augustus-gene-420.3|maker-Contig1-snap-gene-334.32|augustus_masked-Contig258-processed-gene-0.7|maker-Contig6-augustus-gene-410.11	http://amigo.geneontology.org/cgi-bin/amigo/term_details?term=GO:0010020
GO:0008168	methyltransferase activity	Gene Ontology	4	25	0.00391248	0.0490604	maker-Contig38-augustus-gene-62.47|maker-Contig12-augustus-gene-395.36|maker-Contig12-augustus-gene-322.14|snap_masked-Contig28-processed-gene-399.28	http://amigo.geneontology.org/cgi-bin/amigo/term_details?term=GO:0008168
GO:0032549	ribonucleoside binding	Gene Ontology	3	5	0.000590305	0.0127325	augustus_masked-Contig10-processed-gene-443.36|maker-Contig417-augustus-gene-0.2|maker-Contig4-augustus-gene-118.61	http://amigo.geneontology.org/cgi-bin/amigo/term_details?term=GO:0032549
GO:0034768	(E)-beta-ocimene synthase activity	Gene Ontology	3	5	0.000590305	0.0127325	maker-Contig529-snap-gene-0.78|maker-Contig883-snap-gene-0.7|maker-Contig3-snap-gene-239.32	http://amigo.geneontology.org/cgi-bin/amigo/term_details?term=GO:0034768
GO:0004365	glyceraldehyde-3-phosphate dehydrogenase (NAD+) (phosphorylating) activity	Gene Ontology	3	7	0.00122287	0.0211891	augustus_masked-Contig168-processed-gene-0.10|maker-Contig3-augustus-gene-96.52|maker-Contig10-snap-gene-135.21	http://amigo.geneontology.org/cgi-bin/amigo/term_details?term=GO:0004365
GO:0070814	hydrogen sulfide biosynthetic process	Gene Ontology	3	8	0.00165331	0.0258295	maker-Contig714-snap-gene-0.4|maker-Contig724-augustus-gene-0.49|maker-Contig28-snap-gene-113.59	http://amigo.geneontology.org/cgi-bin/amigo/term_details?term=GO:0070814
GO:0004020	adenylylsulfate kinase activity	Gene Ontology	3	8	0.00165331	0.0258295	maker-Contig714-snap-gene-0.4|maker-Contig724-augustus-gene-0.49|maker-Contig28-snap-gene-113.59	http://amigo.geneontology.org/cgi-bin/amigo/term_details?term=GO:0004020
GO:0010942	positive regulation of cell death	Gene Ontology	3	8	0.00165331	0.0258295	snap_masked-Contig38-processed-gene-146.24|augustus_masked-Contig38-processed-gene-148.13|maker-Contig3-augustus-gene-57.10	http://amigo.geneontology.org/cgi-bin/amigo/term_details?term=GO:0010942
GO:0052747	sinapyl alcohol dehydrogenase activity	Gene Ontology	3	10	0.00277076	0.0361717	maker-Contig38-snap-gene-171.13|maker-Contig30-snap-gene-220.12|maker-Contig38-snap-gene-171.8	http://amigo.geneontology.org/cgi-bin/amigo/term_details?term=GO:0052747
GO:0045551	cinnamyl-alcohol dehydrogenase activity	Gene Ontology	3	11	0.0034676	0.0446571	maker-Contig38-snap-gene-171.13|maker-Contig30-snap-gene-220.12|maker-Contig38-snap-gene-171.8	http://amigo.geneontology.org/cgi-bin/amigo/term_details?term=GO:0045551

## Sheet: 3. 1197 7x_vs_2x DEGs
Authors: Danilo Fabrizio Santoro, José Carballo, Maria Cielo Pasten, Cristian Andres Gallo, Emidio Albertini and Viviana Echenique. Manuscript title: Traversing the effects of ploidy changes in different Eragrostis curvula genotypes through high-throughput RNA sequencing. Number of pages: 44, number of figures: 5, number of tables: 1
Supplemental Table S4. GO terms enriched in the 1,197 7x_vs_2x DEGs.
ID	#Term	Database	Input number	Background number	P-Value	Corrected P-Value	Input	Hyperlink
GO:0005737	cytoplasm	Gene Ontology	150	4014	6.74706e-09	5.36391e-07	maker-Contig28-augustus-gene-145.45|maker-Contig28-augustus-gene-145.44|maker-Contig973-snap-gene-1.46|maker-Contig34-snap-gene-8.35|augustus_masked-Contig6-processed-gene-219.23|maker-Contig30-snap-gene-238.6|maker-Contig12-snap-gene-404.11|maker-Contig10-augustus-gene-308.17|maker-Contig12-augustus-gene-203.25|maker-Contig12-augustus-gene-393.19|maker-Contig12-augustus-gene-393.17|augustus_mask…	http://amigo.geneontology.org/cgi-bin/amigo/term_details?term=GO:0005737
GO:0009507	chloroplast	Gene Ontology	148	4354	2.24255e-06	9.7245e-05	augustus_masked-Contig8-processed-gene-41.57|augustus_masked-Contig30-processed-gene-109.27|maker-Contig28-augustus-gene-240.30|maker-Contig28-snap-gene-378.13|snap_masked-Contig38-processed-gene-148.38|maker-Contig10-augustus-gene-308.17|maker-Contig12-augustus-gene-203.25|maker-Contig10-augustus-gene-570.41|augustus_masked-Contig3-processed-gene-13.27|maker-Contig30-augustus-gene-252.65|maker-C…	http://amigo.geneontology.org/cgi-bin/amigo/term_details?term=GO:0009507
GO:0005515	protein binding	Gene Ontology	142	3199	1.89518e-13	6.02666e-11	maker-Contig4-augustus-gene-5.14|maker-Contig3-snap-gene-47.10|maker-Contig12-snap-gene-14.45|maker-Contig973-snap-gene-1.46|maker-Contig34-snap-gene-8.34|maker-Contig34-snap-gene-8.35|maker-Contig685-augustus-gene-0.10|augustus_masked-Contig6-processed-gene-219.23|snap_masked-Contig38-processed-gene-311.19|maker-Contig12-augustus-gene-491.6|augustus_masked-Contig245-processed-gene-0.1|maker-Cont…	http://amigo.geneontology.org/cgi-bin/amigo/term_details?term=GO:0005515
GO:0005886	plasma membrane	Gene Ontology	123	2973	7.86951e-10	8.34168e-08	maker-Contig84-augustus-gene-1.33|maker-Contig12-snap-gene-14.45|maker-Contig973-snap-gene-1.46|maker-Contig998-augustus-gene-0.22|augustus_masked-Contig30-processed-gene-268.38|snap_masked-Contig10-processed-gene-126.43|maker-Contig38-snap-gene-395.18|maker-Contig12-augustus-gene-203.25|snap_masked-Contig38-processed-gene-311.19|augustus_masked-Contig25-processed-gene-35.28|maker-Contig6-augustu…	http://amigo.geneontology.org/cgi-bin/amigo/term_details?term=GO:0005886
GO:0005576	extracellular region	Gene Ontology	118	2749	2.28955e-10	3.64039e-08	maker-Contig44-snap-gene-28.20|maker-Contig25-snap-gene-79.43|maker-Contig34-snap-gene-8.34|maker-Contig12-augustus-gene-133.53|maker-Contig998-augustus-gene-0.22|maker-Contig12-snap-gene-474.11|maker-Contig12-augustus-gene-203.25|augustus_masked-Contig245-processed-gene-0.1|maker-Contig1119-snap-gene-2.18|augustus_masked-Contig25-processed-gene-35.28|augustus_masked-Contig6-processed-gene-78.68|…	http://amigo.geneontology.org/cgi-bin/amigo/term_details?term=GO:0005576
GO:0005829	cytosol	Gene Ontology	110	3025	3.50014e-06	0.000133566	maker-Contig3-snap-gene-1.47|maker-Contig84-augustus-gene-1.33|snap_masked-Contig10-processed-gene-403.51|maker-Contig973-snap-gene-1.46|maker-Contig685-augustus-gene-0.10|augustus_masked-Contig30-processed-gene-268.38|augustus_masked-Contig6-processed-gene-219.23|maker-Contig12-snap-gene-404.11|maker-Contig10-augustus-gene-308.17|maker-Contig12-augustus-gene-203.25|maker-Contig12-augustus-gene-3…	http://amigo.geneontology.org/cgi-bin/amigo/term_details?term=GO:0005829
GO:0006468	protein phosphorylation	Gene Ontology	49	774	1.36821e-09	1.30527e-07	maker-Contig38-snap-gene-148.75|maker-Contig891-snap-gene-0.14|maker-Contig12-augustus-gene-507.21|maker-Contig84-augustus-gene-1.33|snap_masked-Contig10-processed-gene-403.51|maker-Contig12-snap-gene-14.45|maker-Contig12-snap-gene-471.3|maker-Contig998-augustus-gene-0.22|maker-Contig12-snap-gene-19.6|maker-Contig12-augustus-gene-89.7|snap_masked-Contig3-processed-gene-78.18|augustus_masked-Conti…	http://amigo.geneontology.org/cgi-bin/amigo/term_details?term=GO:0006468
GO:0009536	plastid	Gene Ontology	37	823	0.000198222	0.00363661	maker-Contig12-snap-gene-433.4|augustus_masked-Contig30-processed-gene-221.5|maker-Contig28-snap-gene-185.28|augustus_masked-Contig4-processed-gene-208.74|maker-Contig38-snap-gene-67.18|maker-Contig4-augustus-gene-209.19|maker-Contig12-snap-gene-314.10|maker-Contig6-augustus-gene-97.38|maker-Contig33-augustus-gene-44.19|maker-Contig1-augustus-gene-192.19|maker-Contig12-augustus-gene-80.0|maker-Co…	http://amigo.geneontology.org/cgi-bin/amigo/term_details?term=GO:0009536
GO:0016301	kinase activity	Gene Ontology	36	359	2.37267e-12	4.52706e-10	maker-Contig38-snap-gene-148.75|augustus_masked-Contig758-processed-gene-0.9|snap_masked-Contig10-processed-gene-126.43|maker-Contig12-augustus-gene-507.21|maker-Contig12-snap-gene-478.22|augustus_masked-Contig38-processed-gene-552.19|maker-Contig12-snap-gene-478.21|maker-Contig12-snap-gene-471.3|maker-Contig998-augustus-gene-0.22|maker-Contig12-augustus-gene-89.7|snap_masked-Contig3-processed-ge…	http://amigo.geneontology.org/cgi-bin/amigo/term_details?term=GO:0016301
GO:0005783	endoplasmic reticulum	Gene Ontology	35	722	7.43927e-05	0.00164775	maker-Contig3-snap-gene-47.10|maker-Contig12-augustus-gene-463.6|maker-Contig914-augustus-gene-0.7|maker-Contig10-snap-gene-117.1|maker-Contig28-augustus-gene-240.30|maker-Contig38-snap-gene-103.15|snap_masked-Contig38-processed-gene-148.38|maker-Contig44-snap-gene-87.39|maker-Contig25-snap-gene-91.31|augustus_masked-Contig28-processed-gene-129.10|maker-Contig550-snap-gene-0.60|snap_masked-Contig…	http://amigo.geneontology.org/cgi-bin/amigo/term_details?term=GO:0005783
GO:0043531	ADP binding	Gene Ontology	32	154	5.11129e-19	4.87617e-16	maker-Contig38-augustus-gene-137.39|augustus_masked-Contig50-processed-gene-243.8|maker-Contig12-augustus-gene-2.43|maker-Contig28-snap-gene-185.28|maker-Contig28-snap-gene-402.19|augustus_masked-Contig4-processed-gene-208.74|maker-Contig902-snap-gene-0.99|maker-Contig12-snap-gene-314.10|augustus_masked-Contig12-processed-gene-30.48|maker-Contig196-augustus-gene-0.0|maker-Contig10-augustus-gene-2…	http://amigo.geneontology.org/cgi-bin/amigo/term_details?term=GO:0043531
GO:0005524	ATP binding	Gene Ontology	32	653	0.000123904	0.00246259	maker-Contig84-augustus-gene-1.33|maker-Contig38-snap-gene-457.9|maker-Contig12-augustus-gene-89.7|augustus_masked-Contig30-processed-gene-268.38|maker-Contig6-augustus-gene-160.55|maker-Contig10-augustus-gene-308.17|maker-Contig3-snap-gene-444.17|maker-Contig10-augustus-gene-570.41|snap_masked-Contig38-processed-gene-393.23|maker-Contig28-augustus-gene-5.56|maker-Contig12-augustus-gene-80.0|make…	http://amigo.geneontology.org/cgi-bin/amigo/term_details?term=GO:0005524
GO:0055114	oxidation-reduction process	Gene Ontology	28	494	3.1596e-05	0.000886548	augustus_masked-Contig3-processed-gene-299.28|maker-Contig25-snap-gene-79.43|maker-Contig1-augustus-gene-380.21|maker-Contig38-snap-gene-201.62|maker-Contig6-augustus-gene-155.17|maker-Contig6-augustus-gene-160.55|maker-Contig12-augustus-gene-203.25|maker-Contig4-snap-gene-163.37|maker-Contig30-augustus-gene-252.65|maker-Contig6-snap-gene-108.49|augustus_masked-Contig6-processed-gene-498.21|augus…	http://amigo.geneontology.org/cgi-bin/amigo/term_details?term=GO:0055114
GO:0009570	chloroplast stroma	Gene Ontology	28	549	0.000173698	0.00331415	augustus_masked-Contig30-processed-gene-221.5|maker-Contig28-snap-gene-185.28|maker-Contig12-augustus-gene-133.53|maker-Contig38-snap-gene-67.18|maker-Contig6-augustus-gene-160.55|maker-Contig10-augustus-gene-308.17|maker-Contig4-augustus-gene-209.19|maker-Contig12-snap-gene-314.10|maker-Contig10-snap-gene-389.2|augustus_masked-Contig4-processed-gene-212.82|augustus_masked-Contig4-processed-gene-…	http://amigo.geneontology.org/cgi-bin/amigo/term_details?term=GO:0009570
GO:0020037	heme binding	Gene Ontology	26	357	9.5226e-07	4.78135e-05	augustus_masked-Contig3-processed-gene-299.28|augustus_masked-Contig30-processed-gene-109.27|maker-Contig34-snap-gene-8.34|maker-Contig34-snap-gene-8.35|maker-Contig6-augustus-gene-155.17|maker-Contig390-augustus-gene-2.43|maker-Contig28-augustus-gene-240.30|maker-Contig12-augustus-gene-249.34|maker-Contig390-augustus-gene-2.45|maker-Contig44-snap-gene-87.39|snap_masked-Contig30-processed-gene-10…	http://amigo.geneontology.org/cgi-bin/amigo/term_details?term=GO:0020037
GO:0009941	chloroplast envelope	Gene Ontology	25	496	0.00044645	0.00645323	snap_masked-Contig6-processed-gene-308.32|maker-Contig12-snap-gene-433.4|maker-Contig28-snap-gene-185.28|augustus_masked-Contig4-processed-gene-208.74|maker-Contig12-augustus-gene-203.25|maker-Contig4-augustus-gene-209.19|maker-Contig12-snap-gene-314.10|maker-Contig6-augustus-gene-97.38|maker-Contig33-augustus-gene-44.19|maker-Contig38-snap-gene-121.27|maker-Contig596-snap-gene-1.44|maker-Contig4…	http://amigo.geneontology.org/cgi-bin/amigo/term_details?term=GO:0009941
GO:0005506	iron ion binding	Gene Ontology	23	306	2.43813e-06	0.000101129	augustus_masked-Contig3-processed-gene-299.28|augustus_masked-Contig30-processed-gene-109.27|maker-Contig6-augustus-gene-155.17|maker-Contig390-augustus-gene-2.43|maker-Contig28-augustus-gene-240.30|maker-Contig12-augustus-gene-249.34|maker-Contig390-augustus-gene-2.45|maker-Contig44-snap-gene-87.39|snap_masked-Contig30-processed-gene-109.54|augustus_masked-Contig3-processed-gene-13.27|maker-Cont…	http://amigo.geneontology.org/cgi-bin/amigo/term_details?term=GO:0005506
GO:0005618	cell wall	Gene Ontology	23	337	1.0722e-05	0.000352716	maker-Contig973-snap-gene-1.46|augustus_masked-Contig503-processed-gene-0.95|augustus_masked-Contig10-processed-gene-39.64|maker-Contig6-augustus-gene-160.55|maker-Contig4-augustus-gene-209.19|maker-Contig1119-snap-gene-2.18|maker-Contig38-snap-gene-121.27|maker-Contig50-augustus-gene-97.65|maker-Contig1-snap-gene-304.38|snap_masked-Contig8-processed-gene-187.26|augustus_masked-Contig882-processe…	http://amigo.geneontology.org/cgi-bin/amigo/term_details?term=GO:0005618
GO:0004674	protein serine/threonine kinase activity	Gene Ontology	22	339	3.39564e-05	0.000925554	maker-Contig891-snap-gene-0.14|maker-Contig84-augustus-gene-1.33|maker-Contig998-augustus-gene-0.22|maker-Contig12-snap-gene-19.6|maker-Contig12-augustus-gene-89.7|snap_masked-Contig3-processed-gene-78.18|maker-Contig10-augustus-gene-443.2|maker-Contig28-augustus-gene-5.56|maker-Contig1-snap-gene-259.5|maker-Contig28-augustus-gene-28.51|maker-Contig12-augustus-gene-507.21|maker-Contig6-snap-gene-…	http://amigo.geneontology.org/cgi-bin/amigo/term_details?term=GO:0004674
GO:0055085	transmembrane transport	Gene Ontology	21	389	0.000543364	0.0075126	snap_masked-Contig6-processed-gene-153.0|maker-Contig38-snap-gene-121.27|augustus_masked-Contig8-processed-gene-41.57|augustus_masked-Contig1-processed-gene-109.21|snap_masked-Contig30-processed-gene-155.10|maker-Contig1041-augustus-gene-0.1|maker-Contig914-augustus-gene-0.7|maker-Contig194-augustus-gene-0.24|snap_masked-Contig3-processed-gene-186.34|maker-Contig697-snap-gene-0.25|maker-Contig10-…	http://amigo.geneontology.org/cgi-bin/amigo/term_details?term=GO:0055085
GO:0003677	DNA binding	Gene Ontology	21	451	0.00304598	0.0287709	maker-Contig390-snap-gene-2.74|maker-Contig3-augustus-gene-262.43|maker-Contig12-snap-gene-384.3|maker-Contig28-snap-gene-121.17|augustus_masked-Contig50-processed-gene-116.9|maker-Contig28-snap-gene-419.10|maker-Contig28-augustus-gene-390.3|augustus_masked-Contig28-processed-gene-222.18|maker-Contig25-snap-gene-128.73|augustus_masked-Contig50-processed-gene-13.57|maker-Contig28-augustus-gene-89.…	http://amigo.geneontology.org/cgi-bin/amigo/term_details?term=GO:0003677
GO:0003723	RNA binding	Gene Ontology	20	423	0.00320907	0.0297229	maker-Contig12-snap-gene-314.10|maker-Contig38-snap-gene-418.8|maker-Contig50-augustus-gene-79.43|maker-Contig30-augustus-gene-241.68|maker-Contig6-snap-gene-552.17|maker-Contig30-augustus-gene-241.64|maker-Contig28-snap-gene-185.28|maker-Contig12-snap-gene-433.1|maker-Contig25-snap-gene-128.73|maker-Contig12-snap-gene-433.3|maker-Contig1-snap-gene-359.43|augustus_masked-Contig4-processed-gene-20…	http://amigo.geneontology.org/cgi-bin/amigo/term_details?term=GO:0003723
GO:0042742	defense response to bacterium	Gene Ontology	19	324	0.000381571	0.0057448	maker-Contig38-snap-gene-148.75|maker-Contig28-augustus-gene-5.56|maker-Contig44-augustus-gene-16.1|maker-Contig1-snap-gene-105.11|maker-Contig6-snap-gene-296.61|maker-Contig882-augustus-gene-1.0|maker-Contig12-augustus-gene-484.19|maker-Contig973-snap-gene-1.46|maker-Contig66-augustus-gene-0.57|maker-Contig12-augustus-gene-507.21|maker-Contig12-augustus-gene-89.7|maker-Contig84-augustus-gene-1.3…	http://amigo.geneontology.org/cgi-bin/amigo/term_details?term=GO:0042742
GO:0009737	response to abscisic acid	Gene Ontology	19	377	0.00206471	0.0211799	maker-Contig38-snap-gene-562.56|augustus_masked-Contig267-processed-gene-2.46|maker-Contig1-snap-gene-152.16|maker-Contig12-augustus-gene-376.32|maker-Contig914-augustus-gene-0.7|augustus_masked-Contig10-processed-gene-330.9|maker-Contig194-augustus-gene-0.24|maker-Contig6-augustus-gene-320.1|maker-Contig685-augustus-gene-0.10|maker-Contig1041-augustus-gene-0.1|maker-Contig6-augustus-gene-192.13|…	http://amigo.geneontology.org/cgi-bin/amigo/term_details?term=GO:0009737
GO:0009611	response to wounding	Gene Ontology	18	202	3.45044e-06	0.000133566	maker-Contig6-augustus-gene-166.31|augustus_masked-Contig8-processed-gene-41.57|snap_masked-Contig10-processed-gene-237.18|maker-Contig8-augustus-gene-161.0|maker-Contig12-snap-gene-14.45|maker-Contig25-snap-gene-97.56|maker-Contig50-augustus-gene-104.0|maker-Contig570-snap-gene-1.10|maker-Contig28-augustus-gene-313.44|augustus_masked-Contig28-processed-gene-289.1|augustus_masked-Contig6-processe…	http://amigo.geneontology.org/cgi-bin/amigo/term_details?term=GO:0009611
GO:0046686	response to cadmium ion	Gene Ontology	18	296	0.000358679	0.0056095	maker-Contig38-snap-gene-47.18|maker-Contig6-augustus-gene-166.31|maker-Contig30-snap-gene-98.9|augustus_masked-Contig50-processed-gene-87.12|snap_masked-Contig38-processed-gene-548.41|maker-Contig12-augustus-gene-376.32|augustus_masked-Contig10-processed-gene-330.9|maker-Contig38-augustus-gene-251.35|augustus_masked-Contig10-processed-gene-39.64|maker-Contig570-snap-gene-1.10|augustus_masked-Con…	http://amigo.geneontology.org/cgi-bin/amigo/term_details?term=GO:0046686
GO:0009409	response to cold	Gene Ontology	17	310	0.00150774	0.0169221	maker-Contig8-augustus-gene-161.0|maker-Contig12-augustus-gene-376.32|maker-Contig6-augustus-gene-118.0|maker-Contig10-snap-gene-389.2|augustus_masked-Contig28-processed-gene-129.10|maker-Contig12-augustus-gene-393.19|augustus_masked-Contig6-processed-gene-498.21|maker-Contig943-snap-gene-0.19|maker-Contig194-augustus-gene-0.24|maker-Contig6-augustus-gene-320.1|augustus_masked-Contig28-processed-…	http://amigo.geneontology.org/cgi-bin/amigo/term_details?term=GO:0009409
GO:0009626	plant-type hypersensitive response	Gene Ontology	16	46	4.67097e-13	1.11403e-10	maker-Contig12-snap-gene-314.10|maker-Contig38-snap-gene-418.8|augustus_masked-Contig4-processed-gene-208.74|augustus_masked-Contig50-processed-gene-87.12|maker-Contig1119-snap-gene-3.47|maker-Contig28-snap-gene-185.28|maker-Contig12-snap-gene-433.1|maker-Contig12-snap-gene-433.3|maker-Contig1-snap-gene-359.43|maker-Contig38-snap-gene-137.25|maker-Contig6-augustus-gene-333.55|augustus_masked-Cont…	http://amigo.geneontology.org/cgi-bin/amigo/term_details?term=GO:0009626
GO:0006952	defense response	Gene Ontology	16	226	0.000153903	0.00299639	maker-Contig12-snap-gene-314.10|maker-Contig38-snap-gene-418.8|snap_masked-Contig1-processed-gene-22.9|maker-Contig6-snap-gene-296.61|maker-Contig28-snap-gene-185.28|maker-Contig12-snap-gene-433.1|maker-Contig12-snap-gene-433.3|maker-Contig1-snap-gene-359.43|maker-Contig38-snap-gene-137.25|maker-Contig6-augustus-gene-333.55|augustus_masked-Contig4-processed-gene-208.74|maker-Contig38-snap-gene-14…	http://amigo.geneontology.org/cgi-bin/amigo/term_details?term=GO:0006952
GO:0009535	chloroplast thylakoid membrane	Gene Ontology	16	291	0.00199594	0.0209245	maker-Contig6-augustus-gene-70.77|maker-Contig10-augustus-gene-76.4|augustus_masked-Contig6-processed-gene-533.19|augustus_masked-Contig6-processed-gene-533.18|augustus_masked-Contig6-processed-gene-533.24|maker-Contig6-snap-gene-536.32|augustus_masked-Contig6-processed-gene-534.29|maker-Contig4-snap-gene-208.12|maker-Contig8-augustus-gene-156.50|maker-Contig596-snap-gene-1.44|augustus_masked-Con…	http://amigo.geneontology.org/cgi-bin/amigo/term_details?term=GO:0009535
GO:0050832	defense response to fungus	Gene Ontology	15	194	9.94173e-05	0.00206183	augustus_masked-Contig50-processed-gene-28.32|maker-Contig1119-augustus-gene-0.13|snap_masked-Contig38-processed-gene-548.41|augustus_masked-Contig882-processed-gene-0.31|maker-Contig882-augustus-gene-1.0|maker-Contig1119-snap-gene-2.18|maker-Contig8-snap-gene-77.10|augustus_masked-Contig503-processed-gene-0.95|maker-Contig469-snap-gene-0.0|maker-Contig44-augustus-gene-48.16|maker-Contig38-snap-g…	http://amigo.geneontology.org/cgi-bin/amigo/term_details?term=GO:0050832
GO:0005509	calcium ion binding	Gene Ontology	15	234	0.000650928	0.00887121	snap_masked-Contig6-processed-gene-11.16|maker-Contig1-snap-gene-259.5|maker-Contig8-snap-gene-12.28|maker-Contig10-augustus-gene-58.33|augustus_masked-Contig10-processed-gene-330.9|maker-Contig183-snap-gene-0.4|snap_masked-Contig1129-processed-gene-0.45|maker-Contig998-augustus-gene-0.22|maker-Contig12-snap-gene-19.6|snap_masked-Contig3-processed-gene-78.18|maker-Contig8-augustus-gene-114.80|mak…	http://amigo.geneontology.org/cgi-bin/amigo/term_details?term=GO:0005509
GO:0016491	oxidoreductase activity	Gene Ontology	15	270	0.00247501	0.0243419	augustus_masked-Contig3-processed-gene-453.37|maker-Contig12-snap-gene-372.16|maker-Contig25-snap-gene-79.43|maker-Contig8-augustus-gene-182.8|augustus_masked-Contig6-processed-gene-498.22|snap_masked-Contig25-processed-gene-213.43|augustus_masked-Contig28-processed-gene-123.31|maker-Contig30-augustus-gene-252.65|maker-Contig6-augustus-gene-155.17|maker-Contig1-snap-gene-3.39|maker-Contig28-augus…	http://amigo.geneontology.org/cgi-bin/amigo/term_details?term=GO:0016491
GO:0010380	regulation of chlorophyll biosynthetic process	Gene Ontology	14	14	2.70567e-16	1.2906e-13	snap_masked-Contig10-processed-gene-3.32|augustus_masked-Contig6-processed-gene-533.19|augustus_masked-Contig6-processed-gene-533.18|maker-Contig10-augustus-gene-208.0|augustus_masked-Contig6-processed-gene-533.24|augustus_masked-Contig957-processed-gene-0.45|maker-Contig6-snap-gene-536.32|maker-Contig4-snap-gene-208.12|augustus_masked-Contig6-processed-gene-534.29|augustus_masked-Contig6-process…	http://amigo.geneontology.org/cgi-bin/amigo/term_details?term=GO:0010380
GO:0042802	identical protein binding	Gene Ontology	13	178	0.000471641	0.00661685	maker-Contig109-snap-gene-0.25|augustus_masked-Contig50-processed-gene-88.13|snap_masked-Contig4-processed-gene-88.25|maker-Contig25-augustus-gene-76.5|maker-Contig38-snap-gene-121.27|augustus_masked-Contig50-processed-gene-87.12|maker-Contig8-augustus-gene-203.5|maker-Contig12-augustus-gene-138.6|maker-Contig38-snap-gene-197.15|maker-Contig10-snap-gene-389.2|maker-Contig28-snap-gene-121.17|augus…	http://amigo.geneontology.org/cgi-bin/amigo/term_details?term=GO:0042802
GO:0010224	response to UV-B	Gene Ontology	12	64	1.47126e-07	8.77242e-06	augustus_masked-Contig6-processed-gene-533.19|maker-Contig10-snap-gene-183.7|maker-Contig10-snap-gene-529.45|maker-Contig993-augustus-gene-0.13|maker-Contig6-snap-gene-536.32|augustus_masked-Contig50-processed-gene-13.57|maker-Contig3-augustus-gene-79.11|maker-Contig943-snap-gene-0.19|augustus_masked-Contig6-processed-gene-534.29|augustus_masked-Contig6-processed-gene-533.21|augustus_masked-Conti…	http://amigo.geneontology.org/cgi-bin/amigo/term_details?term=GO:0010224
GO:0071456	cellular response to hypoxia	Gene Ontology	12	204	0.00420135	0.0371119	augustus_masked-Contig50-processed-gene-88.13|maker-Contig12-augustus-gene-376.32|augustus_masked-Contig50-processed-gene-87.12|snap_masked-Contig25-processed-gene-98.45|maker-Contig12-augustus-gene-393.19|maker-Contig943-snap-gene-0.19|maker-Contig28-augustus-gene-313.44|maker-Contig38-snap-gene-225.17|snap_masked-Contig38-processed-gene-148.38|maker-Contig30-snap-gene-238.6|maker-Contig12-augus…	http://amigo.geneontology.org/cgi-bin/amigo/term_details?term=GO:0071456
GO:0009408	response to heat	Gene Ontology	11	152	0.00134478	0.0160366	maker-Contig6-augustus-gene-166.31|maker-Contig30-snap-gene-98.9|maker-Contig1-snap-gene-304.38|maker-Contig973-snap-gene-1.46|maker-Contig194-augustus-gene-0.24|maker-Contig570-snap-gene-1.10|maker-Contig44-augustus-gene-17.45|maker-Contig943-snap-gene-0.19|maker-Contig754-snap-gene-0.10|maker-Contig1041-augustus-gene-0.1|maker-Contig12-augustus-gene-200.13	http://amigo.geneontology.org/cgi-bin/amigo/term_details?term=GO:0009408
GO:0016705	oxidoreductase activity, acting on paired donors, with incorporation or reduction of molecular oxygen	Gene Ontology	11	161	0.00206111	0.0211799	maker-Contig638-augustus-gene-1.29|augustus_masked-Contig3-processed-gene-299.28|augustus_masked-Contig12-processed-gene-249.0|maker-Contig6-augustus-gene-155.17|maker-Contig390-augustus-gene-2.43|maker-Contig12-augustus-gene-249.34|maker-Contig390-augustus-gene-2.45|maker-Contig10-snap-gene-417.26|maker-Contig44-snap-gene-87.39|maker-Contig10-snap-gene-417.24|snap_masked-Contig30-processed-gene-…	http://amigo.geneontology.org/cgi-bin/amigo/term_details?term=GO:0016705
GO:0009749	response to glucose	Gene Ontology	10	46	4.92377e-07	2.6096e-05	snap_masked-Contig6-processed-gene-153.0|snap_masked-Contig38-processed-gene-393.23|maker-Contig38-snap-gene-562.56|maker-Contig50-augustus-gene-31.66|maker-Contig12-augustus-gene-569.107|maker-Contig455-augustus-gene-0.78|maker-Contig10-snap-gene-183.7|maker-Contig3-augustus-gene-79.11|maker-Contig30-snap-gene-238.6|maker-Contig12-augustus-gene-562.25	http://amigo.geneontology.org/cgi-bin/amigo/term_details?term=GO:0009749
GO:0009751	response to salicylic acid	Gene Ontology	10	100	0.000215416	0.00380306	maker-Contig6-snap-gene-296.61|augustus_masked-Contig6-processed-gene-428.19|maker-Contig194-augustus-gene-0.24|maker-Contig12-snap-gene-19.6|maker-Contig1041-augustus-gene-0.1|maker-Contig44-augustus-gene-48.16|augustus_masked-Contig166-processed-gene-1.68|snap_masked-Contig12-processed-gene-112.17|snap_masked-Contig593-processed-gene-1.24|maker-Contig12-augustus-gene-13.20	http://amigo.geneontology.org/cgi-bin/amigo/term_details?term=GO:0009751
GO:0022627	cytosolic small ribosomal subunit	Gene Ontology	10	105	0.00030936	0.00505927	maker-Contig12-snap-gene-314.10|maker-Contig38-snap-gene-418.8|augustus_masked-Contig4-processed-gene-208.74|maker-Contig550-snap-gene-0.60|maker-Contig6-snap-gene-552.17|maker-Contig28-snap-gene-185.28|maker-Contig12-snap-gene-433.1|maker-Contig12-snap-gene-433.3|maker-Contig1-snap-gene-359.43|maker-Contig6-augustus-gene-333.55	http://amigo.geneontology.org/cgi-bin/amigo/term_details?term=GO:0022627
GO:0080167	response to karrikin	Gene Ontology	10	111	0.000464994	0.00661685	snap_masked-Contig6-processed-gene-153.0|maker-Contig44-augustus-gene-66.19|maker-Contig10-augustus-gene-76.5|maker-Contig12-augustus-gene-393.19|augustus_masked-Contig6-processed-gene-533.18|maker-Contig38-snap-gene-53.2|augustus_masked-Contig6-processed-gene-533.24|augustus_masked-Contig12-processed-gene-535.3|augustus_masked-Contig44-processed-gene-77.14|snap_masked-Contig89-processed-gene-2.33	http://amigo.geneontology.org/cgi-bin/amigo/term_details?term=GO:0080167
GO:0009809	lignin biosynthetic process	Gene Ontology	9	41	1.71799e-06	7.80458e-05	maker-Contig12-snap-gene-372.16|snap_masked-Contig38-processed-gene-119.25|maker-Contig296-augustus-gene-0.56|maker-Contig296-augustus-gene-0.57|augustus_masked-Contig8-processed-gene-199.6|snap_masked-Contig10-processed-gene-554.24|maker-Contig38-snap-gene-352.41|augustus_masked-Contig6-processed-gene-219.23|maker-Contig38-snap-gene-21.39	http://amigo.geneontology.org/cgi-bin/amigo/term_details?term=GO:0009809
GO:0034605	cellular response to heat	Gene Ontology	9	50	7.1777e-06	0.000253612	augustus_masked-Contig6-processed-gene-533.19|augustus_masked-Contig6-processed-gene-533.18|maker-Contig6-snap-gene-536.32|maker-Contig25-snap-gene-178.10|augustus_masked-Contig6-processed-gene-534.29|augustus_masked-Contig6-processed-gene-533.21|augustus_masked-Contig6-processed-gene-533.23|augustus_masked-Contig6-processed-gene-533.24|maker-Contig6-augustus-gene-526.35	http://amigo.geneontology.org/cgi-bin/amigo/term_details?term=GO:0034605
GO:0009744	response to sucrose	Gene Ontology	9	61	2.97292e-05	0.000886303	snap_masked-Contig6-processed-gene-153.0|maker-Contig38-snap-gene-562.56|maker-Contig12-augustus-gene-376.32|maker-Contig10-snap-gene-183.7|maker-Contig12-augustus-gene-569.107|maker-Contig455-augustus-gene-0.78|maker-Contig3-augustus-gene-79.11|maker-Contig30-snap-gene-238.6|maker-Contig12-augustus-gene-562.25	http://amigo.geneontology.org/cgi-bin/amigo/term_details?term=GO:0009744
GO:0006629	lipid metabolic process	Gene Ontology	9	81	0.00021564	0.00380306	augustus_masked-Contig50-processed-gene-88.13|augustus_masked-Contig6-processed-gene-232.21|augustus_masked-Contig50-processed-gene-87.12|maker-Contig6-snap-gene-232.11|maker-Contig6-augustus-gene-233.5|maker-Contig1-augustus-gene-401.20|maker-Contig12-augustus-gene-138.6|maker-Contig6-snap-gene-233.18|snap_masked-Contig38-processed-gene-237.29	http://amigo.geneontology.org/cgi-bin/amigo/term_details?term=GO:0006629
GO:0019897	extrinsic component of plasma membrane	Gene Ontology	8	8	7.6816e-10	8.34168e-08	maker-Contig12-snap-gene-314.10|maker-Contig38-snap-gene-418.8|augustus_masked-Contig4-processed-gene-208.74|maker-Contig28-snap-gene-185.28|maker-Contig12-snap-gene-433.1|maker-Contig12-snap-gene-433.3|maker-Contig1-snap-gene-359.43|maker-Contig6-augustus-gene-333.55	http://amigo.geneontology.org/cgi-bin/amigo/term_details?term=GO:0019897
GO:0000312	plastid small ribosomal subunit	Gene Ontology	8	8	7.6816e-10	8.34168e-08	maker-Contig12-snap-gene-314.10|maker-Contig38-snap-gene-418.8|augustus_masked-Contig4-processed-gene-208.74|maker-Contig28-snap-gene-185.28|maker-Contig12-snap-gene-433.1|maker-Contig12-snap-gene-433.3|maker-Contig1-snap-gene-359.43|maker-Contig6-augustus-gene-333.55	http://amigo.geneontology.org/cgi-bin/amigo/term_details?term=GO:0000312
GO:0010117	photoprotection	Gene Ontology	8	10	2.50827e-09	2.17535e-07	augustus_masked-Contig6-processed-gene-533.19|augustus_masked-Contig6-processed-gene-533.18|maker-Contig6-snap-gene-536.32|augustus_masked-Contig6-processed-gene-534.29|augustus_masked-Contig6-processed-gene-533.21|augustus_masked-Contig6-processed-gene-533.23|augustus_masked-Contig6-processed-gene-533.24|maker-Contig6-augustus-gene-526.35	http://amigo.geneontology.org/cgi-bin/amigo/term_details?term=GO:0010117
GO:0005763	mitochondrial small ribosomal subunit	Gene Ontology	8	13	1.09784e-08	8.05649e-07	maker-Contig12-snap-gene-314.10|maker-Contig38-snap-gene-418.8|augustus_masked-Contig4-processed-gene-208.74|maker-Contig28-snap-gene-185.28|maker-Contig12-snap-gene-433.1|maker-Contig12-snap-gene-433.3|maker-Contig1-snap-gene-359.43|maker-Contig6-augustus-gene-333.55	http://amigo.geneontology.org/cgi-bin/amigo/term_details?term=GO:0005763
GO:0000166	nucleotide binding	Gene Ontology	8	16	3.73477e-08	2.54498e-06	maker-Contig12-snap-gene-314.10|maker-Contig38-snap-gene-418.8|augustus_masked-Contig4-processed-gene-208.74|maker-Contig28-snap-gene-185.28|maker-Contig12-snap-gene-433.1|maker-Contig12-snap-gene-433.3|maker-Contig1-snap-gene-359.43|maker-Contig6-augustus-gene-333.55	http://amigo.geneontology.org/cgi-bin/amigo/term_details?term=GO:0000166
GO:0010030	positive regulation of seed germination	Gene Ontology	8	20	1.45599e-07	8.77242e-06	augustus_masked-Contig6-processed-gene-533.19|augustus_masked-Contig6-processed-gene-533.18|maker-Contig6-snap-gene-536.32|augustus_masked-Contig6-processed-gene-534.29|augustus_masked-Contig6-processed-gene-533.21|augustus_masked-Contig6-processed-gene-533.23|augustus_masked-Contig6-processed-gene-533.24|maker-Contig6-augustus-gene-526.35	http://amigo.geneontology.org/cgi-bin/amigo/term_details?term=GO:0010030
GO:0042644	chloroplast nucleoid	Gene Ontology	8	39	1.00528e-05	0.000342514	maker-Contig12-snap-gene-314.10|maker-Contig38-snap-gene-418.8|augustus_masked-Contig4-processed-gene-208.74|maker-Contig28-snap-gene-185.28|maker-Contig12-snap-gene-433.1|maker-Contig12-snap-gene-433.3|maker-Contig1-snap-gene-359.43|maker-Contig6-augustus-gene-333.55	http://amigo.geneontology.org/cgi-bin/amigo/term_details?term=GO:0042644
GO:0016709	oxidoreductase activity, acting on paired donors, with incorporation or reduction of molecular oxygen, NAD(P)H as one donor, and incorporation of one atom of oxygen	Gene Ontology	8	86	0.00139503	0.0162215	augustus_masked-Contig3-processed-gene-13.27|maker-Contig3-augustus-gene-12.5|augustus_masked-Contig30-processed-gene-109.27|maker-Contig6-augustus-gene-155.17|maker-Contig911-augustus-gene-0.23|maker-Contig911-augustus-gene-0.22|maker-Contig28-augustus-gene-240.30|maker-Contig38-augustus-gene-31.5	http://amigo.geneontology.org/cgi-bin/amigo/term_details?term=GO:0016709
GO:0009750	response to fructose	Gene Ontology	7	15	3.93056e-07	2.20574e-05	maker-Contig38-snap-gene-562.56|maker-Contig10-snap-gene-183.7|maker-Contig12-augustus-gene-569.107|maker-Contig455-augustus-gene-0.78|maker-Contig3-augustus-gene-79.11|maker-Contig12-augustus-gene-562.25|maker-Contig25-snap-gene-87.28	http://amigo.geneontology.org/cgi-bin/amigo/term_details?term=GO:0009750
GO:0002239	response to oomycetes	Gene Ontology	7	23	4.00314e-06	0.000146884	augustus_masked-Contig50-processed-gene-28.32|maker-Contig1119-augustus-gene-0.13|augustus_masked-Contig882-processed-gene-0.31|maker-Contig1119-snap-gene-2.18|maker-Contig8-snap-gene-77.10|augustus_masked-Contig503-processed-gene-0.95|augustus_masked-Contig8-processed-gene-81.0	http://amigo.geneontology.org/cgi-bin/amigo/term_details?term=GO:0002239
GO:0042631	cellular response to water deprivation	Gene Ontology	7	30	1.76248e-05	0.00054239	maker-Contig109-snap-gene-0.25|maker-Contig8-augustus-gene-161.0|maker-Contig44-augustus-gene-66.19|maker-Contig194-augustus-gene-0.24|augustus_masked-Contig28-processed-gene-289.1|maker-Contig1041-augustus-gene-0.1|augustus_masked-Contig10-processed-gene-259.61	http://amigo.geneontology.org/cgi-bin/amigo/term_details?term=GO:0042631
GO:0007166	cell surface receptor signaling pathway	Gene Ontology	7	34	3.55618e-05	0.000942387	maker-Contig1-snap-gene-259.5|maker-Contig8-snap-gene-12.28|maker-Contig183-snap-gene-0.4|maker-Contig12-snap-gene-19.6|maker-Contig998-augustus-gene-0.22|snap_masked-Contig3-processed-gene-78.18|maker-Contig12-augustus-gene-13.20	http://amigo.geneontology.org/cgi-bin/amigo/term_details?term=GO:0007166
GO:0030247	polysaccharide binding	Gene Ontology	7	39	7.6711e-05	0.00164775	maker-Contig1-snap-gene-259.5|maker-Contig8-snap-gene-12.28|maker-Contig183-snap-gene-0.4|maker-Contig12-snap-gene-19.6|maker-Contig998-augustus-gene-0.22|snap_masked-Contig3-processed-gene-78.18|maker-Contig12-augustus-gene-13.20	http://amigo.geneontology.org/cgi-bin/amigo/term_details?term=GO:0030247
GO:0010114	response to red light	Gene Ontology	7	51	0.000340311	0.00541095	augustus_masked-Contig6-processed-gene-533.19|maker-Contig50-augustus-gene-251.2|maker-Contig6-snap-gene-536.32|augustus_masked-Contig6-processed-gene-534.29|augustus_masked-Contig6-processed-gene-533.21|augustus_masked-Contig6-processed-gene-533.23|maker-Contig6-augustus-gene-526.35	http://amigo.geneontology.org/cgi-bin/amigo/term_details?term=GO:0010114
GO:0051213	dioxygenase activity	Gene Ontology	7	52	0.000378618	0.0057448	maker-Contig28-augustus-gene-111.66|maker-Contig10-augustus-gene-76.5|maker-Contig38-snap-gene-201.62|maker-Contig8-snap-gene-98.8|maker-Contig6-augustus-gene-160.55|snap_masked-Contig89-processed-gene-2.33|maker-Contig914-snap-gene-0.33	http://amigo.geneontology.org/cgi-bin/amigo/term_details?term=GO:0051213
GO:0016747	transferase activity, transferring acyl groups other than amino-acyl groups	Gene Ontology	7	76	0.0028834	0.0275077	augustus_masked-Contig12-processed-gene-493.6|maker-Contig53-augustus-gene-0.5|augustus_masked-Contig12-processed-gene-292.38|maker-Contig914-augustus-gene-0.7|maker-Contig10-snap-gene-281.9|maker-Contig6-snap-gene-248.0|augustus_masked-Contig10-processed-gene-526.35	http://amigo.geneontology.org/cgi-bin/amigo/term_details?term=GO:0016747
GO:0009845	seed germination	Gene Ontology	7	76	0.0028834	0.0275077	maker-Contig6-augustus-gene-166.31|maker-Contig30-snap-gene-98.9|augustus_masked-Contig10-processed-gene-330.9|maker-Contig570-snap-gene-1.10|augustus_masked-Contig38-processed-gene-126.28|maker-Contig3-snap-gene-19.53|maker-Contig3-augustus-gene-262.43	http://amigo.geneontology.org/cgi-bin/amigo/term_details?term=GO:0009845
GO:0004620	phospholipase activity	Gene Ontology	6	19	1.67987e-05	0.0005342	augustus_masked-Contig50-processed-gene-88.13|augustus_masked-Contig50-processed-gene-87.12|maker-Contig12-augustus-gene-124.29|augustus_masked-Contig10-processed-gene-330.9|maker-Contig122-augustus-gene-0.20|maker-Contig12-augustus-gene-138.6	http://amigo.geneontology.org/cgi-bin/amigo/term_details?term=GO:0004620
GO:0045037	protein import into chloroplast stroma	Gene Ontology	6	23	4.16917e-05	0.00107497	maker-Contig468-augustus-gene-3.0|maker-Contig6-augustus-gene-97.38|maker-Contig10-augustus-gene-445.11|maker-Contig4-snap-gene-208.12|maker-Contig4-snap-gene-208.16|maker-Contig4-augustus-gene-209.19	http://amigo.geneontology.org/cgi-bin/amigo/term_details?term=GO:0045037
GO:0009269	response to desiccation	Gene Ontology	6	24	5.11139e-05	0.00128323	maker-Contig1-snap-gene-152.16|maker-Contig267-snap-gene-2.32|maker-Contig28-augustus-gene-377.2|augustus_masked-Contig267-processed-gene-2.46|augustus_masked-Contig1112-processed-gene-0.19|augustus_masked-Contig28-processed-gene-129.10	http://amigo.geneontology.org/cgi-bin/amigo/term_details?term=GO:0009269
GO:0010252	auxin homeostasis	Gene Ontology	6	35	0.00031289	0.00505927	maker-Contig296-augustus-gene-0.56|maker-Contig1-augustus-gene-285.0|maker-Contig296-augustus-gene-0.57|maker-Contig10-snap-gene-64.47|maker-Contig38-snap-gene-103.15|augustus_masked-Contig6-processed-gene-219.23	http://amigo.geneontology.org/cgi-bin/amigo/term_details?term=GO:0010252
GO:0010218	response to far red light	Gene Ontology	6	42	0.000746225	0.00988749	augustus_masked-Contig6-processed-gene-533.19|maker-Contig6-snap-gene-536.32|augustus_masked-Contig6-processed-gene-534.29|augustus_masked-Contig6-processed-gene-533.21|augustus_masked-Contig6-processed-gene-533.23|maker-Contig6-augustus-gene-526.35	http://amigo.geneontology.org/cgi-bin/amigo/term_details?term=GO:0010218
GO:0045735	nutrient reservoir activity	Gene Ontology	6	46	0.00114642	0.0143906	maker-Contig1-snap-gene-152.16|maker-Contig267-snap-gene-2.32|maker-Contig4-augustus-gene-179.38|maker-Contig50-augustus-gene-97.65|augustus_masked-Contig267-processed-gene-2.46|augustus_masked-Contig1112-processed-gene-0.19	http://amigo.geneontology.org/cgi-bin/amigo/term_details?term=GO:0045735
GO:0080044	quercetin 7-O-glucosyltransferase activity	Gene Ontology	6	48	0.00139962	0.0162215	maker-Contig44-augustus-gene-66.19|snap_masked-Contig25-processed-gene-98.45|snap_masked-Contig85-processed-gene-1.4|augustus_masked-Contig166-processed-gene-1.68|snap_masked-Contig38-processed-gene-148.38|augustus_masked-Contig50-processed-gene-79.14	http://amigo.geneontology.org/cgi-bin/amigo/term_details?term=GO:0080044
GO:0008194	UDP-glycosyltransferase activity	Gene Ontology	6	51	0.00185667	0.0196807	augustus_masked-Contig25-processed-gene-99.51|snap_masked-Contig25-processed-gene-98.45|augustus_masked-Contig8-processed-gene-199.6|augustus_masked-Contig166-processed-gene-1.68|snap_masked-Contig38-processed-gene-148.38|maker-Contig3-augustus-gene-45.1	http://amigo.geneontology.org/cgi-bin/amigo/term_details?term=GO:0008194
GO:0000724	double-strand break repair via homologous recombination	Gene Ontology	6	64	0.00523437	0.0445856	maker-Contig10-snap-gene-112.1|augustus_masked-Contig10-processed-gene-577.5|maker-Contig12-augustus-gene-522.47|maker-Contig993-augustus-gene-0.13|maker-Contig28-augustus-gene-344.2|maker-Contig28-snap-gene-419.10	http://amigo.geneontology.org/cgi-bin/amigo/term_details?term=GO:0000724
GO:0016045	detection of bacterium	Gene Ontology	5	5	1.39039e-06	6.63215e-05	maker-Contig1119-snap-gene-3.47|maker-Contig10-augustus-gene-76.5|snap_masked-Contig89-processed-gene-2.33|augustus_masked-Contig1038-processed-gene-0.9|maker-Contig914-snap-gene-0.33	http://amigo.geneontology.org/cgi-bin/amigo/term_details?term=GO:0016045
GO:0061077	chaperone-mediated protein folding	Gene Ontology	5	15	7.07737e-05	0.00164775	maker-Contig973-snap-gene-1.46|maker-Contig6-augustus-gene-166.31|maker-Contig30-snap-gene-98.9|maker-Contig44-augustus-gene-17.45|maker-Contig570-snap-gene-1.10	http://amigo.geneontology.org/cgi-bin/amigo/term_details?term=GO:0061077
GO:0080188	gene silencing by RNA-directed DNA methylation	Gene Ontology	5	19	0.000179914	0.00336544	augustus_masked-Contig3-processed-gene-422.24|maker-Contig25-snap-gene-128.73|maker-Contig28-augustus-gene-89.41|maker-Contig25-augustus-gene-128.52|maker-Contig4-snap-gene-4.21	http://amigo.geneontology.org/cgi-bin/amigo/term_details?term=GO:0080188
GO:0045036	protein targeting to chloroplast	Gene Ontology	5	21	0.000268139	0.00448779	maker-Contig4-snap-gene-208.12|maker-Contig6-augustus-gene-97.38|maker-Contig468-augustus-gene-3.0|maker-Contig4-snap-gene-208.16|maker-Contig4-augustus-gene-209.19	http://amigo.geneontology.org/cgi-bin/amigo/term_details?term=GO:0045036
GO:0035251	UDP-glucosyltransferase activity	Gene Ontology	5	23	0.000385816	0.0057448	maker-Contig10-snap-gene-529.45|augustus_masked-Contig50-processed-gene-79.14|maker-Contig44-augustus-gene-66.19|augustus_masked-Contig166-processed-gene-1.68|augustus_masked-Contig8-processed-gene-199.6	http://amigo.geneontology.org/cgi-bin/amigo/term_details?term=GO:0035251
GO:0009755	hormone-mediated signaling pathway	Gene Ontology	5	27	0.000733299	0.00985306	maker-Contig1119-snap-gene-3.47|maker-Contig10-snap-gene-389.2|maker-Contig10-augustus-gene-523.4|augustus_masked-Contig1038-processed-gene-0.9|maker-Contig12-snap-gene-471.3	http://amigo.geneontology.org/cgi-bin/amigo/term_details?term=GO:0009755
GO:0009814	defense response, incompatible interaction	Gene Ontology	5	28	0.000848181	0.0110845	maker-Contig6-augustus-gene-462.6|augustus_masked-Contig6-processed-gene-428.19|maker-Contig10-augustus-gene-289.10|maker-Contig38-snap-gene-137.25|maker-Contig28-augustus-gene-182.6	http://amigo.geneontology.org/cgi-bin/amigo/term_details?term=GO:0009814
GO:0006520	cellular amino acid metabolic process	Gene Ontology	5	32	0.00144532	0.0164147	maker-Contig38-snap-gene-67.18|augustus_masked-Contig4-processed-gene-164.4|augustus_masked-Contig30-processed-gene-174.32|augustus_masked-Contig30-processed-gene-268.38|augustus_masked-Contig588-processed-gene-0.4	http://amigo.geneontology.org/cgi-bin/amigo/term_details?term=GO:0006520
GO:0009630	gravitropism	Gene Ontology	5	44	0.00505537	0.0434489	augustus_masked-Contig12-processed-gene-535.3|maker-Contig10-snap-gene-64.47|maker-Contig38-snap-gene-562.56|maker-Contig25-augustus-gene-76.5|maker-Contig267-augustus-gene-2.9	http://amigo.geneontology.org/cgi-bin/amigo/term_details?term=GO:0009630
GO:1901601	strigolactone biosynthetic process	Gene Ontology	4	5	3.07783e-05	0.000886548	maker-Contig12-augustus-gene-257.37|maker-Contig12-augustus-gene-257.36|maker-Contig8-snap-gene-98.8|maker-Contig12-augustus-gene-394.12	http://amigo.geneontology.org/cgi-bin/amigo/term_details?term=GO:1901601
GO:0005850	eukaryotic translation initiation factor 2 complex	Gene Ontology	4	7	7.77241e-05	0.00164775	maker-Contig10-snap-gene-346.8|maker-Contig6-augustus-gene-301.8|maker-Contig10-augustus-gene-283.0|maker-Contig3-augustus-gene-402.54	http://amigo.geneontology.org/cgi-bin/amigo/term_details?term=GO:0005850
GO:0031298	replication fork protection complex	Gene Ontology	4	7	7.77241e-05	0.00164775	augustus_masked-Contig28-processed-gene-123.27|maker-Contig28-snap-gene-122.3|snap_masked-Contig38-processed-gene-239.36|maker-Contig28-augustus-gene-390.3	http://amigo.geneontology.org/cgi-bin/amigo/term_details?term=GO:0031298
GO:0047372	acylglycerol lipase activity	Gene Ontology	4	7	7.77241e-05	0.00164775	augustus_masked-Contig50-processed-gene-88.13|maker-Contig12-augustus-gene-138.6|augustus_masked-Contig50-processed-gene-87.12|maker-Contig12-augustus-gene-124.29	http://amigo.geneontology.org/cgi-bin/amigo/term_details?term=GO:0047372
GO:0045903	positive regulation of translational fidelity	Gene Ontology	4	7	7.77241e-05	0.00164775	maker-Contig10-snap-gene-346.8|maker-Contig6-augustus-gene-301.8|maker-Contig10-augustus-gene-283.0|maker-Contig3-augustus-gene-402.54	http://amigo.geneontology.org/cgi-bin/amigo/term_details?term=GO:0045903
GO:0009643	photosynthetic acclimation	Gene Ontology	4	8	0.000114483	0.00232376	augustus_masked-Contig4-processed-gene-210.15|snap_masked-Contig6-processed-gene-153.0|augustus_masked-Contig4-processed-gene-212.82|maker-Contig943-snap-gene-0.19	http://amigo.geneontology.org/cgi-bin/amigo/term_details?term=GO:0009643
GO:0001731	formation of translation preinitiation complex	Gene Ontology	4	10	0.000223241	0.00380306	maker-Contig10-snap-gene-346.8|maker-Contig6-augustus-gene-301.8|maker-Contig10-augustus-gene-283.0|maker-Contig3-augustus-gene-402.54	http://amigo.geneontology.org/cgi-bin/amigo/term_details?term=GO:0001731
GO:0008374	O-acyltransferase activity	Gene Ontology	4	10	0.000223241	0.00380306	maker-Contig6-snap-gene-232.11|augustus_masked-Contig6-processed-gene-232.21|maker-Contig6-augustus-gene-233.5|maker-Contig6-snap-gene-233.18	http://amigo.geneontology.org/cgi-bin/amigo/term_details?term=GO:0008374
GO:0000727	double-strand break repair via break-induced replication	Gene Ontology	4	12	0.000391417	0.0057448	augustus_masked-Contig28-processed-gene-123.27|maker-Contig10-augustus-gene-390.78|maker-Contig213-augustus-gene-0.37|maker-Contig28-snap-gene-122.3	http://amigo.geneontology.org/cgi-bin/amigo/term_details?term=GO:0000727
GO:0003725	double-stranded RNA binding	Gene Ontology	4	17	0.00117575	0.0145671	maker-Contig25-snap-gene-128.73|maker-Contig28-augustus-gene-89.41|maker-Contig3-snap-gene-444.17|maker-Contig25-augustus-gene-128.52	http://amigo.geneontology.org/cgi-bin/amigo/term_details?term=GO:0003725
GO:0003688	DNA replication origin binding	Gene Ontology	4	18	0.0014113	0.0162215	augustus_masked-Contig10-processed-gene-299.27|maker-Contig28-augustus-gene-344.2|maker-Contig213-augustus-gene-0.37|snap_masked-Contig38-processed-gene-239.36	http://amigo.geneontology.org/cgi-bin/amigo/term_details?term=GO:0003688
GO:0006270	DNA replication initiation	Gene Ontology	4	21	0.00231208	0.0229763	augustus_masked-Contig10-processed-gene-299.27|maker-Contig28-augustus-gene-344.2|maker-Contig213-augustus-gene-0.37|snap_masked-Contig38-processed-gene-239.36	http://amigo.geneontology.org/cgi-bin/amigo/term_details?term=GO:0006270
GO:0009813	flavonoid biosynthetic process	Gene Ontology	4	23	0.00309427	0.0289405	maker-Contig30-augustus-gene-252.65|maker-Contig10-augustus-gene-76.5|snap_masked-Contig89-processed-gene-2.33|maker-Contig914-snap-gene-0.33	http://amigo.geneontology.org/cgi-bin/amigo/term_details?term=GO:0009813
GO:0000049	tRNA binding	Gene Ontology	4	26	0.0045784	0.0397072	maker-Contig10-snap-gene-346.8|maker-Contig6-augustus-gene-301.8|maker-Contig10-augustus-gene-283.0|maker-Contig3-augustus-gene-402.54	http://amigo.geneontology.org/cgi-bin/amigo/term_details?term=GO:0000049
GO:0006260	DNA replication	Gene Ontology	4	28	0.00579613	0.0480827	augustus_masked-Contig10-processed-gene-299.27|snap_masked-Contig601-processed-gene-0.3|maker-Contig6-augustus-gene-61.41|maker-Contig10-snap-gene-112.1	http://amigo.geneontology.org/cgi-bin/amigo/term_details?term=GO:0006260
GO:0000723	telomere maintenance	Gene Ontology	4	28	0.00579613	0.0480827	snap_masked-Contig601-processed-gene-0.3|augustus_masked-Contig10-processed-gene-577.5|maker-Contig6-augustus-gene-61.41|maker-Contig993-augustus-gene-0.13	http://amigo.geneontology.org/cgi-bin/amigo/term_details?term=GO:0000723
GO:0019199	transmembrane receptor protein kinase activity	Gene Ontology	3	6	0.00089365	0.0113672	augustus_masked-Contig758-processed-gene-0.9|maker-Contig1119-snap-gene-3.47|augustus_masked-Contig1038-processed-gene-0.9	http://amigo.geneontology.org/cgi-bin/amigo/term_details?term=GO:0019199
GO:0045431	flavonol synthase activity	Gene Ontology	3	6	0.00089365	0.0113672	maker-Contig10-augustus-gene-76.5|snap_masked-Contig89-processed-gene-2.33|maker-Contig914-snap-gene-0.33	http://amigo.geneontology.org/cgi-bin/amigo/term_details?term=GO:0045431
GO:0080025	phosphatidylinositol-3,5-bisphosphate binding	Gene Ontology	3	7	0.00125506	0.015156	maker-Contig6-augustus-gene-166.31|maker-Contig30-snap-gene-98.9|maker-Contig570-snap-gene-1.10	http://amigo.geneontology.org/cgi-bin/amigo/term_details?term=GO:0080025
GO:0016926	protein desumoylation	Gene Ontology	3	7	0.00125506	0.015156	augustus_masked-Contig1-processed-gene-60.5|maker-Contig12-augustus-gene-27.10|maker-Contig28-augustus-gene-194.46	http://amigo.geneontology.org/cgi-bin/amigo/term_details?term=GO:0016926
GO:0080046	quercetin 4'-O-glucosyltransferase activity	Gene Ontology	3	8	0.00169655	0.0181855	augustus_masked-Contig50-processed-gene-79.14|snap_masked-Contig25-processed-gene-98.45|snap_masked-Contig38-processed-gene-148.38	http://amigo.geneontology.org/cgi-bin/amigo/term_details?term=GO:0080046
GO:0051903	S-(hydroxymethyl)glutathione dehydrogenase activity	Gene Ontology	3	8	0.00169655	0.0181855	maker-Contig12-augustus-gene-376.32|augustus_masked-Contig28-processed-gene-123.31|maker-Contig28-augustus-gene-122.70	http://amigo.geneontology.org/cgi-bin/amigo/term_details?term=GO:0051903
GO:0032266	phosphatidylinositol-3-phosphate binding	Gene Ontology	3	8	0.00169655	0.0181855	maker-Contig6-augustus-gene-166.31|maker-Contig30-snap-gene-98.9|maker-Contig570-snap-gene-1.10	http://amigo.geneontology.org/cgi-bin/amigo/term_details?term=GO:0032266
GO:0004024	alcohol dehydrogenase activity, zinc-dependent	Gene Ontology	3	8	0.00169655	0.0181855	maker-Contig12-augustus-gene-376.32|augustus_masked-Contig28-processed-gene-123.31|maker-Contig28-augustus-gene-122.70	http://amigo.geneontology.org/cgi-bin/amigo/term_details?term=GO:0004024
GO:0046294	formaldehyde catabolic process	Gene Ontology	3	9	0.00222391	0.0223328	maker-Contig12-augustus-gene-376.32|augustus_masked-Contig28-processed-gene-123.31|maker-Contig28-augustus-gene-122.70	http://amigo.geneontology.org/cgi-bin/amigo/term_details?term=GO:0046294
GO:0016161	beta-amylase activity	Gene Ontology	3	9	0.00222391	0.0223328	maker-Contig6-augustus-gene-143.37|maker-Contig3-augustus-gene-318.60|maker-Contig10-snap-gene-389.2	http://amigo.geneontology.org/cgi-bin/amigo/term_details?term=GO:0016161
GO:2000067	regulation of root morphogenesis	Gene Ontology	3	10	0.00284237	0.0275077	maker-Contig38-snap-gene-562.56|maker-Contig12-snap-gene-14.45|snap_masked-Contig10-processed-gene-237.18	http://amigo.geneontology.org/cgi-bin/amigo/term_details?term=GO:2000067
GO:0006559	L-phenylalanine catabolic process	Gene Ontology	3	11	0.00355668	0.0317109	maker-Contig12-augustus-gene-393.17|augustus_masked-Contig4-processed-gene-164.4|augustus_masked-Contig138-processed-gene-1.99	http://amigo.geneontology.org/cgi-bin/amigo/term_details?term=GO:0006559
GO:0009815	1-aminocyclopropane-1-carboxylate oxidase activity	Gene Ontology	3	11	0.00355668	0.0317109	maker-Contig28-augustus-gene-111.66|maker-Contig6-augustus-gene-160.55|maker-Contig38-snap-gene-201.62	http://amigo.geneontology.org/cgi-bin/amigo/term_details?term=GO:0009815
GO:0070370	cellular heat acclimation	Gene Ontology	3	11	0.00355668	0.0317109	maker-Contig6-augustus-gene-166.31|maker-Contig30-snap-gene-98.9|maker-Contig570-snap-gene-1.10	http://amigo.geneontology.org/cgi-bin/amigo/term_details?term=GO:0070370
GO:0015562	efflux transmembrane transporter activity	Gene Ontology	3	11	0.00355668	0.0317109	maker-Contig194-augustus-gene-0.24|snap_masked-Contig38-processed-gene-311.19|maker-Contig1041-augustus-gene-0.1	http://amigo.geneontology.org/cgi-bin/amigo/term_details?term=GO:0015562
GO:0002221	pattern recognition receptor signaling pathway	Gene Ontology	3	12	0.00437111	0.0382573	maker-Contig8-augustus-gene-161.0|augustus_masked-Contig1-processed-gene-88.4|augustus_masked-Contig28-processed-gene-289.1	http://amigo.geneontology.org/cgi-bin/amigo/term_details?term=GO:0002221
GO:0003954	NADH dehydrogenase activity	Gene Ontology	3	13	0.0052895	0.0446565	maker-Contig4-snap-gene-163.37|maker-Contig8-augustus-gene-114.80|maker-Contig6-snap-gene-108.49	http://amigo.geneontology.org/cgi-bin/amigo/term_details?term=GO:0003954

## Sheet: 4. 1518 8x_vs_2x DEGs
Authors: Danilo Fabrizio Santoro, José Carballo, Maria Cielo Pasten, Cristian Andres Gallo, Emidio Albertini and Viviana Echenique. Manuscript title: Traversing the effects of ploidy changes in different Eragrostis curvula genotypes through high-throughput RNA sequencing. Number of pages: 44, number of figures: 5, number of tables: 1
Supplemental Table S4. GO terms enriched in the 1,518 8x_vs_2x DEGs.
ID	#Term	Database	Input number	Background number	P-Value	Corrected P-Value	Input	Hyperlink
GO:0009507	chloroplast	Gene Ontology	199	4354	4.46447e-11	5.83171e-09	augustus_masked-Contig28-processed-gene-378.28|maker-Contig38-augustus-gene-290.4|maker-Contig38-augustus-gene-71.11|maker-Contig50-snap-gene-152.39|maker-Contig12-augustus-gene-281.27|maker-Contig50-snap-gene-83.48|maker-Contig4-augustus-gene-117.27|augustus_masked-Contig38-processed-gene-3.23|maker-Contig25-snap-gene-212.16|maker-Contig30-snap-gene-72.63|maker-Contig6-augustus-gene-48.41|snap_m…	http://amigo.geneontology.org/cgi-bin/amigo/term_details?term=GO:0009507
GO:0005737	cytoplasm	Gene Ontology	183	4014	4.16083e-10	3.95279e-08	maker-Contig6-snap-gene-513.46|maker-Contig38-augustus-gene-71.11|maker-Contig12-augustus-gene-281.27|maker-Contig50-snap-gene-83.48|maker-Contig8-snap-gene-65.41|maker-Contig28-augustus-gene-423.52|maker-Contig30-augustus-gene-235.37|maker-Contig6-snap-gene-359.10|maker-Contig10-snap-gene-316.34|maker-Contig1055-snap-gene-1.36|maker-Contig28-augustus-gene-417.66|augustus_masked-Contig10-processe…	http://amigo.geneontology.org/cgi-bin/amigo/term_details?term=GO:0005737
GO:0005515	protein binding	Gene Ontology	167	3199	1.14511e-13	1.9944e-11	maker-Contig6-snap-gene-513.46|maker-Contig12-augustus-gene-281.27|maker-Contig38-snap-gene-125.39|maker-Contig30-snap-gene-80.63|maker-Contig25-snap-gene-212.16|maker-Contig30-augustus-gene-235.37|maker-Contig28-augustus-gene-112.5|maker-Contig12-augustus-gene-147.29|maker-Contig30-augustus-gene-208.1|maker-Contig685-snap-gene-3.82|maker-Contig30-augustus-gene-248.10|maker-Contig1113-augustus-ge…	http://amigo.geneontology.org/cgi-bin/amigo/term_details?term=GO:0005515
GO:0005886	plasma membrane	Gene Ontology	164	2973	2.21111e-15	5.77654e-13	augustus_masked-Contig4-processed-gene-147.2|maker-Contig50-snap-gene-83.48|maker-Contig84-augustus-gene-1.31|maker-Contig973-snap-gene-1.43|maker-Contig28-snap-gene-324.1|maker-Contig3-augustus-gene-294.5|maker-Contig12-augustus-gene-147.29|maker-Contig6-snap-gene-359.10|maker-Contig10-snap-gene-316.34|maker-Contig28-augustus-gene-324.48|augustus_masked-Contig10-processed-gene-249.20|maker-Conti…	http://amigo.geneontology.org/cgi-bin/amigo/term_details?term=GO:0005886
GO:0005829	cytosol	Gene Ontology	145	3025	1.9309e-09	1.55215e-07	maker-Contig10-snap-gene-143.50|maker-Contig6-snap-gene-513.46|maker-Contig570-augustus-gene-1.35|maker-Contig38-augustus-gene-71.11|maker-Contig12-augustus-gene-281.27|maker-Contig8-snap-gene-65.41|maker-Contig28-snap-gene-102.5|maker-Contig30-snap-gene-72.63|maker-Contig28-augustus-gene-423.52|maker-Contig6-augustus-gene-48.41|maker-Contig3-augustus-gene-121.53|maker-Contig30-snap-gene-170.36|m…	http://amigo.geneontology.org/cgi-bin/amigo/term_details?term=GO:0005829
GO:0005576	extracellular region	Gene Ontology	123	2749	1.2807e-06	5.14745e-05	maker-Contig545-augustus-gene-0.65|augustus_masked-Contig4-processed-gene-147.2|maker-Contig38-snap-gene-125.39|maker-Contig34-snap-gene-8.33|maker-Contig973-snap-gene-1.43|maker-Contig21-snap-gene-0.5|maker-Contig427-augustus-gene-0.44|augustus_masked-Contig3-processed-gene-254.36|augustus_masked-Contig6-processed-gene-138.1|maker-Contig8-snap-gene-117.39|maker-Contig38-augustus-gene-30.60|maker…	http://amigo.geneontology.org/cgi-bin/amigo/term_details?term=GO:0005576
GO:0006468	protein phosphorylation	Gene Ontology	60	774	3.25267e-11	4.85577e-09	maker-Contig10-augustus-gene-423.41|maker-Contig6-augustus-gene-139.9|maker-Contig38-augustus-gene-548.45|augustus_masked-Contig4-processed-gene-147.2|maker-Contig38-snap-gene-151.13|maker-Contig6-augustus-gene-0.4|maker-Contig38-snap-gene-94.2|maker-Contig1-snap-gene-432.36|maker-Contig973-snap-gene-1.43|maker-Contig21-snap-gene-0.5|maker-Contig1-augustus-gene-215.47|maker-Contig6-snap-gene-502.…	http://amigo.geneontology.org/cgi-bin/amigo/term_details?term=GO:0006468
GO:0009536	plastid	Gene Ontology	56	823	1.19002e-08	5.92177e-07	maker-Contig30-augustus-gene-283.54|maker-Contig12-snap-gene-57.15|maker-Contig4-snap-gene-61.5|maker-Contig12-augustus-gene-281.27|augustus_masked-Contig6-processed-gene-371.0|maker-Contig6-snap-gene-505.63|maker-Contig10-augustus-gene-185.42|maker-Contig12-augustus-gene-147.31|maker-Contig33-snap-gene-43.32|maker-Contig30-snap-gene-191.56|maker-Contig12-augustus-gene-429.11|maker-Contig3-august…	http://amigo.geneontology.org/cgi-bin/amigo/term_details?term=GO:0009536
GO:0005794	Golgi apparatus	Gene Ontology	48	1088	0.00319329	0.0379203	maker-Contig485-augustus-gene-0.36|maker-Contig50-augustus-gene-6.44|maker-Contig3-augustus-gene-27.11|maker-Contig10-snap-gene-423.28|maker-Contig38-augustus-gene-185.54|maker-Contig6-snap-gene-13.37|maker-Contig973-snap-gene-0.14|maker-Contig8-augustus-gene-181.5|augustus_masked-Contig28-processed-gene-344.46|maker-Contig10-snap-gene-118.14|maker-Contig30-augustus-gene-195.4|maker-Contig38-snap…	http://amigo.geneontology.org/cgi-bin/amigo/term_details?term=GO:0005794
GO:0043531	ADP binding	Gene Ontology	47	154	1.00497e-29	1.0502e-26	maker-Contig1-snap-gene-12.41|maker-Contig12-snap-gene-57.15|augustus_masked-Contig12-processed-gene-31.10|maker-Contig38-snap-gene-125.39|augustus_masked-Contig4-processed-gene-193.30|augustus_masked-Contig6-processed-gene-371.0|maker-Contig12-snap-gene-35.20|maker-Contig12-augustus-gene-147.31|maker-Contig12-augustus-gene-429.11|maker-Contig12-snap-gene-253.38|maker-Contig6-snap-gene-359.10|sna…	http://amigo.geneontology.org/cgi-bin/amigo/term_details?term=GO:0043531
GO:0009570	chloroplast stroma	Gene Ontology	47	549	2.36912e-10	2.47573e-08	maker-Contig10-augustus-gene-423.41|maker-Contig38-augustus-gene-290.4|maker-Contig12-snap-gene-57.15|maker-Contig38-augustus-gene-71.11|maker-Contig4-snap-gene-61.5|maker-Contig12-augustus-gene-296.51|augustus_masked-Contig6-processed-gene-371.0|maker-Contig12-augustus-gene-147.31|maker-Contig12-augustus-gene-429.11|maker-Contig685-augustus-gene-3.75|maker-Contig30-augustus-gene-221.44|maker-Con…	http://amigo.geneontology.org/cgi-bin/amigo/term_details?term=GO:0009570
GO:0005773	vacuole	Gene Ontology	47	598	3.05776e-09	1.87962e-07	maker-Contig485-augustus-gene-0.36|maker-Contig50-augustus-gene-185.0|maker-Contig6-augustus-gene-501.31|augustus_masked-Contig28-processed-gene-378.28|maker-Contig308-snap-gene-0.2|maker-Contig10-snap-gene-474.2|maker-Contig50-augustus-gene-32.2|maker-Contig8-augustus-gene-93.51|maker-Contig10-snap-gene-571.20|maker-Contig10-snap-gene-257.10|snap_masked-Contig438-processed-gene-0.9|maker-Contig2…	http://amigo.geneontology.org/cgi-bin/amigo/term_details?term=GO:0005773
GO:0016020	membrane	Gene Ontology	47	666	6.60591e-08	3.13781e-06	maker-Contig6-snap-gene-513.46|maker-Contig1-snap-gene-50.10|maker-Contig28-augustus-gene-3.2|maker-Contig25-snap-gene-196.43|maker-Contig38-snap-gene-127.5|augustus_masked-Contig8-processed-gene-245.44|maker-Contig8-augustus-gene-181.5|maker-Contig8-augustus-gene-114.70|maker-Contig3-augustus-gene-294.5|maker-Contig3-snap-gene-283.59|maker-Contig25-augustus-gene-174.20|maker-Contig3-augustus-gen…	http://amigo.geneontology.org/cgi-bin/amigo/term_details?term=GO:0016020
GO:0009506	plasmodesma	Gene Ontology	45	851	0.000129279	0.00300216	maker-Contig695-snap-gene-1.62|maker-Contig30-augustus-gene-283.54|maker-Contig570-augustus-gene-1.35|maker-Contig3-augustus-gene-27.11|maker-Contig38-snap-gene-437.31|augustus_masked-Contig4-processed-gene-147.2|maker-Contig10-snap-gene-474.2|maker-Contig485-augustus-gene-0.36|maker-Contig334-augustus-gene-0.33|maker-Contig33-snap-gene-43.32|maker-Contig913-augustus-gene-0.69|snap_masked-Contig3…	http://amigo.geneontology.org/cgi-bin/amigo/term_details?term=GO:0009506
GO:0005783	endoplasmic reticulum	Gene Ontology	44	722	6.55226e-06	0.000236107	maker-Contig695-snap-gene-1.62|maker-Contig50-augustus-gene-185.0|maker-Contig3-augustus-gene-27.11|maker-Contig1-augustus-gene-63.2|maker-Contig8-snap-gene-41.11|maker-Contig38-augustus-gene-240.51|maker-Contig8-augustus-gene-181.5|augustus_masked-Contig28-processed-gene-344.46|augustus_masked-Contig4-processed-gene-137.6|maker-Contig436-augustus-gene-0.52|maker-Contig38-snap-gene-501.12|maker-C…	http://amigo.geneontology.org/cgi-bin/amigo/term_details?term=GO:0005783
GO:0003729	mRNA binding	Gene Ontology	43	855	0.000489449	0.00881852	maker-Contig697-snap-gene-0.16|maker-Contig1-snap-gene-38.8|maker-Contig12-snap-gene-57.15|augustus_masked-Contig6-processed-gene-371.0|maker-Contig38-augustus-gene-220.54|maker-Contig12-augustus-gene-147.31|maker-Contig38-augustus-gene-237.43|maker-Contig12-augustus-gene-429.11|maker-Contig10-snap-gene-41.50|maker-Contig10-snap-gene-41.52|maker-Contig25-snap-gene-83.8|maker-Contig10-snap-gene-33…	http://amigo.geneontology.org/cgi-bin/amigo/term_details?term=GO:0003729
GO:0006952	defense response	Gene Ontology	39	226	2.37262e-17	8.26461e-15	maker-Contig1-snap-gene-12.41|maker-Contig38-augustus-gene-548.45|maker-Contig12-snap-gene-57.15|maker-Contig38-snap-gene-151.13|maker-Contig38-snap-gene-94.2|augustus_masked-Contig6-processed-gene-371.0|maker-Contig973-snap-gene-1.43|maker-Contig30-snap-gene-72.63|maker-Contig38-augustus-gene-148.1|maker-Contig12-augustus-gene-79.27|maker-Contig12-augustus-gene-429.11|maker-Contig1-snap-gene-38.…	http://amigo.geneontology.org/cgi-bin/amigo/term_details?term=GO:0006952
GO:0020037	heme binding	Gene Ontology	36	357	5.83852e-10	5.08438e-08	maker-Contig1-snap-gene-50.10|augustus_masked-Contig33-processed-gene-41.4|maker-Contig34-snap-gene-8.33|maker-Contig6-snap-gene-13.37|augustus_masked-Contig38-processed-gene-60.66|augustus_masked-Contig8-processed-gene-245.44|snap_masked-Contig1-processed-gene-422.50|maker-Contig6-augustus-gene-48.41|snap_masked-Contig12-processed-gene-450.17|augustus_masked-Contig4-processed-gene-137.6|maker-Co…	http://amigo.geneontology.org/cgi-bin/amigo/term_details?term=GO:0020037
GO:0016301	kinase activity	Gene Ontology	35	359	2.26944e-09	1.5754e-07	maker-Contig6-augustus-gene-139.9|maker-Contig38-augustus-gene-548.45|maker-Contig38-snap-gene-151.13|maker-Contig30-snap-gene-248.55|maker-Contig38-snap-gene-94.2|maker-Contig1-snap-gene-432.36|maker-Contig6-snap-gene-502.16|snap_masked-Contig30-processed-gene-172.8|maker-Contig1-augustus-gene-136.28|augustus_masked-Contig12-processed-gene-475.3|maker-Contig10-snap-gene-534.4|maker-Contig30-augu…	http://amigo.geneontology.org/cgi-bin/amigo/term_details?term=GO:0016301
GO:0042742	defense response to bacterium	Gene Ontology	33	324	2.41209e-09	1.5754e-07	maker-Contig6-augustus-gene-139.9|maker-Contig84-augustus-gene-1.31|maker-Contig38-snap-gene-94.2|maker-Contig38-snap-gene-94.3|maker-Contig973-snap-gene-1.43|maker-Contig38-augustus-gene-148.1|maker-Contig6-snap-gene-502.18|maker-Contig28-augustus-gene-5.55|maker-Contig3-augustus-gene-32.3|maker-Contig6-augustus-gene-454.11|maker-Contig267-snap-gene-1.5|augustus_masked-Contig12-processed-gene-11…	http://amigo.geneontology.org/cgi-bin/amigo/term_details?term=GO:0042742
GO:0009941	chloroplast envelope	Gene Ontology	33	496	1.82377e-05	0.0005294	maker-Contig1-snap-gene-50.10|maker-Contig1-snap-gene-38.8|maker-Contig12-snap-gene-57.15|maker-Contig12-augustus-gene-281.27|augustus_masked-Contig6-processed-gene-371.0|maker-Contig6-snap-gene-505.63|maker-Contig12-augustus-gene-147.31|maker-Contig3-augustus-gene-396.40|maker-Contig10-snap-gene-316.34|maker-Contig6-augustus-gene-264.15|maker-Contig12-augustus-gene-429.11|snap_masked-Contig620-p…	http://amigo.geneontology.org/cgi-bin/amigo/term_details?term=GO:0009941
GO:0005506	iron ion binding	Gene Ontology	32	306	2.33992e-09	1.5754e-07	snap_masked-Contig38-processed-gene-66.32|augustus_masked-Contig33-processed-gene-41.4|augustus_masked-Contig38-processed-gene-60.66|augustus_masked-Contig8-processed-gene-245.44|maker-Contig8-augustus-gene-181.5|maker-Contig6-augustus-gene-48.41|snap_masked-Contig12-processed-gene-450.17|augustus_masked-Contig4-processed-gene-137.6|maker-Contig10-snap-gene-330.30|maker-Contig30-snap-gene-39.57|m…	http://amigo.geneontology.org/cgi-bin/amigo/term_details?term=GO:0005506
GO:0016567	protein ubiquitination	Gene Ontology	31	479	5.25469e-05	0.00140799	augustus_masked-Contig8-processed-gene-259.62|maker-Contig28-augustus-gene-93.1|maker-Contig6-augustus-gene-0.4|augustus_masked-Contig50-processed-gene-47.10|maker-Contig38-augustus-gene-220.54|augustus_masked-Contig685-processed-gene-1.16|maker-Contig10-snap-gene-550.32|maker-Contig10-snap-gene-447.74|maker-Contig28-snap-gene-92.11|maker-Contig785-augustus-gene-2.17|maker-Contig28-augustus-gene-…	http://amigo.geneontology.org/cgi-bin/amigo/term_details?term=GO:0016567
GO:0055114	oxidation-reduction process	Gene Ontology	29	494	0.000419994	0.00844027	maker-Contig1-snap-gene-50.10|maker-Contig30-augustus-gene-167.12|maker-Contig44-augustus-gene-46.3|maker-Contig8-snap-gene-65.41|augustus_masked-Contig6-processed-gene-374.6|maker-Contig8-augustus-gene-181.5|maker-Contig6-augustus-gene-48.41|augustus_masked-Contig4-processed-gene-137.6|augustus_masked-Contig12-processed-gene-61.4|augustus_masked-Contig25-processed-gene-68.62|maker-Contig30-augus…	http://amigo.geneontology.org/cgi-bin/amigo/term_details?term=GO:0055114
GO:0004674	protein serine/threonine kinase activity	Gene Ontology	28	339	1.93454e-06	7.21996e-05	maker-Contig6-augustus-gene-139.9|maker-Contig38-augustus-gene-548.45|augustus_masked-Contig4-processed-gene-147.2|maker-Contig84-augustus-gene-1.31|maker-Contig21-snap-gene-0.5|maker-Contig1-augustus-gene-215.47|maker-Contig6-snap-gene-502.16|maker-Contig30-augustus-gene-235.37|maker-Contig6-snap-gene-502.18|maker-Contig28-augustus-gene-324.48|augustus_masked-Contig3-processed-gene-254.36|august…	http://amigo.geneontology.org/cgi-bin/amigo/term_details?term=GO:0004674
GO:0009626	plant-type hypersensitive response	Gene Ontology	27	46	1.68574e-23	8.80801e-21	maker-Contig1-snap-gene-12.41|maker-Contig12-snap-gene-57.15|augustus_masked-Contig6-processed-gene-371.0|maker-Contig12-augustus-gene-147.31|maker-Contig12-augustus-gene-429.11|maker-Contig6-snap-gene-359.10|maker-Contig444-augustus-gene-0.47|maker-Contig12-snap-gene-162.39|snap_masked-Contig620-processed-gene-0.5|maker-Contig38-snap-gene-300.15|maker-Contig50-snap-gene-211.39|maker-Contig12-sna…	http://amigo.geneontology.org/cgi-bin/amigo/term_details?term=GO:0009626
GO:0006412	translation	Gene Ontology	26	258	1.42042e-07	6.45363e-06	maker-Contig12-snap-gene-57.15|augustus_masked-Contig6-processed-gene-371.0|maker-Contig38-augustus-gene-220.54|maker-Contig12-augustus-gene-147.31|maker-Contig12-augustus-gene-429.11|augustus_masked-Contig25-processed-gene-233.35|snap_masked-Contig620-processed-gene-0.5|maker-Contig50-snap-gene-211.39|maker-Contig10-augustus-gene-204.1|maker-Contig38-augustus-gene-223.43|maker-Contig12-snap-gene…	http://amigo.geneontology.org/cgi-bin/amigo/term_details?term=GO:0006412
GO:0003723	RNA binding	Gene Ontology	26	423	0.000429609	0.00847059	maker-Contig12-snap-gene-57.15|maker-Contig25-snap-gene-100.28|augustus_masked-Contig6-processed-gene-371.0|maker-Contig12-augustus-gene-147.31|maker-Contig12-augustus-gene-429.11|maker-Contig3-snap-gene-363.20|snap_masked-Contig620-processed-gene-0.5|maker-Contig3-snap-gene-317.50|maker-Contig12-augustus-gene-281.27|maker-Contig1113-augustus-gene-1.26|maker-Contig50-snap-gene-211.39|maker-Contig…	http://amigo.geneontology.org/cgi-bin/amigo/term_details?term=GO:0003723
GO:0016705	oxidoreductase activity, acting on paired donors, with incorporation or reduction of molecular oxygen	Gene Ontology	25	161	9.50024e-11	1.10308e-08	augustus_masked-Contig33-processed-gene-41.4|augustus_masked-Contig12-processed-gene-245.11|snap_masked-Contig1-processed-gene-422.50|maker-Contig6-augustus-gene-48.41|snap_masked-Contig12-processed-gene-450.17|maker-Contig10-snap-gene-330.30|maker-Contig30-snap-gene-39.57|snap_masked-Contig30-processed-gene-109.45|augustus_masked-Contig33-processed-gene-39.17|maker-Contig30-augustus-gene-159.26|…	http://amigo.geneontology.org/cgi-bin/amigo/term_details?term=GO:0016705
GO:0003735	structural constituent of ribosome	Gene Ontology	25	263	6.66147e-07	2.78449e-05	maker-Contig12-snap-gene-57.15|augustus_masked-Contig6-processed-gene-371.0|maker-Contig38-augustus-gene-220.54|maker-Contig12-augustus-gene-147.31|maker-Contig10-augustus-gene-218.9|maker-Contig12-augustus-gene-429.11|augustus_masked-Contig25-processed-gene-233.35|snap_masked-Contig620-processed-gene-0.5|maker-Contig50-snap-gene-211.39|maker-Contig10-augustus-gene-204.1|maker-Contig38-augustus-g…	http://amigo.geneontology.org/cgi-bin/amigo/term_details?term=GO:0003735
GO:0016757	transferase activity, transferring glycosyl groups	Gene Ontology	25	412	0.000653351	0.010668	maker-Contig485-augustus-gene-0.36|maker-Contig25-snap-gene-99.9|maker-Contig10-snap-gene-423.28|snap_masked-Contig101-processed-gene-1.67|maker-Contig38-augustus-gene-185.54|maker-Contig903-augustus-gene-0.14|snap_masked-Contig38-processed-gene-540.20|snap_masked-Contig362-processed-gene-1.48|snap_masked-Contig38-processed-gene-163.9|maker-Contig446-snap-gene-0.110|maker-Contig28-augustus-gene-4…	http://amigo.geneontology.org/cgi-bin/amigo/term_details?term=GO:0016757
GO:0005774	vacuolar membrane	Gene Ontology	25	434	0.00130015	0.0186118	maker-Contig485-augustus-gene-0.36|maker-Contig570-augustus-gene-1.35|maker-Contig3-augustus-gene-27.11|maker-Contig1-augustus-gene-418.28|maker-Contig721-augustus-gene-0.32|snap_masked-Contig38-processed-gene-18.20|snap_masked-Contig438-processed-gene-0.9|augustus_masked-Contig6-processed-gene-6.55|maker-Contig28-augustus-gene-282.34|maker-Contig25-snap-gene-135.73|maker-Contig3-snap-gene-361.59…	http://amigo.geneontology.org/cgi-bin/amigo/term_details?term=GO:0005774
GO:0016491	oxidoreductase activity	Gene Ontology	23	270	9.83215e-06	0.000311351	maker-Contig30-augustus-gene-167.12|maker-Contig46-augustus-gene-0.48|maker-Contig44-augustus-gene-46.3|augustus_masked-Contig6-processed-gene-374.6|maker-Contig6-snap-gene-505.63|maker-Contig8-augustus-gene-181.5|augustus_masked-Contig4-processed-gene-137.6|augustus_masked-Contig12-processed-gene-61.4|maker-Contig38-snap-gene-226.40|maker-Contig30-augustus-gene-81.14|maker-Contig30-augustus-gene…	http://amigo.geneontology.org/cgi-bin/amigo/term_details?term=GO:0016491
GO:0055085	transmembrane transport	Gene Ontology	23	389	0.00144988	0.0199358	maker-Contig1-snap-gene-50.10|maker-Contig25-snap-gene-196.43|maker-Contig10-snap-gene-400.22|maker-Contig12-augustus-gene-515.29|maker-Contig28-augustus-gene-3.2|maker-Contig3-augustus-gene-294.5|maker-Contig6-augustus-gene-264.15|maker-Contig10-augustus-gene-531.10|maker-Contig10-snap-gene-271.44|maker-Contig12-augustus-gene-564.61|maker-Contig860-snap-gene-1.27|maker-Contig28-augustus-gene-236…	http://amigo.geneontology.org/cgi-bin/amigo/term_details?term=GO:0055085
GO:0005618	cell wall	Gene Ontology	22	337	0.000547431	0.00953443	maker-Contig1-snap-gene-50.10|maker-Contig6-snap-gene-13.37|augustus_masked-Contig1119-processed-gene-2.6|augustus_masked-Contig1119-processed-gene-2.8|maker-Contig12-snap-gene-232.40|augustus_masked-Contig6-processed-gene-6.55|maker-Contig28-augustus-gene-282.34|maker-Contig8-snap-gene-117.39|maker-Contig3-snap-gene-361.59|augustus_masked-Contig6-processed-gene-374.6|maker-Contig3-augustus-gene-…	http://amigo.geneontology.org/cgi-bin/amigo/term_details?term=GO:0005618
GO:0009555	pollen development	Gene Ontology	20	219	1.45819e-05	0.000448178	maker-Contig10-snap-gene-159.48|maker-Contig939-snap-gene-0.24|maker-Contig411-snap-gene-0.6|augustus_masked-Contig25-processed-gene-83.16|maker-Contig38-augustus-gene-192.0|augustus_masked-Contig1-processed-gene-160.28|maker-Contig8-augustus-gene-93.51|maker-Contig38-snap-gene-172.21|maker-Contig3-augustus-gene-332.48|maker-Contig3-snap-gene-259.3|maker-Contig6-augustus-gene-83.0|maker-Contig913…	http://amigo.geneontology.org/cgi-bin/amigo/term_details?term=GO:0009555
GO:0006979	response to oxidative stress	Gene Ontology	19	276	0.000704982	0.0113339	maker-Contig3-augustus-gene-356.10|maker-Contig6-augustus-gene-347.11|maker-Contig3-augustus-gene-247.37|maker-Contig3-augustus-gene-27.11|maker-Contig25-augustus-gene-151.52|augustus_masked-Contig175-processed-gene-1.6|maker-Contig34-snap-gene-8.33|augustus_masked-Contig38-processed-gene-3.23|maker-Contig6-snap-gene-13.37|maker-Contig38-augustus-gene-496.2|maker-Contig3-augustus-gene-371.45|make…	http://amigo.geneontology.org/cgi-bin/amigo/term_details?term=GO:0006979
GO:0042644	chloroplast nucleoid	Gene Ontology	18	39	1.01435e-14	2.12e-12	maker-Contig1-snap-gene-38.8|maker-Contig12-snap-gene-57.15|maker-Contig12-snap-gene-86.34|snap_masked-Contig620-processed-gene-0.5|augustus_masked-Contig1011-processed-gene-0.23|augustus_masked-Contig12-processed-gene-63.0|augustus_masked-Contig6-processed-gene-371.0|maker-Contig12-snap-gene-76.39|maker-Contig12-augustus-gene-147.31|maker-Contig50-snap-gene-211.39|maker-Contig4-snap-gene-172.11|…	http://amigo.geneontology.org/cgi-bin/amigo/term_details?term=GO:0042644
GO:0022627	cytosolic small ribosomal subunit	Gene Ontology	18	105	1.01702e-08	5.59362e-07	maker-Contig1-snap-gene-38.8|maker-Contig12-snap-gene-57.15|maker-Contig12-snap-gene-86.34|snap_masked-Contig620-processed-gene-0.5|augustus_masked-Contig1011-processed-gene-0.23|augustus_masked-Contig12-processed-gene-63.0|augustus_masked-Contig6-processed-gene-371.0|maker-Contig12-snap-gene-76.39|maker-Contig12-augustus-gene-147.31|augustus_masked-Contig25-processed-gene-233.35|maker-Contig50-s…	http://amigo.geneontology.org/cgi-bin/amigo/term_details?term=GO:0022627
GO:0006629	lipid metabolic process	Gene Ontology	16	81	1.15637e-08	5.92177e-07	maker-Contig8-snap-gene-126.31|maker-Contig50-augustus-gene-38.7|augustus_masked-Contig28-processed-gene-169.42|snap_masked-Contig438-processed-gene-0.9|augustus_masked-Contig10-processed-gene-368.20|augustus_masked-Contig223-processed-gene-0.9|augustus_masked-Contig6-processed-gene-78.58|maker-Contig8-augustus-gene-70.51|maker-Contig636-snap-gene-0.47|maker-Contig6-snap-gene-505.63|maker-Contig1…	http://amigo.geneontology.org/cgi-bin/amigo/term_details?term=GO:0006629
GO:0048364	root development	Gene Ontology	16	166	5.65813e-05	0.00144213	maker-Contig10-snap-gene-159.48|maker-Contig840-augustus-gene-0.21|snap_masked-Contig3-processed-gene-130.19|augustus_masked-Contig1-processed-gene-160.28|maker-Contig12-augustus-gene-281.27|maker-Contig30-snap-gene-257.55|maker-Contig30-snap-gene-80.63|maker-Contig6-snap-gene-333.43|maker-Contig1113-augustus-gene-1.26|maker-Contig8-augustus-gene-225.4|maker-Contig38-augustus-gene-543.8|maker-Con…	http://amigo.geneontology.org/cgi-bin/amigo/term_details?term=GO:0048364
GO:0009611	response to wounding	Gene Ontology	14	202	0.00318507	0.0379203	maker-Contig485-augustus-gene-0.36|snap_masked-Contig3-processed-gene-130.19|maker-Contig30-augustus-gene-81.14|augustus_masked-Contig175-processed-gene-1.6|maker-Contig28-snap-gene-13.17|augustus_masked-Contig38-processed-gene-3.23|snap_masked-Contig4-processed-gene-63.34|maker-Contig10-snap-gene-257.10|maker-Contig3-snap-gene-259.3|maker-Contig38-augustus-gene-192.0|maker-Contig8-augustus-gene-…	http://amigo.geneontology.org/cgi-bin/amigo/term_details?term=GO:0009611
GO:0004722	protein serine/threonine phosphatase activity	Gene Ontology	13	91	6.7956e-06	0.000236714	maker-Contig1-augustus-gene-208.16|maker-Contig84-snap-gene-1.1|maker-Contig1-snap-gene-227.42|maker-Contig3-augustus-gene-367.5|maker-Contig3-augustus-gene-439.59|maker-Contig38-snap-gene-247.38|maker-Contig3-augustus-gene-364.6|maker-Contig10-snap-gene-32.63|maker-Contig1-snap-gene-29.4|maker-Contig12-snap-gene-423.8|maker-Contig714-augustus-gene-0.14|maker-Contig30-snap-gene-240.63|maker-Conti…	http://amigo.geneontology.org/cgi-bin/amigo/term_details?term=GO:0004722
GO:0009505	plant-type cell wall	Gene Ontology	13	176	0.00264668	0.033729	maker-Contig695-snap-gene-1.62|augustus_masked-Contig12-processed-gene-111.8|maker-Contig12-snap-gene-529.15|augustus_masked-Contig28-processed-gene-129.11|maker-Contig12-augustus-gene-208.7|maker-Contig10-augustus-gene-541.47|augustus_masked-Contig1-processed-gene-160.28|maker-Contig10-snap-gene-65.5|maker-Contig8-snap-gene-117.39|maker-Contig10-snap-gene-159.48|maker-Contig12-augustus-gene-504.…	http://amigo.geneontology.org/cgi-bin/amigo/term_details?term=GO:0009505
GO:0005789	endoplasmic reticulum membrane	Gene Ontology	12	165	0.00425833	0.047849	snap_masked-Contig38-processed-gene-66.32|maker-Contig854-augustus-gene-0.16|augustus_masked-Contig25-processed-gene-83.16|maker-Contig3-augustus-gene-27.11|augustus_masked-Contig28-processed-gene-386.18|maker-Contig8-augustus-gene-181.5|maker-Contig6-augustus-gene-83.0|maker-Contig50-augustus-gene-61.7|maker-Contig38-snap-gene-501.12|snap_masked-Contig28-processed-gene-40.27|maker-Contig6-snap-g…	http://amigo.geneontology.org/cgi-bin/amigo/term_details?term=GO:0005789
GO:0016036	cellular response to phosphate starvation	Gene Ontology	11	72	1.96295e-05	0.0005544	maker-Contig1-snap-gene-50.10|maker-Contig4-augustus-gene-64.21|maker-Contig8-augustus-gene-34.49|maker-Contig25-snap-gene-139.12|maker-Contig6-snap-gene-510.10|maker-Contig28-augustus-gene-292.30|maker-Contig8-snap-gene-117.39|maker-Contig4-augustus-gene-63.16|augustus_masked-Contig44-processed-gene-76.9|maker-Contig8-augustus-gene-37.2|maker-Contig28-augustus-gene-421.41	http://amigo.geneontology.org/cgi-bin/amigo/term_details?term=GO:0016036
GO:0004675	transmembrane receptor protein serine/threonine kinase activity	Gene Ontology	10	53	9.2053e-06	0.000302973	maker-Contig1-snap-gene-190.38|maker-Contig38-snap-gene-151.13|maker-Contig30-snap-gene-257.55|maker-Contig38-snap-gene-94.2|maker-Contig38-snap-gene-94.3|maker-Contig973-snap-gene-1.43|maker-Contig38-snap-gene-384.9|maker-Contig38-augustus-gene-148.1|maker-Contig1-snap-gene-189.48|maker-Contig267-snap-gene-1.5	http://amigo.geneontology.org/cgi-bin/amigo/term_details?term=GO:0004675
GO:0007275	multicellular organism development	Gene Ontology	10	57	1.61524e-05	0.000482265	maker-Contig3-augustus-gene-174.6|maker-Contig28-augustus-gene-93.1|maker-Contig28-augustus-gene-94.49|maker-Contig28-augustus-gene-100.2|maker-Contig30-augustus-gene-159.26|maker-Contig28-augustus-gene-102.3|maker-Contig28-snap-gene-92.11|augustus_masked-Contig4-processed-gene-137.6|maker-Contig1041-augustus-gene-0.2|maker-Contig10-snap-gene-105.15	http://amigo.geneontology.org/cgi-bin/amigo/term_details?term=GO:0007275
GO:0002229	defense response to oomycetes	Gene Ontology	10	67	5.55847e-05	0.00144213	maker-Contig1-snap-gene-190.38|maker-Contig6-snap-gene-515.45|maker-Contig38-snap-gene-151.13|maker-Contig38-snap-gene-94.2|maker-Contig38-snap-gene-94.3|maker-Contig973-snap-gene-1.43|maker-Contig38-snap-gene-384.9|maker-Contig38-augustus-gene-148.1|maker-Contig1-snap-gene-189.48|maker-Contig267-snap-gene-1.5	http://amigo.geneontology.org/cgi-bin/amigo/term_details?term=GO:0002229
GO:0009753	response to jasmonic acid	Gene Ontology	10	107	0.00166656	0.0224524	maker-Contig485-augustus-gene-0.36|snap_masked-Contig3-processed-gene-130.19|augustus_masked-Contig175-processed-gene-1.6|augustus_masked-Contig38-processed-gene-3.23|maker-Contig10-snap-gene-257.10|maker-Contig38-augustus-gene-192.0|maker-Contig28-augustus-gene-171.58|maker-Contig8-augustus-gene-225.4|maker-Contig6-augustus-gene-68.15|maker-Contig33-snap-gene-44.35	http://amigo.geneontology.org/cgi-bin/amigo/term_details?term=GO:0009753
GO:0005615	extracellular space	Gene Ontology	9	98	0.00311544	0.0379203	maker-Contig3-snap-gene-202.46|augustus_masked-Contig1-processed-gene-160.28|maker-Contig12-augustus-gene-333.5|maker-Contig685-augustus-gene-3.75|maker-Contig28-snap-gene-72.28|maker-Contig3-augustus-gene-202.2|maker-Contig10-snap-gene-159.48|maker-Contig3-snap-gene-203.31|maker-Contig3-augustus-gene-317.9	http://amigo.geneontology.org/cgi-bin/amigo/term_details?term=GO:0005615
GO:0010942	positive regulation of cell death	Gene Ontology	8	8	3.79112e-09	2.20096e-07	maker-Contig1-snap-gene-190.38|maker-Contig38-snap-gene-151.13|maker-Contig38-snap-gene-94.2|maker-Contig38-snap-gene-94.3|maker-Contig38-snap-gene-384.9|maker-Contig38-augustus-gene-148.1|maker-Contig1-snap-gene-189.48|maker-Contig267-snap-gene-1.5	http://amigo.geneontology.org/cgi-bin/amigo/term_details?term=GO:0010942
GO:0009813	flavonoid biosynthetic process	Gene Ontology	8	23	1.60157e-06	6.19865e-05	maker-Contig46-augustus-gene-0.50|maker-Contig30-augustus-gene-252.72|maker-Contig46-augustus-gene-0.48|augustus_masked-Contig175-processed-gene-1.6|maker-Contig46-snap-gene-0.12|maker-Contig10-snap-gene-76.22|snap_masked-Contig3-processed-gene-301.52|maker-Contig33-snap-gene-44.35	http://amigo.geneontology.org/cgi-bin/amigo/term_details?term=GO:0009813
GO:0009846	pollen germination	Gene Ontology	8	55	0.000357617	0.00747419	augustus_masked-Contig25-processed-gene-83.16|maker-Contig12-augustus-gene-333.5|maker-Contig6-augustus-gene-83.0|maker-Contig10-snap-gene-143.50|maker-Contig38-snap-gene-501.12|maker-Contig50-snap-gene-118.32|maker-Contig411-snap-gene-0.6|maker-Contig38-snap-gene-124.52	http://amigo.geneontology.org/cgi-bin/amigo/term_details?term=GO:0009846
GO:0006559	L-phenylalanine catabolic process	Gene Ontology	7	11	3.15119e-07	1.37208e-05	maker-Contig3-snap-gene-73.20|maker-Contig10-augustus-gene-166.36|maker-Contig10-augustus-gene-166.37|maker-Contig38-snap-gene-476.0|maker-Contig3-snap-gene-259.3|maker-Contig1-snap-gene-374.26|maker-Contig3-snap-gene-76.16	http://amigo.geneontology.org/cgi-bin/amigo/term_details?term=GO:0006559
GO:0016616	oxidoreductase activity, acting on the CH-OH group of donors, NAD or NADP as acceptor	Gene Ontology	7	44	0.000514232	0.00910801	maker-Contig38-snap-gene-226.40|maker-Contig30-augustus-gene-252.72|maker-Contig46-augustus-gene-0.48|maker-Contig46-snap-gene-0.12|maker-Contig313-augustus-gene-2.93|maker-Contig46-augustus-gene-0.50|maker-Contig3-augustus-gene-412.10	http://amigo.geneontology.org/cgi-bin/amigo/term_details?term=GO:0016616
GO:0042910	xenobiotic transmembrane transporter activity	Gene Ontology	7	46	0.000652422	0.010668	maker-Contig28-augustus-gene-3.2|augustus_masked-Contig10-processed-gene-271.21|maker-Contig25-snap-gene-196.43|maker-Contig10-snap-gene-271.44|maker-Contig10-snap-gene-470.30|maker-Contig25-augustus-gene-165.5|augustus_masked-Contig30-processed-gene-36.6	http://amigo.geneontology.org/cgi-bin/amigo/term_details?term=GO:0042910
GO:0080043	quercetin 3-O-glucosyltransferase activity	Gene Ontology	7	57	0.00201854	0.0267009	snap_masked-Contig28-processed-gene-232.17|snap_masked-Contig101-processed-gene-1.50|snap_masked-Contig101-processed-gene-1.67|augustus_masked-Contig28-processed-gene-232.1|maker-Contig620-augustus-gene-2.36|maker-Contig12-snap-gene-524.45|maker-Contig1-augustus-gene-374.4	http://amigo.geneontology.org/cgi-bin/amigo/term_details?term=GO:0080043
GO:0008970	phospholipase A1 activity	Gene Ontology	6	13	9.27764e-06	0.000302973	augustus_masked-Contig28-processed-gene-169.42|augustus_masked-Contig223-processed-gene-0.9|maker-Contig8-augustus-gene-70.51|maker-Contig1068-augustus-gene-0.12|augustus_masked-Contig4-processed-gene-142.37|maker-Contig427-augustus-gene-0.44	http://amigo.geneontology.org/cgi-bin/amigo/term_details?term=GO:0008970
GO:0035251	UDP-glucosyltransferase activity	Gene Ontology	6	23	0.000127947	0.00300216	snap_masked-Contig28-processed-gene-232.17|snap_masked-Contig101-processed-gene-1.50|augustus_masked-Contig28-processed-gene-36.16|augustus_masked-Contig28-processed-gene-232.1|maker-Contig12-snap-gene-524.45|maker-Contig1-augustus-gene-374.4	http://amigo.geneontology.org/cgi-bin/amigo/term_details?term=GO:0035251
GO:0071472	cellular response to salt stress	Gene Ontology	6	29	0.000379114	0.00776812	augustus_masked-Contig50-processed-gene-47.10|snap_masked-Contig38-processed-gene-74.42|maker-Contig12-snap-gene-123.7|maker-Contig10-snap-gene-474.2|maker-Contig666-augustus-gene-0.1|maker-Contig3-augustus-gene-317.9	http://amigo.geneontology.org/cgi-bin/amigo/term_details?term=GO:0071472
GO:0006749	glutathione metabolic process	Gene Ontology	6	35	0.000911111	0.0144259	maker-Contig3-snap-gene-73.20|maker-Contig10-augustus-gene-166.36|maker-Contig10-augustus-gene-166.37|maker-Contig38-snap-gene-476.0|maker-Contig1-snap-gene-374.26|maker-Contig3-snap-gene-76.16	http://amigo.geneontology.org/cgi-bin/amigo/term_details?term=GO:0006749
GO:0048235	pollen sperm cell differentiation	Gene Ontology	6	36	0.00103814	0.0158873	snap_masked-Contig38-processed-gene-66.32|maker-Contig25-augustus-gene-174.20|maker-Contig25-snap-gene-223.24|maker-Contig50-augustus-gene-61.7|maker-Contig250-snap-gene-0.44|snap_masked-Contig754-processed-gene-0.107	http://amigo.geneontology.org/cgi-bin/amigo/term_details?term=GO:0048235
GO:0004185	serine-type carboxypeptidase activity	Gene Ontology	6	46	0.00318347	0.0379203	augustus_masked-Contig28-processed-gene-378.28|maker-Contig50-augustus-gene-185.0|maker-Contig30-snap-gene-165.55|maker-Contig3-augustus-gene-279.45|maker-Contig308-snap-gene-0.2|maker-Contig12-augustus-gene-277.4	http://amigo.geneontology.org/cgi-bin/amigo/term_details?term=GO:0004185
GO:0004032	alditol:NADP+ 1-oxidoreductase activity	Gene Ontology	5	10	3.99785e-05	0.00109941	maker-Contig44-augustus-gene-49.45|maker-Contig44-augustus-gene-46.3|maker-Contig28-augustus-gene-332.65|maker-Contig8-augustus-gene-250.4|maker-Contig28-snap-gene-332.14	http://amigo.geneontology.org/cgi-bin/amigo/term_details?term=GO:0004032
GO:0008106	alcohol dehydrogenase (NADP+) activity	Gene Ontology	5	14	0.000141058	0.00320448	maker-Contig44-augustus-gene-49.45|maker-Contig44-augustus-gene-46.3|maker-Contig28-augustus-gene-332.65|maker-Contig8-augustus-gene-250.4|maker-Contig28-snap-gene-332.14	http://amigo.geneontology.org/cgi-bin/amigo/term_details?term=GO:0008106
GO:0002239	response to oomycetes	Gene Ontology	5	23	0.00096813	0.0150999	maker-Contig12-snap-gene-232.40|maker-Contig28-snap-gene-13.17|augustus_masked-Contig1119-processed-gene-2.8|maker-Contig1-snap-gene-111.39|augustus_masked-Contig1119-processed-gene-2.6	http://amigo.geneontology.org/cgi-bin/amigo/term_details?term=GO:0002239
GO:0009814	defense response, incompatible interaction	Gene Ontology	5	28	0.0020838	0.0272196	maker-Contig38-snap-gene-300.15|maker-Contig1-snap-gene-12.41|maker-Contig12-augustus-gene-79.27|maker-Contig12-snap-gene-162.39|maker-Contig6-snap-gene-359.10	http://amigo.geneontology.org/cgi-bin/amigo/term_details?term=GO:0009814
GO:0006995	cellular response to nitrogen starvation	Gene Ontology	5	32	0.00349167	0.0406872	maker-Contig1-snap-gene-50.10|augustus_masked-Contig30-processed-gene-187.19|maker-Contig10-snap-gene-159.48|maker-Contig38-snap-gene-124.52|augustus_masked-Contig1-processed-gene-160.28	http://amigo.geneontology.org/cgi-bin/amigo/term_details?term=GO:0006995
GO:0071556	integral component of lumenal side of endoplasmic reticulum membrane	Gene Ontology	4	6	0.000110965	0.0026967	maker-Contig38-snap-gene-501.12|maker-Contig6-augustus-gene-83.0|augustus_masked-Contig25-processed-gene-83.16|maker-Contig50-augustus-gene-6.44	http://amigo.geneontology.org/cgi-bin/amigo/term_details?term=GO:0071556
GO:0042500	aspartic endopeptidase activity, intramembrane cleaving	Gene Ontology	4	6	0.000110965	0.0026967	maker-Contig38-snap-gene-501.12|maker-Contig6-augustus-gene-83.0|augustus_masked-Contig25-processed-gene-83.16|maker-Contig50-augustus-gene-6.44	http://amigo.geneontology.org/cgi-bin/amigo/term_details?term=GO:0042500
GO:0047372	acylglycerol lipase activity	Gene Ontology	4	7	0.000170515	0.00371225	maker-Contig1068-augustus-gene-0.12|augustus_masked-Contig28-processed-gene-169.42|maker-Contig8-augustus-gene-70.51|maker-Contig444-augustus-gene-0.47	http://amigo.geneontology.org/cgi-bin/amigo/term_details?term=GO:0047372
GO:0033619	membrane protein proteolysis	Gene Ontology	4	7	0.000170515	0.00371225	maker-Contig38-snap-gene-501.12|maker-Contig6-augustus-gene-83.0|augustus_masked-Contig25-processed-gene-83.16|maker-Contig50-augustus-gene-6.44	http://amigo.geneontology.org/cgi-bin/amigo/term_details?term=GO:0033619
GO:0009247	glycolipid biosynthetic process	Gene Ontology	4	8	0.000250119	0.00533416	maker-Contig28-augustus-gene-292.30|maker-Contig4-augustus-gene-64.21|maker-Contig4-augustus-gene-63.16|maker-Contig25-snap-gene-139.12	http://amigo.geneontology.org/cgi-bin/amigo/term_details?term=GO:0009247
GO:0008374	O-acyltransferase activity	Gene Ontology	4	10	0.000483714	0.00881852	augustus_masked-Contig10-processed-gene-368.20|maker-Contig25-snap-gene-135.73|augustus_masked-Contig50-processed-gene-109.8|snap_masked-Contig438-processed-gene-0.9	http://amigo.geneontology.org/cgi-bin/amigo/term_details?term=GO:0008374
GO:0102425	myricetin 3-O-glucosyltransferase activity	Gene Ontology	4	10	0.000483714	0.00881852	snap_masked-Contig28-processed-gene-232.17|snap_masked-Contig101-processed-gene-1.50|maker-Contig1-augustus-gene-374.4|augustus_masked-Contig28-processed-gene-232.1	http://amigo.geneontology.org/cgi-bin/amigo/term_details?term=GO:0102425
GO:0102360	daphnetin 3-O-glucosyltransferase activity	Gene Ontology	4	10	0.000483714	0.00881852	snap_masked-Contig28-processed-gene-232.17|snap_masked-Contig101-processed-gene-1.50|maker-Contig1-augustus-gene-374.4|augustus_masked-Contig28-processed-gene-232.1	http://amigo.geneontology.org/cgi-bin/amigo/term_details?term=GO:0102360
GO:0004806	triglyceride lipase activity	Gene Ontology	4	10	0.000483714	0.00881852	augustus_masked-Contig223-processed-gene-0.9|maker-Contig339-augustus-gene-1.14|augustus_masked-Contig4-processed-gene-142.37|maker-Contig427-augustus-gene-0.44	http://amigo.geneontology.org/cgi-bin/amigo/term_details?term=GO:0004806
GO:0071458	integral component of cytoplasmic side of endoplasmic reticulum membrane	Gene Ontology	4	11	0.000645073	0.010668	maker-Contig38-snap-gene-501.12|maker-Contig6-augustus-gene-83.0|augustus_masked-Contig25-processed-gene-83.16|maker-Contig50-augustus-gene-6.44	http://amigo.geneontology.org/cgi-bin/amigo/term_details?term=GO:0071458
GO:0047893	flavonol 3-O-glucosyltransferase activity	Gene Ontology	4	11	0.000645073	0.010668	snap_masked-Contig28-processed-gene-232.17|snap_masked-Contig101-processed-gene-1.50|maker-Contig1-augustus-gene-374.4|augustus_masked-Contig28-processed-gene-232.1	http://amigo.geneontology.org/cgi-bin/amigo/term_details?term=GO:0047893
GO:0007029	endoplasmic reticulum organization	Gene Ontology	4	13	0.00107578	0.0158873	maker-Contig38-augustus-gene-343.1|maker-Contig436-augustus-gene-0.52|maker-Contig6-snap-gene-109.2|maker-Contig1-augustus-gene-63.2	http://amigo.geneontology.org/cgi-bin/amigo/term_details?term=GO:0007029
GO:0008081	phosphoric diester hydrolase activity	Gene Ontology	4	14	0.00135275	0.0188484	maker-Contig8-snap-gene-126.31|maker-Contig50-augustus-gene-38.7|augustus_masked-Contig6-processed-gene-78.58|maker-Contig636-snap-gene-0.47	http://amigo.geneontology.org/cgi-bin/amigo/term_details?term=GO:0008081
GO:0006465	signal peptide processing	Gene Ontology	4	14	0.00135275	0.0188484	maker-Contig38-snap-gene-501.12|maker-Contig6-augustus-gene-83.0|augustus_masked-Contig25-processed-gene-83.16|maker-Contig50-augustus-gene-6.44	http://amigo.geneontology.org/cgi-bin/amigo/term_details?term=GO:0006465
GO:0016844	strictosidine synthase activity	Gene Ontology	4	15	0.00167587	0.0224524	maker-Contig695-snap-gene-1.62|maker-Contig485-augustus-gene-0.36|maker-Contig12-snap-gene-529.15|maker-Contig10-snap-gene-257.10	http://amigo.geneontology.org/cgi-bin/amigo/term_details?term=GO:0016844
GO:0031408	oxylipin biosynthetic process	Gene Ontology	4	17	0.00247554	0.0319376	maker-Contig444-augustus-gene-0.47|snap_masked-Contig3-processed-gene-130.19|maker-Contig8-augustus-gene-225.4|maker-Contig30-augustus-gene-81.14	http://amigo.geneontology.org/cgi-bin/amigo/term_details?term=GO:0031408
GO:0004620	phospholipase activity	Gene Ontology	4	19	0.00350416	0.0406872	maker-Contig444-augustus-gene-0.47|augustus_masked-Contig223-processed-gene-0.9|augustus_masked-Contig4-processed-gene-142.37|maker-Contig427-augustus-gene-0.44	http://amigo.geneontology.org/cgi-bin/amigo/term_details?term=GO:0004620
GO:0004177	aminopeptidase activity	Gene Ontology	3	5	0.00109463	0.0158873	maker-Contig38-snap-gene-157.17|maker-Contig38-snap-gene-154.43|maker-Contig10-augustus-gene-190.58	http://amigo.geneontology.org/cgi-bin/amigo/term_details?term=GO:0004177
GO:0044262	cellular carbohydrate metabolic process	Gene Ontology	3	5	0.00109463	0.0158873	maker-Contig8-augustus-gene-269.2|maker-Contig3-augustus-gene-332.48|maker-Contig913-augustus-gene-0.69	http://amigo.geneontology.org/cgi-bin/amigo/term_details?term=GO:0044262
GO:0004373	glycogen (starch) synthase activity	Gene Ontology	3	5	0.00109463	0.0158873	maker-Contig485-augustus-gene-0.36|maker-Contig10-snap-gene-257.10|snap_masked-Contig38-processed-gene-540.20	http://amigo.geneontology.org/cgi-bin/amigo/term_details?term=GO:0004373
GO:0010951	negative regulation of endopeptidase activity	Gene Ontology	3	8	0.00302903	0.0376826	maker-Contig3-snap-gene-202.46|maker-Contig3-snap-gene-203.31|maker-Contig3-augustus-gene-202.2	http://amigo.geneontology.org/cgi-bin/amigo/term_details?term=GO:0010951
GO:0004869	cysteine-type endopeptidase inhibitor activity	Gene Ontology	3	8	0.00302903	0.0376826	maker-Contig3-snap-gene-202.46|maker-Contig3-snap-gene-203.31|maker-Contig3-augustus-gene-202.2	http://amigo.geneontology.org/cgi-bin/amigo/term_details?term=GO:0004869
GO:0047714	galactolipase activity	Gene Ontology	3	9	0.00395534	0.0449275	augustus_masked-Contig223-processed-gene-0.9|augustus_masked-Contig4-processed-gene-142.37|maker-Contig427-augustus-gene-0.44	http://amigo.geneontology.org/cgi-bin/amigo/term_details?term=GO:0047714
GO:0045814	negative regulation of gene expression, epigenetic	Gene Ontology	3	9	0.00395534	0.0449275	maker-Contig38-augustus-gene-88.5|maker-Contig50-augustus-gene-48.33|maker-Contig8-snap-gene-108.36	http://amigo.geneontology.org/cgi-bin/amigo/term_details?term=GO:0045814

## Sheet: 5. 433 Ploidy_vs_2x DEGs
Authors: Danilo Fabrizio Santoro, José Carballo, Maria Cielo Pasten, Cristian Andres Gallo, Emidio Albertini and Viviana Echenique. Manuscript title: Traversing the effects of ploidy changes in different Eragrostis curvula genotypes through high-throughput RNA sequencing. Number of pages: 44, number of figures: 5, number of tables: 1
Supplemental Table S4. GO terms enriched in the 433 Ploidy_vs_2x DEGs.
ID	#Term	Database	Input number	Background number	P-Value	Corrected P-Value	Input	Hyperlink
GO:0005886	plasma membrane	Gene Ontology	71	2973	5.55954e-19	4.00287e-17	snap_masked-Contig12-processed-gene-58.46|maker-Contig12-augustus-gene-12.39|maker-Contig737-augustus-gene-0.2|maker-Contig10-snap-gene-454.46|maker-Contig1-snap-gene-136.4|maker-Contig25-snap-gene-143.98|maker-Contig601-snap-gene-1.31|maker-Contig12-snap-gene-14.44|maker-Contig6-augustus-gene-552.3|snap_masked-Contig28-processed-gene-96.23|maker-Contig12-snap-gene-78.7|maker-Contig1-augustus-gen…	http://amigo.geneontology.org/cgi-bin/amigo/term_details?term=GO:0005886
GO:0005515	protein binding	Gene Ontology	71	3199	2.64002e-17	1.42561e-15	snap_masked-Contig12-processed-gene-58.46|maker-Contig12-augustus-gene-12.39|augustus_masked-Contig6-processed-gene-493.16|maker-Contig737-augustus-gene-0.2|maker-Contig30-snap-gene-114.50|maker-Contig1-snap-gene-136.4|maker-Contig601-snap-gene-1.31|maker-Contig3-snap-gene-254.37|maker-Contig1-snap-gene-255.12|maker-Contig1-augustus-gene-331.20|maker-Contig38-snap-gene-347.7|maker-Contig12-august…	http://amigo.geneontology.org/cgi-bin/amigo/term_details?term=GO:0005515
GO:0009507	chloroplast	Gene Ontology	70	4354	2.27686e-10	6.14753e-09	snap_masked-Contig12-processed-gene-58.46|maker-Contig12-augustus-gene-12.39|maker-Contig10-snap-gene-57.46|maker-Contig737-augustus-gene-0.2|maker-Contig1-snap-gene-136.4|snap_masked-Contig28-processed-gene-271.16|snap_masked-Contig12-processed-gene-433.14|maker-Contig10-snap-gene-332.11|maker-Contig247-snap-gene-1.32|snap_masked-Contig28-processed-gene-96.23|maker-Contig38-snap-gene-347.7|maker…	http://amigo.geneontology.org/cgi-bin/amigo/term_details?term=GO:0009507
GO:0005737	cytoplasm	Gene Ontology	47	4014	0.0011105	0.00999451	augustus_masked-Contig760-processed-gene-0.62|maker-Contig279-augustus-gene-0.12|snap_masked-Contig455-processed-gene-0.3|maker-Contig25-snap-gene-143.98|maker-Contig601-snap-gene-1.31|maker-Contig3-snap-gene-254.37|maker-Contig1-snap-gene-255.12|augustus_masked-Contig4-processed-gene-211.6|maker-Contig12-snap-gene-78.7|maker-Contig30-snap-gene-159.40|maker-Contig28-augustus-gene-29.42|maker-Cont…	http://amigo.geneontology.org/cgi-bin/amigo/term_details?term=GO:0005737
GO:0005739	mitochondrion	Gene Ontology	43	3973	0.00760606	0.0361079	snap_masked-Contig12-processed-gene-58.46|maker-Contig12-augustus-gene-12.39|maker-Contig1-snap-gene-136.4|snap_masked-Contig12-processed-gene-433.14|maker-Contig50-snap-gene-44.4|maker-Contig38-snap-gene-347.7|maker-Contig30-augustus-gene-105.28|maker-Contig12-snap-gene-266.21|augustus_masked-Contig164-processed-gene-4.31|maker-Contig708-snap-gene-0.20|maker-Contig1100-snap-gene-0.33|maker-Conti…	http://amigo.geneontology.org/cgi-bin/amigo/term_details?term=GO:0005739
GO:0043531	ADP binding	Gene Ontology	41	154	1.05875e-47	4.57381e-45	snap_masked-Contig12-processed-gene-58.46|maker-Contig12-augustus-gene-12.39|augustus_masked-Contig6-processed-gene-493.16|maker-Contig30-snap-gene-114.50|maker-Contig1-snap-gene-136.4|snap_masked-Contig12-processed-gene-433.14|maker-Contig12-snap-gene-78.7|maker-Contig12-snap-gene-77.31|augustus_masked-Contig164-processed-gene-4.31|maker-Contig10-snap-gene-569.2|maker-Contig12-augustus-gene-78.3…	http://amigo.geneontology.org/cgi-bin/amigo/term_details?term=GO:0043531
GO:0005829	cytosol	Gene Ontology	39	3025	0.000543127	0.00586578	snap_masked-Contig30-processed-gene-187.43|maker-Contig25-snap-gene-143.98|maker-Contig601-snap-gene-1.31|maker-Contig3-snap-gene-254.37|maker-Contig1-snap-gene-255.12|augustus_masked-Contig50-processed-gene-21.9|maker-Contig30-snap-gene-159.40|maker-Contig3-augustus-gene-9.42|maker-Contig10-snap-gene-586.56|maker-Contig44-augustus-gene-58.12|maker-Contig563-augustus-gene-0.6|maker-Contig10-snap-…	http://amigo.geneontology.org/cgi-bin/amigo/term_details?term=GO:0005829
GO:0003729	mRNA binding	Gene Ontology	33	855	2.61599e-14	9.41756e-13	snap_masked-Contig12-processed-gene-58.46|maker-Contig12-augustus-gene-12.39|maker-Contig279-augustus-gene-0.12|snap_masked-Contig30-processed-gene-187.43|snap_masked-Contig455-processed-gene-0.3|maker-Contig12-augustus-gene-347.43|snap_masked-Contig28-processed-gene-271.16|snap_masked-Contig12-processed-gene-433.14|maker-Contig1-snap-gene-136.4|augustus_masked-Contig164-processed-gene-4.31|maker…	http://amigo.geneontology.org/cgi-bin/amigo/term_details?term=GO:0003729
GO:0009570	chloroplast stroma	Gene Ontology	32	549	1.00601e-18	6.20852e-17	snap_masked-Contig12-processed-gene-58.46|maker-Contig12-augustus-gene-12.39|maker-Contig1-snap-gene-136.4|snap_masked-Contig12-processed-gene-433.14|maker-Contig38-snap-gene-347.7|snap_masked-Contig6-processed-gene-525.22|augustus_masked-Contig164-processed-gene-4.31|maker-Contig563-augustus-gene-0.6|maker-Contig6-augustus-gene-310.42|maker-Contig462-augustus-gene-0.5|maker-Contig12-augustus-gen…	http://amigo.geneontology.org/cgi-bin/amigo/term_details?term=GO:0009570
GO:0006952	defense response	Gene Ontology	30	226	4.57667e-27	6.5904e-25	snap_masked-Contig12-processed-gene-58.46|maker-Contig12-augustus-gene-12.39|maker-Contig1-snap-gene-136.4|snap_masked-Contig12-processed-gene-433.14|maker-Contig12-snap-gene-78.7|augustus_masked-Contig164-processed-gene-4.31|maker-Contig1-snap-gene-58.15|maker-Contig30-snap-gene-159.40|maker-Contig633-snap-gene-0.21|snap_masked-Contig12-processed-gene-11.31|maker-Contig1-snap-gene-225.41|maker-C…	http://amigo.geneontology.org/cgi-bin/amigo/term_details?term=GO:0006952
GO:0003723	RNA binding	Gene Ontology	27	423	7.27893e-17	3.49389e-15	snap_masked-Contig12-processed-gene-58.46|maker-Contig12-augustus-gene-12.39|maker-Contig10-snap-gene-57.46|snap_masked-Contig30-processed-gene-187.43|maker-Contig1-snap-gene-136.4|snap_masked-Contig12-processed-gene-433.14|maker-Contig12-snap-gene-266.21|augustus_masked-Contig164-processed-gene-4.31|maker-Contig3-augustus-gene-9.42|maker-Contig6-augustus-gene-310.42|maker-Contig12-augustus-gene-…	http://amigo.geneontology.org/cgi-bin/amigo/term_details?term=GO:0003723
GO:0009536	plastid	Gene Ontology	25	823	5.05524e-09	1.28463e-07	snap_masked-Contig12-processed-gene-58.46|maker-Contig12-augustus-gene-12.39|maker-Contig1-snap-gene-136.4|snap_masked-Contig12-processed-gene-433.14|snap_masked-Contig6-processed-gene-525.22|augustus_masked-Contig164-processed-gene-4.31|maker-Contig12-augustus-gene-58.27|maker-Contig12-snap-gene-162.37|maker-Contig12-augustus-gene-61.33|augustus_masked-Contig12-processed-gene-12.1|maker-Contig25…	http://amigo.geneontology.org/cgi-bin/amigo/term_details?term=GO:0009536
GO:0009626	plant-type hypersensitive response	Gene Ontology	24	46	5.41174e-34	1.16894e-31	snap_masked-Contig12-processed-gene-58.46|maker-Contig12-augustus-gene-12.39|maker-Contig1-snap-gene-136.4|snap_masked-Contig12-processed-gene-433.14|maker-Contig12-snap-gene-78.7|augustus_masked-Contig164-processed-gene-4.31|maker-Contig633-snap-gene-0.21|snap_masked-Contig12-processed-gene-11.31|maker-Contig28-augustus-gene-285.35|maker-Contig50-snap-gene-31.9|maker-Contig12-augustus-gene-61.33…	http://amigo.geneontology.org/cgi-bin/amigo/term_details?term=GO:0009626
GO:0009941	chloroplast envelope	Gene Ontology	23	496	8.39309e-12	2.41721e-10	snap_masked-Contig12-processed-gene-58.46|maker-Contig12-augustus-gene-12.39|maker-Contig1-snap-gene-136.4|snap_masked-Contig12-processed-gene-433.14|augustus_masked-Contig164-processed-gene-4.31|maker-Contig563-augustus-gene-0.6|maker-Contig6-augustus-gene-310.42|maker-Contig12-augustus-gene-61.33|augustus_masked-Contig12-processed-gene-12.1|snap_masked-Contig563-processed-gene-0.50|maker-Contig…	http://amigo.geneontology.org/cgi-bin/amigo/term_details?term=GO:0009941
GO:0006468	protein phosphorylation	Gene Ontology	23	774	3.17117e-08	7.61082e-07	maker-Contig737-augustus-gene-0.2|maker-Contig10-snap-gene-454.46|maker-Contig601-snap-gene-1.31|maker-Contig12-snap-gene-14.44|maker-Contig1-augustus-gene-331.20|augustus_masked-Contig8-processed-gene-51.48|maker-Contig1-snap-gene-58.15|maker-Contig25-augustus-gene-122.48|maker-Contig12-snap-gene-48.29|maker-Contig12-snap-gene-162.37|maker-Contig50-augustus-gene-224.2|maker-Contig711-snap-gene-0…	http://amigo.geneontology.org/cgi-bin/amigo/term_details?term=GO:0006468
GO:0006412	translation	Gene Ontology	22	258	2.29479e-16	9.91349e-15	snap_masked-Contig12-processed-gene-58.46|maker-Contig12-augustus-gene-12.39|maker-Contig279-augustus-gene-0.12|snap_masked-Contig455-processed-gene-0.3|maker-Contig1-snap-gene-136.4|snap_masked-Contig12-processed-gene-433.14|augustus_masked-Contig164-processed-gene-4.31|maker-Contig12-augustus-gene-61.33|augustus_masked-Contig12-processed-gene-12.1|maker-Contig1-snap-gene-134.15|maker-Contig12-s…	http://amigo.geneontology.org/cgi-bin/amigo/term_details?term=GO:0006412
GO:0003735	structural constituent of ribosome	Gene Ontology	22	263	3.32995e-16	1.30776e-14	snap_masked-Contig12-processed-gene-58.46|maker-Contig12-augustus-gene-12.39|maker-Contig279-augustus-gene-0.12|snap_masked-Contig455-processed-gene-0.3|maker-Contig1-snap-gene-136.4|snap_masked-Contig12-processed-gene-433.14|augustus_masked-Contig164-processed-gene-4.31|maker-Contig12-augustus-gene-61.33|augustus_masked-Contig12-processed-gene-12.1|maker-Contig1-snap-gene-134.15|maker-Contig12-s…	http://amigo.geneontology.org/cgi-bin/amigo/term_details?term=GO:0003735
GO:0016301	kinase activity	Gene Ontology	21	359	1.12183e-12	3.72791e-11	maker-Contig8-augustus-gene-51.8|maker-Contig25-augustus-gene-122.48|maker-Contig12-snap-gene-79.22|maker-Contig12-snap-gene-14.44|maker-Contig12-snap-gene-48.29|maker-Contig10-snap-gene-454.46|maker-Contig1-augustus-gene-420.24|maker-Contig601-snap-gene-1.31|maker-Contig12-snap-gene-162.37|maker-Contig50-augustus-gene-224.2|maker-Contig711-snap-gene-0.18|maker-Contig1-augustus-gene-331.20|august…	http://amigo.geneontology.org/cgi-bin/amigo/term_details?term=GO:0016301
GO:0022627	cytosolic small ribosomal subunit	Gene Ontology	19	105	8.63283e-20	7.45877e-18	maker-Contig12-snap-gene-86.31|snap_masked-Contig12-processed-gene-58.46|maker-Contig6-augustus-gene-552.3|maker-Contig12-augustus-gene-12.39|augustus_masked-Contig12-processed-gene-12.1|maker-Contig1-snap-gene-136.4|snap_masked-Contig12-processed-gene-433.14|maker-Contig12-snap-gene-433.2|maker-Contig12-snap-gene-58.18|snap_masked-Contig6-processed-gene-525.22|maker-Contig12-augustus-gene-58.27|…	http://amigo.geneontology.org/cgi-bin/amigo/term_details?term=GO:0022627
GO:0042644	chloroplast nucleoid	Gene Ontology	17	39	2.41789e-23	2.61132e-21	maker-Contig12-snap-gene-86.31|snap_masked-Contig12-processed-gene-58.46|maker-Contig12-augustus-gene-12.39|maker-Contig1-snap-gene-136.4|snap_masked-Contig12-processed-gene-433.14|maker-Contig12-snap-gene-433.2|maker-Contig12-snap-gene-58.18|snap_masked-Contig6-processed-gene-525.22|maker-Contig12-augustus-gene-58.27|maker-Contig12-augustus-gene-61.33|augustus_masked-Contig12-processed-gene-12.1…	http://amigo.geneontology.org/cgi-bin/amigo/term_details?term=GO:0042644
GO:0005524	ATP binding	Gene Ontology	12	653	0.00410408	0.025328	maker-Contig8-augustus-gene-51.8|maker-Contig128-augustus-gene-2.16|maker-Contig737-augustus-gene-0.2|maker-Contig12-snap-gene-48.29|maker-Contig1-augustus-gene-420.24|maker-Contig38-snap-gene-551.16|maker-Contig12-snap-gene-79.22|maker-Contig6-augustus-gene-445.33|augustus_masked-Contig6-processed-gene-434.30|maker-Contig790-snap-gene-0.27|augustus_masked-Contig8-processed-gene-51.48|maker-Conti…	http://amigo.geneontology.org/cgi-bin/amigo/term_details?term=GO:0005524
GO:0005783	endoplasmic reticulum	Gene Ontology	12	722	0.00872624	0.0401036	snap_masked-Contig28-processed-gene-96.23|maker-Contig10-snap-gene-586.56|maker-Contig28-snap-gene-4.57|maker-Contig12-augustus-gene-179.33|maker-Contig25-snap-gene-106.54|augustus_masked-Contig50-processed-gene-21.9|maker-Contig17-snap-gene-2.1|maker-Contig1-snap-gene-342.25|augustus_masked-Contig6-processed-gene-434.30|maker-Contig1-snap-gene-342.26|maker-Contig12-augustus-gene-140.6|augustus_m…	http://amigo.geneontology.org/cgi-bin/amigo/term_details?term=GO:0005783
GO:0042742	defense response to bacterium	Gene Ontology	11	324	4.35648e-05	0.000731386	maker-Contig12-snap-gene-79.22|maker-Contig737-augustus-gene-0.2|maker-Contig12-snap-gene-48.29|maker-Contig1-snap-gene-225.41|maker-Contig50-augustus-gene-224.2|augustus_masked-Contig12-processed-gene-48.39|maker-Contig6-augustus-gene-445.33|augustus_masked-Contig6-processed-gene-434.30|maker-Contig4-augustus-gene-191.25|snap_masked-Contig593-processed-gene-1.21|maker-Contig1-snap-gene-58.15	http://amigo.geneontology.org/cgi-bin/amigo/term_details?term=GO:0042742
GO:0004672	protein kinase activity	Gene Ontology	10	464	0.00290368	0.0195998	maker-Contig8-augustus-gene-51.8|maker-Contig128-augustus-gene-2.16|maker-Contig737-augustus-gene-0.2|maker-Contig12-snap-gene-48.29|maker-Contig1-augustus-gene-420.24|maker-Contig601-snap-gene-1.31|maker-Contig711-snap-gene-0.18|augustus_masked-Contig6-processed-gene-434.30|augustus_masked-Contig8-processed-gene-51.48|maker-Contig50-augustus-gene-38.11	http://amigo.geneontology.org/cgi-bin/amigo/term_details?term=GO:0004672
GO:0009814	defense response, incompatible interaction	Gene Ontology	9	28	5.76408e-12	1.77863e-10	maker-Contig633-snap-gene-0.21|snap_masked-Contig12-processed-gene-11.31|maker-Contig28-augustus-gene-285.35|maker-Contig1-augustus-gene-12.25|maker-Contig12-snap-gene-78.7|maker-Contig1-snap-gene-12.37|maker-Contig4-snap-gene-90.21|maker-Contig3-augustus-gene-8.55|maker-Contig3-augustus-gene-9.42	http://amigo.geneontology.org/cgi-bin/amigo/term_details?term=GO:0009814
GO:0005730	nucleolus	Gene Ontology	9	391	0.00305241	0.0202868	maker-Contig12-snap-gene-6.15|maker-Contig6-augustus-gene-552.3|maker-Contig3-snap-gene-7.81|snap_masked-Contig30-processed-gene-187.43|maker-Contig10-snap-gene-55.12|maker-Contig6-augustus-gene-549.46|augustus_masked-Contig25-processed-gene-36.41|maker-Contig10-snap-gene-591.16|snap_masked-Contig38-processed-gene-245.32	http://amigo.geneontology.org/cgi-bin/amigo/term_details?term=GO:0005730
GO:0004674	protein serine/threonine kinase activity	Gene Ontology	8	339	0.00442967	0.0269523	maker-Contig12-snap-gene-79.22|maker-Contig38-snap-gene-551.16|maker-Contig737-augustus-gene-0.2|maker-Contig12-snap-gene-48.29|maker-Contig1-augustus-gene-420.24|maker-Contig50-augustus-gene-224.2|maker-Contig6-augustus-gene-445.33|maker-Contig38-snap-gene-532.36	http://amigo.geneontology.org/cgi-bin/amigo/term_details?term=GO:0004674
GO:0009733	response to auxin	Gene Ontology	7	242	0.00260425	0.0181457	maker-Contig3-snap-gene-7.81|maker-Contig28-augustus-gene-335.4|maker-Contig85-augustus-gene-1.10|maker-Contig10-augustus-gene-288.2|snap_masked-Contig38-processed-gene-245.38|maker-Contig144-augustus-gene-0.22|maker-Contig3-augustus-gene-4.1	http://amigo.geneontology.org/cgi-bin/amigo/term_details?term=GO:0009733
GO:0048046	apoplast	Gene Ontology	7	275	0.00513345	0.0282415	maker-Contig1-snap-gene-219.37|maker-Contig563-augustus-gene-0.6|maker-Contig6-augustus-gene-310.42|snap_masked-Contig563-processed-gene-0.50|augustus_masked-Contig1-processed-gene-267.11|snap_masked-Contig925-processed-gene-0.10|maker-Contig3-augustus-gene-4.1	http://amigo.geneontology.org/cgi-bin/amigo/term_details?term=GO:0048046
GO:0002239	response to oomycetes	Gene Ontology	5	23	1.78832e-06	4.06609e-05	augustus_masked-Contig1119-processed-gene-2.7|maker-Contig247-snap-gene-1.32|maker-Contig30-augustus-gene-105.28|maker-Contig708-snap-gene-0.20|maker-Contig12-snap-gene-231.25	http://amigo.geneontology.org/cgi-bin/amigo/term_details?term=GO:0002239
GO:0005840	ribosome	Gene Ontology	5	44	3.05864e-05	0.000600606	maker-Contig6-augustus-gene-310.42|snap_masked-Contig925-processed-gene-0.10|maker-Contig279-augustus-gene-0.12|snap_masked-Contig12-processed-gene-563.21|snap_masked-Contig455-processed-gene-0.3	http://amigo.geneontology.org/cgi-bin/amigo/term_details?term=GO:0005840
GO:0004675	transmembrane receptor protein serine/threonine kinase activity	Gene Ontology	5	53	6.96385e-05	0.00107442	snap_masked-Contig593-processed-gene-1.21|augustus_masked-Contig8-processed-gene-51.48|maker-Contig1-snap-gene-58.15|augustus_masked-Contig6-processed-gene-434.30|maker-Contig1-snap-gene-225.41	http://amigo.geneontology.org/cgi-bin/amigo/term_details?term=GO:0004675
GO:0009744	response to sucrose	Gene Ontology	5	61	0.000129474	0.0017479	maker-Contig10-augustus-gene-288.2|maker-Contig144-augustus-gene-0.22|augustus_masked-Contig1-processed-gene-83.35|maker-Contig85-augustus-gene-1.10|maker-Contig3-augustus-gene-4.1	http://amigo.geneontology.org/cgi-bin/amigo/term_details?term=GO:0009744
GO:0004197	cysteine-type endopeptidase activity	Gene Ontology	5	63	0.000149225	0.00195348	maker-Contig3-snap-gene-254.37|maker-Contig10-augustus-gene-288.2|maker-Contig144-augustus-gene-0.22|maker-Contig85-augustus-gene-1.10|maker-Contig3-augustus-gene-4.1	http://amigo.geneontology.org/cgi-bin/amigo/term_details?term=GO:0004197
GO:0002229	defense response to oomycetes	Gene Ontology	5	67	0.000195562	0.0024138	snap_masked-Contig593-processed-gene-1.21|maker-Contig1-snap-gene-225.41|maker-Contig1-snap-gene-58.15|augustus_masked-Contig6-processed-gene-434.30|augustus_masked-Contig12-processed-gene-48.39	http://amigo.geneontology.org/cgi-bin/amigo/term_details?term=GO:0002229
GO:0010150	leaf senescence	Gene Ontology	5	99	0.00106226	0.00999451	maker-Contig10-augustus-gene-288.2|maker-Contig247-snap-gene-1.32|maker-Contig10-augustus-gene-427.13|maker-Contig85-augustus-gene-1.10|maker-Contig144-augustus-gene-0.22	http://amigo.geneontology.org/cgi-bin/amigo/term_details?term=GO:0010150
GO:0009723	response to ethylene	Gene Ontology	5	102	0.00120628	0.010635	maker-Contig10-augustus-gene-288.2|maker-Contig38-snap-gene-480.0|maker-Contig85-augustus-gene-1.10|maker-Contig12-snap-gene-266.21|maker-Contig144-augustus-gene-0.22	http://amigo.geneontology.org/cgi-bin/amigo/term_details?term=GO:0009723
GO:0048364	root development	Gene Ontology	5	166	0.00893202	0.0406172	maker-Contig38-snap-gene-480.0|maker-Contig3-snap-gene-7.81|augustus_masked-Contig3-processed-gene-367.45|maker-Contig12-snap-gene-266.21|maker-Contig3-augustus-gene-4.1	http://amigo.geneontology.org/cgi-bin/amigo/term_details?term=GO:0048364
GO:0042802	identical protein binding	Gene Ontology	5	178	0.0117319	0.0492058	maker-Contig28-snap-gene-195.21|maker-Contig44-augustus-gene-58.12|augustus_masked-Contig28-processed-gene-19.12|maker-Contig10-snap-gene-591.16|maker-Contig28-augustus-gene-335.4	http://amigo.geneontology.org/cgi-bin/amigo/term_details?term=GO:0042802
GO:0022626	cytosolic ribosome	Gene Ontology	5	178	0.0117319	0.0492058	maker-Contig6-augustus-gene-549.46|maker-Contig6-augustus-gene-552.3|snap_masked-Contig563-processed-gene-0.50|maker-Contig563-augustus-gene-0.6|maker-Contig10-snap-gene-591.16	http://amigo.geneontology.org/cgi-bin/amigo/term_details?term=GO:0022626
GO:0006465	signal peptide processing	Gene Ontology	4	14	8.13061e-06	0.000175621	snap_masked-Contig28-processed-gene-96.23|maker-Contig28-snap-gene-4.57|maker-Contig12-augustus-gene-179.33|maker-Contig25-snap-gene-106.54	http://amigo.geneontology.org/cgi-bin/amigo/term_details?term=GO:0006465
GO:0009750	response to fructose	Gene Ontology	4	15	1.02392e-05	0.000210635	maker-Contig10-augustus-gene-288.2|augustus_masked-Contig1-processed-gene-83.35|maker-Contig85-augustus-gene-1.10|maker-Contig144-augustus-gene-0.22	http://amigo.geneontology.org/cgi-bin/amigo/term_details?term=GO:0009750
GO:0008233	peptidase activity	Gene Ontology	4	22	3.79233e-05	0.000682619	snap_masked-Contig28-processed-gene-96.23|maker-Contig28-snap-gene-4.57|maker-Contig12-augustus-gene-179.33|augustus_masked-Contig3-processed-gene-367.45	http://amigo.geneontology.org/cgi-bin/amigo/term_details?term=GO:0008233
GO:0008234	cysteine-type peptidase activity	Gene Ontology	4	23	4.42616e-05	0.000731386	maker-Contig10-augustus-gene-288.2|maker-Contig144-augustus-gene-0.22|maker-Contig85-augustus-gene-1.10|maker-Contig3-augustus-gene-4.1	http://amigo.geneontology.org/cgi-bin/amigo/term_details?term=GO:0008234
GO:0043022	ribosome binding	Gene Ontology	4	29	9.96805e-05	0.0014354	maker-Contig445-augustus-gene-0.51|maker-Contig462-augustus-gene-0.5|maker-Contig38-augustus-gene-113.12|maker-Contig12-snap-gene-6.15	http://amigo.geneontology.org/cgi-bin/amigo/term_details?term=GO:0043022
GO:0005764	lysosome	Gene Ontology	4	33	0.000157209	0.00199747	maker-Contig10-augustus-gene-288.2|maker-Contig144-augustus-gene-0.22|maker-Contig85-augustus-gene-1.10|maker-Contig3-augustus-gene-4.1	http://amigo.geneontology.org/cgi-bin/amigo/term_details?term=GO:0005764
GO:0051603	proteolysis involved in cellular protein catabolic process	Gene Ontology	4	45	0.000470606	0.00535005	maker-Contig10-augustus-gene-288.2|maker-Contig144-augustus-gene-0.22|maker-Contig85-augustus-gene-1.10|maker-Contig3-augustus-gene-4.1	http://amigo.geneontology.org/cgi-bin/amigo/term_details?term=GO:0051603
GO:0009749	response to glucose	Gene Ontology	4	46	0.000508591	0.00563362	maker-Contig10-augustus-gene-288.2|augustus_masked-Contig1-processed-gene-83.35|maker-Contig85-augustus-gene-1.10|maker-Contig144-augustus-gene-0.22	http://amigo.geneontology.org/cgi-bin/amigo/term_details?term=GO:0009749
GO:0003755	peptidyl-prolyl cis-trans isomerase activity	Gene Ontology	4	53	0.000837898	0.00841795	maker-Contig445-augustus-gene-0.51|maker-Contig462-augustus-gene-0.5|maker-Contig12-augustus-gene-140.6|maker-Contig38-augustus-gene-113.12	http://amigo.geneontology.org/cgi-bin/amigo/term_details?term=GO:0003755
GO:0010287	plastoglobule	Gene Ontology	4	62	0.00145179	0.0124678	maker-Contig6-augustus-gene-310.42|snap_masked-Contig925-processed-gene-0.10|snap_masked-Contig563-processed-gene-0.50|maker-Contig563-augustus-gene-0.6	http://amigo.geneontology.org/cgi-bin/amigo/term_details?term=GO:0010287
GO:0010224	response to UV-B	Gene Ontology	4	64	0.00162175	0.013473	maker-Contig10-augustus-gene-288.2|augustus_masked-Contig12-processed-gene-48.39|maker-Contig85-augustus-gene-1.10|maker-Contig144-augustus-gene-0.22	http://amigo.geneontology.org/cgi-bin/amigo/term_details?term=GO:0010224
GO:0051301	cell division	Gene Ontology	4	88	0.00485087	0.027941	maker-Contig1-augustus-gene-186.24|maker-Contig3-snap-gene-7.81|maker-Contig10-snap-gene-591.16|maker-Contig10-snap-gene-55.12	http://amigo.geneontology.org/cgi-bin/amigo/term_details?term=GO:0051301
GO:0005615	extracellular space	Gene Ontology	4	98	0.00696936	0.0342132	maker-Contig10-augustus-gene-288.2|maker-Contig144-augustus-gene-0.22|maker-Contig85-augustus-gene-1.10|maker-Contig3-augustus-gene-4.1	http://amigo.geneontology.org/cgi-bin/amigo/term_details?term=GO:0005615
GO:0009751	response to salicylic acid	Gene Ontology	4	100	0.00745575	0.0357876	maker-Contig6-augustus-gene-303.33|maker-Contig38-snap-gene-532.36|maker-Contig737-augustus-gene-0.2|augustus_masked-Contig6-processed-gene-434.30	http://amigo.geneontology.org/cgi-bin/amigo/term_details?term=GO:0009751
GO:0080187	floral organ senescence	Gene Ontology	3	6	3.21735e-05	0.000604302	maker-Contig10-augustus-gene-288.2|maker-Contig85-augustus-gene-1.10|maker-Contig144-augustus-gene-0.22	http://amigo.geneontology.org/cgi-bin/amigo/term_details?term=GO:0080187
GO:0005787	signal peptidase complex	Gene Ontology	3	7	4.57116e-05	0.000731386	snap_masked-Contig28-processed-gene-96.23|maker-Contig28-snap-gene-4.57|maker-Contig12-augustus-gene-179.33	http://amigo.geneontology.org/cgi-bin/amigo/term_details?term=GO:0005787
GO:0010389	regulation of G2/M transition of mitotic cell cycle	Gene Ontology	3	9	8.28941e-05	0.00123484	maker-Contig601-snap-gene-1.31|maker-Contig1-augustus-gene-186.24|maker-Contig711-snap-gene-0.18	http://amigo.geneontology.org/cgi-bin/amigo/term_details?term=GO:0010389
GO:0000463	maturation of LSU-rRNA from tricistronic rRNA transcript (SSU-rRNA, 5.8S rRNA, LSU-rRNA)	Gene Ontology	3	10	0.000107176	0.00149354	maker-Contig279-augustus-gene-0.12|snap_masked-Contig12-processed-gene-563.21|snap_masked-Contig455-processed-gene-0.3	http://amigo.geneontology.org/cgi-bin/amigo/term_details?term=GO:0000463
GO:0006368	transcription elongation from RNA polymerase II promoter	Gene Ontology	3	14	0.000249323	0.00299188	maker-Contig38-snap-gene-480.0|maker-Contig12-snap-gene-326.16|maker-Contig12-snap-gene-266.21	http://amigo.geneontology.org/cgi-bin/amigo/term_details?term=GO:0006368
GO:0061077	chaperone-mediated protein folding	Gene Ontology	3	15	0.000297562	0.00347424	maker-Contig445-augustus-gene-0.51|maker-Contig462-augustus-gene-0.5|maker-Contig38-augustus-gene-113.12	http://amigo.geneontology.org/cgi-bin/amigo/term_details?term=GO:0061077
GO:0044183	protein folding chaperone	Gene Ontology	3	22	0.000807366	0.00830433	maker-Contig445-augustus-gene-0.51|maker-Contig462-augustus-gene-0.5|maker-Contig38-augustus-gene-113.12	http://amigo.geneontology.org/cgi-bin/amigo/term_details?term=GO:0044183
GO:0005811	lipid droplet	Gene Ontology	3	22	0.000807366	0.00830433	maker-Contig119-augustus-gene-0.2|maker-Contig1-snap-gene-408.24|maker-Contig10-snap-gene-591.16	http://amigo.geneontology.org/cgi-bin/amigo/term_details?term=GO:0005811
GO:0007568	aging	Gene Ontology	3	24	0.00101566	0.00997194	maker-Contig10-augustus-gene-288.2|maker-Contig85-augustus-gene-1.10|maker-Contig144-augustus-gene-0.22	http://amigo.geneontology.org/cgi-bin/amigo/term_details?term=GO:0007568
GO:0015031	protein transport	Gene Ontology	3	32	0.00217615	0.0165904	maker-Contig445-augustus-gene-0.51|maker-Contig462-augustus-gene-0.5|maker-Contig38-augustus-gene-113.12	http://amigo.geneontology.org/cgi-bin/amigo/term_details?term=GO:0015031
GO:0016616	oxidoreductase activity, acting on the CH-OH group of donors, NAD or NADP as acceptor	Gene Ontology	3	44	0.00505279	0.0282415	maker-Contig44-augustus-gene-58.12|maker-Contig46-augustus-gene-0.54|maker-Contig44-snap-gene-43.22	http://amigo.geneontology.org/cgi-bin/amigo/term_details?term=GO:0016616
GO:0009817	defense response to fungus, incompatible interaction	Gene Ontology	3	45	0.00536066	0.0282415	maker-Contig10-augustus-gene-288.2|maker-Contig85-augustus-gene-1.10|maker-Contig144-augustus-gene-0.22	http://amigo.geneontology.org/cgi-bin/amigo/term_details?term=GO:0009817
GO:0000307	cyclin-dependent protein kinase holoenzyme complex	Gene Ontology	3	50	0.00706768	0.034306	maker-Contig601-snap-gene-1.31|maker-Contig1-augustus-gene-186.24|maker-Contig711-snap-gene-0.18	http://amigo.geneontology.org/cgi-bin/amigo/term_details?term=GO:0000307
GO:0009846	pollen germination	Gene Ontology	3	55	0.00906246	0.0407811	maker-Contig10-augustus-gene-326.7|maker-Contig10-snap-gene-591.16|maker-Contig25-snap-gene-106.54	http://amigo.geneontology.org/cgi-bin/amigo/term_details?term=GO:0009846
GO:0009735	response to cytokinin	Gene Ontology	3	56	0.00949682	0.0418635	maker-Contig10-augustus-gene-288.2|maker-Contig85-augustus-gene-1.10|maker-Contig144-augustus-gene-0.22	http://amigo.geneontology.org/cgi-bin/amigo/term_details?term=GO:0009735
GO:0007018	microtubule-based movement	Gene Ontology	3	56	0.00949682	0.0418635	maker-Contig329-augustus-gene-0.31|maker-Contig359-augustus-gene-1.12|maker-Contig359-augustus-gene-1.0	http://amigo.geneontology.org/cgi-bin/amigo/term_details?term=GO:0007018
GO:0010235	guard mother cell cytokinesis	Gene Ontology	2	5	0.00110931	0.00999451	maker-Contig601-snap-gene-1.31|maker-Contig711-snap-gene-0.18	http://amigo.geneontology.org/cgi-bin/amigo/term_details?term=GO:0010235
GO:1902806	regulation of cell cycle G1/S phase transition	Gene Ontology	2	5	0.00110931	0.00999451	maker-Contig601-snap-gene-1.31|maker-Contig711-snap-gene-0.18	http://amigo.geneontology.org/cgi-bin/amigo/term_details?term=GO:1902806
GO:0008022	protein C-terminus binding	Gene Ontology	2	6	0.0014719	0.0124678	maker-Contig12-snap-gene-326.16|maker-Contig28-snap-gene-296.31	http://amigo.geneontology.org/cgi-bin/amigo/term_details?term=GO:0008022
GO:0045727	positive regulation of translation	Gene Ontology	2	8	0.00234263	0.0165904	maker-Contig6-augustus-gene-310.42|snap_masked-Contig925-processed-gene-0.10	http://amigo.geneontology.org/cgi-bin/amigo/term_details?term=GO:0045727
GO:0060968	regulation of gene silencing	Gene Ontology	2	8	0.00234263	0.0165904	maker-Contig38-snap-gene-480.0|maker-Contig12-snap-gene-266.21	http://amigo.geneontology.org/cgi-bin/amigo/term_details?term=GO:0060968
GO:0000082	G1/S transition of mitotic cell cycle	Gene Ontology	2	8	0.00234263	0.0165904	maker-Contig601-snap-gene-1.31|maker-Contig711-snap-gene-0.18	http://amigo.geneontology.org/cgi-bin/amigo/term_details?term=GO:0000082
GO:0006605	protein targeting	Gene Ontology	2	8	0.00234263	0.0165904	maker-Contig10-snap-gene-586.56|maker-Contig17-snap-gene-2.1	http://amigo.geneontology.org/cgi-bin/amigo/term_details?term=GO:0006605
GO:0090158	endoplasmic reticulum membrane organization	Gene Ontology	2	8	0.00234263	0.0165904	maker-Contig10-snap-gene-586.56|maker-Contig17-snap-gene-2.1	http://amigo.geneontology.org/cgi-bin/amigo/term_details?term=GO:0090158
GO:0004332	fructose-bisphosphate aldolase activity	Gene Ontology	2	8	0.00234263	0.0165904	snap_masked-Contig563-processed-gene-0.50|maker-Contig563-augustus-gene-0.6	http://amigo.geneontology.org/cgi-bin/amigo/term_details?term=GO:0004332
GO:0010942	positive regulation of cell death	Gene Ontology	2	8	0.00234263	0.0165904	maker-Contig1-snap-gene-225.41|maker-Contig1-snap-gene-58.15	http://amigo.geneontology.org/cgi-bin/amigo/term_details?term=GO:0010942
GO:0061817	endoplasmic reticulum-plasma membrane tethering	Gene Ontology	2	8	0.00234263	0.0165904	maker-Contig10-snap-gene-586.56|maker-Contig17-snap-gene-2.1	http://amigo.geneontology.org/cgi-bin/amigo/term_details?term=GO:0061817
GO:0030332	cyclin binding	Gene Ontology	2	9	0.00284932	0.0195382	maker-Contig601-snap-gene-1.31|maker-Contig711-snap-gene-0.18	http://amigo.geneontology.org/cgi-bin/amigo/term_details?term=GO:0030332
GO:0080142	regulation of salicylic acid biosynthetic process	Gene Ontology	2	10	0.00340261	0.0216166	augustus_masked-Contig12-processed-gene-48.36|augustus_masked-Contig12-processed-gene-48.39	http://amigo.geneontology.org/cgi-bin/amigo/term_details?term=GO:0080142
GO:0006607	NLS-bearing protein import into nucleus	Gene Ontology	2	10	0.00340261	0.0216166	augustus_masked-Contig25-processed-gene-36.41|maker-Contig4-augustus-gene-130.28	http://amigo.geneontology.org/cgi-bin/amigo/term_details?term=GO:0006607
GO:0016973	poly(A)+ mRNA export from nucleus	Gene Ontology	2	10	0.00340261	0.0216166	maker-Contig38-snap-gene-480.0|maker-Contig12-snap-gene-266.21	http://amigo.geneontology.org/cgi-bin/amigo/term_details?term=GO:0016973
GO:0010444	guard mother cell differentiation	Gene Ontology	2	11	0.00400178	0.0250546	maker-Contig601-snap-gene-1.31|maker-Contig711-snap-gene-0.18	http://amigo.geneontology.org/cgi-bin/amigo/term_details?term=GO:0010444
GO:0030388	fructose 1,6-bisphosphate metabolic process	Gene Ontology	2	12	0.00464613	0.0271234	snap_masked-Contig563-processed-gene-0.50|maker-Contig563-augustus-gene-0.6	http://amigo.geneontology.org/cgi-bin/amigo/term_details?term=GO:0030388
GO:0008574	ATP-dependent microtubule motor activity, plus-end-directed	Gene Ontology	2	12	0.00464613	0.0271234	maker-Contig359-augustus-gene-1.12|maker-Contig359-augustus-gene-1.0	http://amigo.geneontology.org/cgi-bin/amigo/term_details?term=GO:0008574
GO:0010274	hydrotropism	Gene Ontology	2	12	0.00464613	0.0271234	snap_masked-Contig826-processed-gene-0.16|snap_masked-Contig826-processed-gene-0.21	http://amigo.geneontology.org/cgi-bin/amigo/term_details?term=GO:0010274
GO:0006098	pentose-phosphate shunt	Gene Ontology	2	13	0.00533497	0.0282415	snap_masked-Contig563-processed-gene-0.50|maker-Contig563-augustus-gene-0.6	http://amigo.geneontology.org/cgi-bin/amigo/term_details?term=GO:0006098
GO:0010005	cortical microtubule, transverse to long axis	Gene Ontology	2	13	0.00533497	0.0282415	maker-Contig601-snap-gene-1.31|maker-Contig711-snap-gene-0.18	http://amigo.geneontology.org/cgi-bin/amigo/term_details?term=GO:0010005
GO:0042300	beta-amyrin synthase activity	Gene Ontology	2	13	0.00533497	0.0282415	maker-Contig119-augustus-gene-0.2|maker-Contig1-snap-gene-408.24	http://amigo.geneontology.org/cgi-bin/amigo/term_details?term=GO:0042300
GO:0032544	plastid translation	Gene Ontology	2	13	0.00533497	0.0282415	maker-Contig6-augustus-gene-310.42|snap_masked-Contig925-processed-gene-0.10	http://amigo.geneontology.org/cgi-bin/amigo/term_details?term=GO:0032544
GO:0000250	lanosterol synthase activity	Gene Ontology	2	14	0.00606762	0.0308378	maker-Contig119-augustus-gene-0.2|maker-Contig1-snap-gene-408.24	http://amigo.geneontology.org/cgi-bin/amigo/term_details?term=GO:0000250
GO:0016104	triterpenoid biosynthetic process	Gene Ontology	2	14	0.00606762	0.0308378	maker-Contig119-augustus-gene-0.2|maker-Contig1-snap-gene-408.24	http://amigo.geneontology.org/cgi-bin/amigo/term_details?term=GO:0016104
GO:0080027	response to herbivore	Gene Ontology	2	14	0.00606762	0.0308378	maker-Contig38-augustus-gene-51.30|augustus_masked-Contig3-processed-gene-318.30	http://amigo.geneontology.org/cgi-bin/amigo/term_details?term=GO:0080027
GO:0061608	nuclear import signal receptor activity	Gene Ontology	2	15	0.00684339	0.033981	augustus_masked-Contig25-processed-gene-36.41|maker-Contig4-augustus-gene-130.28	http://amigo.geneontology.org/cgi-bin/amigo/term_details?term=GO:0061608
GO:0008139	nuclear localization sequence binding	Gene Ontology	2	15	0.00684339	0.033981	augustus_masked-Contig25-processed-gene-36.41|maker-Contig4-augustus-gene-130.28	http://amigo.geneontology.org/cgi-bin/amigo/term_details?term=GO:0008139
GO:0008356	asymmetric cell division	Gene Ontology	2	17	0.00852165	0.0395844	maker-Contig601-snap-gene-1.31|maker-Contig711-snap-gene-0.18	http://amigo.geneontology.org/cgi-bin/amigo/term_details?term=GO:0008356
GO:0010015	root morphogenesis	Gene Ontology	2	17	0.00852165	0.0395844	maker-Contig10-augustus-gene-427.13|maker-Contig10-snap-gene-55.12	http://amigo.geneontology.org/cgi-bin/amigo/term_details?term=GO:0010015
GO:0050829	defense response to Gram-negative bacterium	Gene Ontology	2	19	0.0103645	0.0447744	maker-Contig12-snap-gene-79.22|maker-Contig6-augustus-gene-445.33	http://amigo.geneontology.org/cgi-bin/amigo/term_details?term=GO:0050829
GO:0009574	preprophase band	Gene Ontology	2	19	0.0103645	0.0447744	maker-Contig601-snap-gene-1.31|maker-Contig711-snap-gene-0.18	http://amigo.geneontology.org/cgi-bin/amigo/term_details?term=GO:0009574
GO:0048229	gametophyte development	Gene Ontology	2	20	0.011346	0.0485292	maker-Contig601-snap-gene-1.31|maker-Contig711-snap-gene-0.18	http://amigo.geneontology.org/cgi-bin/amigo/term_details?term=GO:0048229
