# Supplementary material for: Traversing the effects of ploidy changes in different Eragrostis curvula genotypes through high‐throughput RNA sequencing
Source: Plant Genome. 2026 Mar 28;19(2):e70227. doi: 10.1002/tpg2.70227 (PMC13032165; doi:10.1002/tpg2.70227)
Supplement: Supplementary file 8 — Supplemental Table S5: List of genes identified by Mapman software at each ploidy level. [file TPG2-19-e70227-s003.xlsx]

## Sheet: Tab. 5A
Authors: Danilo Fabrizio Santoro, José Carballo, Maria Cielo Pasten, Cristian Andres Gallo, Emidio Albertini and Viviana Echenique. Manuscript title: Traversing the effects of ploidy changes in different Eragrostis curvula genotypes through high-throughput RNA sequencing. Number of pages: 44, number of figures: 5, number of tables: 1
Supplemental Table S5A. Numbers of genes identified in the 42 4x_vs_2x DEGs by the Mapman software (version 3.6.0RC1).
BinCode	BinName	id	description	log2 fold change
RNA biosynthesis & homeostasis
14.5.3.2.1	RNA biosynthesis.DNA-binding transcriptional regulation.helix-turn-helix DNA-binding domain.tryptophan-cluster structure.RADIALIS-type transcription factor	maker-contig313-augustus-gene-1.57	mercator4v7.0: RADIALIS-type transcription factor & swissprot: Protein RADIALIS-like 1 OS=Arabidopsis thaliana	-3.95255
Protein homeostasis
19.2.2.12.5.3.15	Protein homeostasis.ubiquitin-proteasome system.ubiquitin-fold protein conjugation.CULLIN-based E3 ubiquitin ligase activities.CUL4-based E3 ubiquitin ligase complexes.DCAF substrate adaptor component activities.substrate adaptor *(HTD1/DWD1)	maker-contig12-augustus-gene-535.53	mercator4v7.0: substrate adaptor *(HTD1/DWD1) of CUL4-based E3 ubiquitin ligase complex & swissprot: Protein HEAT STRESS TOLERANT DWD 1 OS=Arabidopsis thaliana	-3.32037
Secondary metabolism
8.2.2.8.1	Secondary metabolism.phenolics biosynthesis.flavonoid biosynthesis.aurones.aureusidin synthase	maker-contig4-augustus-gene-137.39	mercator4v7.0: aureusidin synthase & swissprot: (+)-larreatricin hydroxylase, chloroplastic OS=Larrea tridentata	8.71284

## Sheet: Tab. 5B
Authors: Danilo Fabrizio Santoro, José Carballo, Maria Cielo Pasten, Cristian Andres Gallo, Emidio Albertini and Viviana Echenique. Manuscript title: Traversing the effects of ploidy changes in different Eragrostis curvula genotypes through high-throughput RNA sequencing. Number of pages: 44, number of figures: 5, number of tables: 1
Supplemental Table S5B. Numbers of genes identified in the 1,161 6x_vs_2x DEGs by the Mapman software (version 3.6.0RC1).
BinCode	BinName	id	description	log2 fold change
Photosynthesis
1.2.1.1.2	Photosynthesis.calvin cycle.ribulose-1,5-bisphosphat carboxylase/oxygenase (RuBisCo) activity.RuBisCo heterodimer.small subunit	maker-contig10-augustus-gene-572.66	mercator4v7.0: small subunit of ribulose-1,5-bisphosphat carboxylase/oxygenase heterodimer	9.8492
1.1.1.4.2	Photosynthesis.photophosphorylation.photosystem II.repair and reassembly cycle.protease *(FtsH2/8)	maker-contig38-snap-gene-453.51	mercator4v7.0: protease *(FtsH2/8) & swissprot: ATP-dependent zinc metalloprotease FTSH 6, chloroplastic OS=Oryza sativa subsp. japonica	-4.43427
1.1.1.4.3	Photosynthesis.photophosphorylation.photosystem II.repair and reassembly cycle.stabilizing factor *(ELIP)	maker-contig6-snap-gene-534.55	mercator4v7.0: LHC-related protein *(ELIP)	6.11451
1.1.1.4.3	Photosynthesis.photophosphorylation.photosystem II.repair and reassembly cycle.stabilizing factor *(ELIP)	maker-contig6-augustus-gene-536.0	mercator4v7.0: LHC-related protein *(ELIP) & swissprot: High molecular mass early light-inducible protein HV58, chloroplastic OS=Hordeum vulgare	3.6243
1.3.6.2	Photosynthesis.photorespiration.hydroxypyruvate reductase activities.non-peroxisomal hydroxypyruvate reductase *(HPR2/3)	maker-contig10-snap-gene-287.40	mercator4v7.0: non-peroxisomal hydroxypyruvate reductase *(HPR2/3) & swissprot: Hydroxyphenylpyruvate reductase OS=Plectranthus scutellarioides	2.15195
1.3.6.2	Photosynthesis.photorespiration.hydroxypyruvate reductase activities.non-peroxisomal hydroxypyruvate reductase *(HPR2/3)	maker-contig1-snap-gene-226.31	mercator4v7.0: non-peroxisomal hydroxypyruvate reductase *(HPR2/3) & swissprot: Hydroxyphenylpyruvate reductase OS=Plectranthus scutellarioides	2.63667
Phytohormone action
10.1.1.7	Phytohormone action.abscisic acid.biosynthesis.abscisic aldehyde oxidase *(AAO)	maker-contig3-snap-gene-56.37	mercator4v7.0: abscisic aldehyde oxidase *(AAO) & swissprot: Indole-3-acetaldehyde oxidase OS=Zea mays	3.00758
10.1.3.4	Phytohormone action.abscisic acid.conjugation and degradation.abscisic acid oxidase *(GAS2)	maker-contig50-snap-gene-5.18	mercator4v7.0: abscisic acid oxidase *(GAS2) & swissprot: Probable 2-oxoglutarate-dependent dioxygenase SLC1 OS=Oryza sativa subsp. japonica	5.17487
10.1.2.1.2	Phytohormone action.abscisic acid.perception and signalling.receptor activities.recruitment factor *(CAR)	snap_masked-contig6-processed-gene-339.49	mercator4v7.0: abscisic acid receptor recruitment factor *(CAR) & swissprot: Protein C2-DOMAIN ABA-RELATED 9 OS=Arabidopsis thaliana	4.25187
10.2.3.1	Phytohormone action.auxin.conjugation and degradation.indole-3-acetic acid-amido synthetase *(GH3)	augustus_masked-contig3-processed-gene-250.18	mercator4v7.0: indole-3-acetic acid-amido synthetase *(GH3) & swissprot: Indole-3-acetic acid-amido synthetase GH3.8 OS=Oryza sativa subsp. japonica	-3.10399
10.2.2.2	Phytohormone action.auxin.perception and signal transduction.transcriptional repressor *(IAA/AUX)	maker-contig28-augustus-gene-26.9	mercator4v7.0: transcriptional repressor *(IAA/AUX) & swissprot: Auxin-responsive protein IAA16 OS=Oryza sativa subsp. japonica	-2.79381
10.2.4.1.1	Phytohormone action.auxin.transport.polar auxin transport system.auxin transporter *(PIN)	maker-contig38-snap-gene-102.39	mercator4v7.0: auxin transporter *(PIN) & swissprot: Probable auxin efflux carrier component 5c OS=Oryza sativa subsp. japonica	-5.24573
10.3.2.1.3	Phytohormone action.brassinosteroid.perception and signal transduction.receptor complex.kinase-regulatory protein *(BKI1)	maker-contig50-snap-gene-89.0	mercator4v7.0: kinase-regulatory protein *(BKI1) of brassinosteroid signal transduction	4.87784
10.4.3.2	Phytohormone action.cytokinin.conjugation and degradation.cytokinin dehydrogenase *(CKX)	maker-contig720-augustus-gene-0.10	mercator4v7.0: cytokinin dehydrogenase *(CKX) & swissprot: Cytokinin dehydrogenase 3 OS=Oryza sativa subsp. japonica	-4.37181
10.6.1.2	Phytohormone action.gibberellin.biosynthesis.ent-kaurene synthase	maker-contig10-snap-gene-151.52	mercator4v7.0: ent-kaurene synthase & swissprot: Dolabradiene synthase KSL4, chloroplastic OS=Zea mays	10.7373
10.7.1.7	Phytohormone action.jasmonic acid.biosynthesis.4,5-didehydro-jasmonic acid reductase *(OPR1/2)	maker-contig38-snap-gene-385.45	mercator4v7.0: 4,5-didehydro-jasmonic acid reductase *(OPR1/2) & swissprot: 12-oxophytodienoate reductase 1 OS=Oryza sativa subsp. japonica	4.7753
10.7.1.3	Phytohormone action.jasmonic acid.biosynthesis.allene oxidase synthase *(AOS)	augustus_masked-contig3-processed-gene-389.8	mercator4v7.0: allene oxidase synthase *(AOS) & swissprot: Allene oxide synthase 2 OS=Oryza sativa subsp. japonica	-5.75304
10.7.1.5	Phytohormone action.jasmonic acid.biosynthesis.oxophytodienoate export protein *(JASSY)	maker-contig38-snap-gene-145.17	mercator4v7.0: oxophytodienoate export protein *(JASSY)	2.00558
Chromatin organisation
11.1.1.1.2	Chromatin organisation.chromatin structure.DNA wrapping.histone H2A-H2B dimer.histone *(H2B/HTB)	augustus_masked-contig50-processed-gene-78.31	mercator4v7.0: histone *(H2B/HTB) & swissprot: Histone H2B.1 OS=Triticum aestivum	1.90186
11.4.3.6.5	Chromatin organisation.nucleosome remodeling.INO80 chromatin remodeling complex.NTD module.component *(INB2)	maker-contig38-snap-gene-179.17	mercator4v7.0: component *(INB2) of INO80 chromatin remodeling complex	-5.02291
11.4.3.6.5	Chromatin organisation.nucleosome remodeling.INO80 chromatin remodeling complex.NTD module.component *(INB2)	maker-contig121-augustus-gene-0.33	mercator4v7.0: component *(INB2) of INO80 chromatin remodeling complex	-1.77247
11.4.2.1	Chromatin organisation.nucleosome remodeling.ISWI chromatin remodeling complexes.shared ATPase component *(CHR11/CHR17)	maker-contig28-augustus-gene-110.7	mercator4v7.0: ATPase component *(CHR11/CHR17) of ISWI chromatin remodeling complexes & swissprot: Probable chromatin-remodeling complex ATPase chain OS=Oryza sativa subsp. japonica	7.63389
11.4.8.3.2	Chromatin organisation.nucleosome remodeling.other chromatin remodeling activities.Rad5/16-like group.chromatin remodeling factor *(Rad5-like)	maker-contig6-augustus-gene-166.28	mercator4v7.0: chromatin remodeling factor *(Rad5-like) & swissprot: DNA repair protein RAD5A OS=Arabidopsis thaliana	2.55416
11.4.8.3.2	Chromatin organisation.nucleosome remodeling.other chromatin remodeling activities.Rad5/16-like group.chromatin remodeling factor *(Rad5-like)	maker-contig6-augustus-gene-169.22	mercator4v7.0: chromatin remodeling factor *(Rad5-like) & swissprot: DNA repair protein RAD5A OS=Arabidopsis thaliana	2.07584
11.3.2.3.3	Chromatin organisation.post-translational histone modification.histone acetylation.HD1-type histone deacetylase activities.class-III histone deacetylase *(HDA2)	maker-contig801-augustus-gene-0.38	mercator4v7.0: class-III histone deacetylase *(HDA2) & swissprot: Histone deacetylase 2 OS=Arabidopsis thaliana	2.71887
11.3.1.4.8	Chromatin organisation.post-translational histone modification.histone methylation.JmjC-domain histone demethylase activities.histone demethylase *(PKDM11)	augustus_masked-contig8-processed-gene-39.29	mercator4v7.0: histone demethylase *(PKDM11) & swissprot: Arginine-specific demethylase JMJ20 OS=Arabidopsis thaliana	2.24858
11.3.1.1.3	Chromatin organisation.post-translational histone modification.histone methylation.lysine methylation.class-II histone methyltransferase *(ASHH1)	maker-contig38-snap-gene-130.15	mercator4v7.0: class-II histone methyltransferase *(ASHH1) & swissprot: Histone-lysine N-methyltransferase ASHH3 OS=Arabidopsis thaliana	3.51883
Cell division
12.2.1.1.6	Cell division.cell cycle organisation.cell cycle control.CYCLIN regulatory protein activities.regulatory protein *(CYCJ18)	maker-contig3-augustus-gene-382.5	mercator4v7.0: regulatory protein *(CYCJ18) of cell cycle & swissprot: Cyclin-J18-like OS=Oryza sativa subsp. japonica	2.88684
12.2.3.2.1	Cell division.cell cycle organisation.chromosome segregation.CENH3 histone recruitment.regulatory factor *(KNL2)	maker-contig1013-augustus-gene-0.18	mercator4v7.0: CENH3-recruitment factor *(KNL2)	2.88861
12.2.3.6.2	Cell division.cell cycle organisation.chromosome segregation.outer kinetochore SKA complex.component *(SKA2)	augustus_masked-contig10-processed-gene-25.30	mercator4v7.0: component *(SKA2) of outer kinetochore SKA complex	2.36968
12.2.4.1.1.2.2	Cell division.cell cycle organisation.metaphase to anaphase transition.Anaphase-Promoting Complex/Cyclosome (APC/C)-dependent ubiquitination.APC/C E3 ubiquitin ligase complex.arc lamp subcomplex.component *(APC6)	maker-contig6-augustus-gene-509.20	mercator4v7.0: component *(APC6) of (APC/C)-dependent ubiquitination arc lamp subcomplex & swissprot: Anaphase-promoting complex subunit 6 OS=Arabidopsis thaliana	5.12758
12.2.4.1.1.4.2	Cell division.cell cycle organisation.metaphase to anaphase transition.Anaphase-Promoting Complex/Cyclosome (APC/C)-dependent ubiquitination.APC/C E3 ubiquitin ligase complex.substrate specificity module.substrate specificity component *(CDC20)	maker-contig10-snap-gene-39.11	mercator4v7.0: substrate specificity component *(CDC20) of APC/C E3 ubiquitin ligase complex & swissprot: Cell division cycle 20.1, cofactor of APC complex OS=Arabidopsis thaliana	3.09039
12.2.4.2	Cell division.cell cycle organisation.metaphase to anaphase transition.transcription factor *(DEL)	maker-contig10-augustus-gene-62.17	mercator4v7.0: transcription factor *(DEL) involved in cell cycle control & swissprot: E2F transcription factor-like E2FE OS=Arabidopsis thaliana	9.17754
12.1.2.3	Cell division.DNA replication.initiation.chaperone *(TopBP1)	maker-contig12-snap-gene-425.13	mercator4v7.0: chaperone *(TopBP1) involved in DNA replication initiation	2.10523
12.1.2.4.3	Cell division.DNA replication.initiation.GINS DNA replication fork maintenance complex.component *(PSF3)	maker-contig25-augustus-gene-10.32	mercator4v7.0: component *(PSF3) of GINS DNA replication fork maintenance complex	-2.57969
12.1.6.3.2	Cell division.DNA replication.organelle machinery.DNA gyrase complex.subunit B	maker-contig25-snap-gene-190.41	mercator4v7.0: subunit B of DNA gyrase complex & swissprot: DNA gyrase subunit B, chloroplastic/mitochondrial OS=Oryza sativa subsp. japonica	1.83916
12.1.6.7.2	Cell division.DNA replication.organelle machinery.DNA recombination.recombination mediator *(RAD52)	maker-contig8-augustus-gene-234.52	mercator4v7.0: recombination mediator *(RAD52) & swissprot: DNA repair RAD52-like protein 1, mitochondrial OS=Arabidopsis thaliana	2.732
12.1.6.5.2	Cell division.DNA replication.organelle machinery.single-stranded DNA (ssDNA) maintenance.ssDNA-binding protein *(OSB)	augustus_masked-contig3-processed-gene-199.21	mercator4v7.0: ssDNA-binding protein *(OSB) & swissprot: Protein OSB1, mitochondrial OS=Arabidopsis thaliana	-2.20446
12.1.6.5.2	Cell division.DNA replication.organelle machinery.single-stranded DNA (ssDNA) maintenance.ssDNA-binding protein *(OSB)	maker-contig3-snap-gene-201.1	mercator4v7.0: ssDNA-binding protein *(OSB) & swissprot: Protein OSB1, mitochondrial OS=Arabidopsis thaliana	2.28745
12.3.5.2.3.4	Cell division.meiotic recombination.meiotic crossover.class-II/MUS81-dependent crossover pathway.RTR Holliday junction dissolution complex.non-catalytic accessory component *(RMI2)	maker-contig3-snap-gene-144.17	mercator4v7.0: non-catalytic accessory component *(RMI2) of RTR Holliday junction dissolution complex	3.4302
RNA biosynthesis & homeostasis
14.5.1.2.1	RNA biosynthesis.DNA-binding transcriptional regulation.basic DNA-binding domain.basic helix-loop-helix (bHLH) domain.bHLH class-Ia transcription factor	maker-contig10-snap-gene-285.38	mercator4v7.0: bHLH class-Ia transcription factor & swissprot: Transcription factor bHLH96 OS=Arabidopsis thaliana	-5.10961
14.5.1.2.9	RNA biosynthesis.DNA-binding transcriptional regulation.basic DNA-binding domain.basic helix-loop-helix (bHLH) domain.bHLH class-IIIf transcription factor	maker-contig30-augustus-gene-146.50	mercator4v7.0: bHLH class-IIIf transcription factor & swissprot: Anthocyanin regulatory R-S protein OS=Zea mays	6.16657
14.5.1.2.10	RNA biosynthesis.DNA-binding transcriptional regulation.basic DNA-binding domain.basic helix-loop-helix (bHLH) domain.bHLH class-IVa transcription factor	augustus_masked-contig38-processed-gene-171.41	mercator4v7.0: bHLH class-IVa transcription factor & swissprot: Transcription factor bHLH19 OS=Arabidopsis thaliana	6.9523
14.5.1.2.19	RNA biosynthesis.DNA-binding transcriptional regulation.basic DNA-binding domain.basic helix-loop-helix (bHLH) domain.bHLH class-VIIIc transcription factor *(RSL1/2/++)	maker-contig3-augustus-gene-200.40	mercator4v7.0: bHLH class-VIIIc transcription factor *(RSL1/2/++) & swissprot: Transcription factor bHLH84 OS=Arabidopsis thaliana	-3.00407
14.5.1.1.13	RNA biosynthesis.DNA-binding transcriptional regulation.basic DNA-binding domain.basic leucine zipper (bZIP) domain.bZIP class-S/SE transcription factor	snap_masked-contig38-processed-gene-129.6	mercator4v7.0: bZIP class-S/SE transcription factor	-2.02576
14.5.9.2.1	RNA biosynthesis.DNA-binding transcriptional regulation.beta-barrel DNA-binding domain.REM family.subgroup-A transcription factor	maker-contig1-augustus-gene-84.9	mercator4v7.0: REM subgroup-A transcription factor & swissprot: B3 domain-containing protein Os12g0592300 OS=Oryza sativa subsp. japonica	-3.12523
14.5.9.2.4	RNA biosynthesis.DNA-binding transcriptional regulation.beta-barrel DNA-binding domain.REM family.subgroup-E transcription factor	maker-contig25-augustus-gene-231.20	mercator4v7.0: REM subgroup-E transcription factor & swissprot: B3 domain-containing protein Os01g0234100 OS=Oryza sativa subsp. japonica	4.99917
14.5.7.8.1	RNA biosynthesis.DNA-binding transcriptional regulation.beta-hairpin exposed by alpha/beta-scaffold structure.AP2 transcription factor activity.transcription factor *(WRI/AIL)	augustus_masked-contig28-processed-gene-293.35	mercator4v7.0: transcription factor *(WRI/AIL) & swissprot: AP2-like ethylene-responsive transcription factor SMOS1 OS=Oryza sativa subsp. japonica	-2.12631
14.5.7.10.7	RNA biosynthesis.DNA-binding transcriptional regulation.beta-hairpin exposed by alpha/beta-scaffold structure.ERF transcription factor activity.subgroup ERF-VII transcription factor	maker-contig6-augustus-gene-67.48	mercator4v7.0: subgroup ERF-VII transcription factor & swissprot: Ethylene-responsive transcription factor 1 OS=Oryza sativa subsp. japonica	5.88664
14.5.7.4	RNA biosynthesis.DNA-binding transcriptional regulation.beta-hairpin exposed by alpha/beta-scaffold structure.FRS/FRF transcription factor	augustus_masked-contig25-processed-gene-87.8	mercator4v7.0: FRS/FRF transcription factor & swissprot: Protein FAR1-RELATED SEQUENCE 5 OS=Arabidopsis thaliana	5.58605
14.5.7.4	RNA biosynthesis.DNA-binding transcriptional regulation.beta-hairpin exposed by alpha/beta-scaffold structure.FRS/FRF transcription factor	maker-contig10-augustus-gene-560.20	mercator4v7.0: FRS/FRF transcription factor & swissprot: Protein FAR1-RELATED SEQUENCE 5 OS=Arabidopsis thaliana	4.56009
14.5.7.4	RNA biosynthesis.DNA-binding transcriptional regulation.beta-hairpin exposed by alpha/beta-scaffold structure.FRS/FRF transcription factor	maker-contig1-augustus-gene-197.21	mercator4v7.0: FRS/FRF transcription factor & swissprot: Protein FAR-RED ELONGATED HYPOCOTYL 3 OS=Arabidopsis thaliana	8.87314
14.5.7.4	RNA biosynthesis.DNA-binding transcriptional regulation.beta-hairpin exposed by alpha/beta-scaffold structure.FRS/FRF transcription factor	maker-contig521-augustus-gene-2.0	mercator4v7.0: FRS/FRF transcription factor	6.31368
14.5.7.4	RNA biosynthesis.DNA-binding transcriptional regulation.beta-hairpin exposed by alpha/beta-scaffold structure.FRS/FRF transcription factor	snap_masked-contig28-processed-gene-222.11	mercator4v7.0: FRS/FRF transcription factor & swissprot: Protein FAR1-RELATED SEQUENCE 5 OS=Arabidopsis thaliana	5.33026
14.5.7.1	RNA biosynthesis.DNA-binding transcriptional regulation.beta-hairpin exposed by alpha/beta-scaffold structure.NAC transcription factor	maker-contig3-augustus-gene-452.13	mercator4v7.0: NAC transcription factor & swissprot: NAC domain-containing protein 21/22 OS=Arabidopsis thaliana	5.72593
14.5.7.1	RNA biosynthesis.DNA-binding transcriptional regulation.beta-hairpin exposed by alpha/beta-scaffold structure.NAC transcription factor	maker-contig397-augustus-gene-0.40	mercator4v7.0: NAC transcription factor & swissprot: NAC domain-containing protein 21/22 OS=Arabidopsis thaliana	4.75181
14.5.7.5.1	RNA biosynthesis.DNA-binding transcriptional regulation.beta-hairpin exposed by alpha/beta-scaffold structure.WRKY transcription factor activity.transcription factor *(WRKY)	maker-contig25-snap-gene-235.45	mercator4v7.0: transcription factor *(WRKY) & swissprot: WRKY transcription factor 6 OS=Arabidopsis thaliana	2.89648
14.5.7.5.1	RNA biosynthesis.DNA-binding transcriptional regulation.beta-hairpin exposed by alpha/beta-scaffold structure.WRKY transcription factor activity.transcription factor *(WRKY)	maker-contig17-augustus-gene-1.27	mercator4v7.0: transcription factor *(WRKY) & swissprot: WRKY transcription factor 6 OS=Arabidopsis thaliana	2.72597
14.5.3.8.2	RNA biosynthesis.DNA-binding transcriptional regulation.helix-turn-helix DNA-binding domain.E2F family.transcription factor *(DEL1/2/3)	maker-contig10-augustus-gene-62.17	mercator4v7.0: E2F transcription factor *(DEL1/2/3) & swissprot: E2F transcription factor-like E2FE OS=Arabidopsis thaliana	9.17754
14.5.3.4	RNA biosynthesis.DNA-binding transcriptional regulation.helix-turn-helix DNA-binding domain.HSF transcription factor	snap_masked-contig50-processed-gene-22.19	mercator4v7.0: HSF transcription factor & swissprot: Heat stress transcription factor B-2b OS=Oryza sativa subsp. japonica	-2.23773
14.5.3.9.2.17	RNA biosynthesis.DNA-binding transcriptional regulation.helix-turn-helix DNA-binding domain.MYB transcription factor family.R2R3-MYB transcription factor family.subgroup-22/23 transcription factor	augustus_masked-contig6-processed-gene-453.32	mercator4v7.0: MYB class-R2R3 subgroup-22/23 transcription factor & swissprot: Transcription factor MYB73 OS=Arabidopsis thaliana	11.4259
14.5.3.9.2.7	RNA biosynthesis.DNA-binding transcriptional regulation.helix-turn-helix DNA-binding domain.MYB transcription factor family.R2R3-MYB transcription factor family.subgroup-9 transcription factor	maker-contig50-augustus-gene-112.4	mercator4v7.0: MYB class-R2R3 subgroup-8 transcription factor & swissprot: Transcription factor MYB16 OS=Arabidopsis thaliana	3.55804
14.5.4.2	RNA biosynthesis.DNA-binding transcriptional regulation.other all-alpha-helix DNA-binding domain.transcription factor *(EIL)	augustus_masked-contig490-processed-gene-0.8	mercator4v7.0: transcription factor *(EIL) & swissprot: ETHYLENE INSENSITIVE 3-like 3 protein OS=Arabidopsis thaliana	2.6208
14.5.10.2	RNA biosynthesis.DNA-binding transcriptional regulation.undefined DNA-binding domain.GRAS transcription factor	maker-contig6-augustus-gene-311.28	mercator4v7.0: GRAS transcription factor & swissprot: Protein SLENDER RICE1-LIKE 1 OS=Oryza sativa subsp. japonica	3.38387
14.5.10.2	RNA biosynthesis.DNA-binding transcriptional regulation.undefined DNA-binding domain.GRAS transcription factor	maker-contig10-snap-gene-78.49	mercator4v7.0: GRAS transcription factor & swissprot: Protein SCARECROW OS=Zea mays	8.71143
14.5.2.5	RNA biosynthesis.DNA-binding transcriptional regulation.zinc-coordinating DNA-binding domain.AS2/LOB transcription factor	maker-contig3-augustus-gene-247.36	mercator4v7.0: AS2/LOB transcription factor & swissprot: LOB domain-containing protein 37 OS=Arabidopsis thaliana	-3.10194
14.5.2.5	RNA biosynthesis.DNA-binding transcriptional regulation.zinc-coordinating DNA-binding domain.AS2/LOB transcription factor	snap_masked-contig28-processed-gene-51.27	mercator4v7.0: AS2/LOB transcription factor & swissprot: LOB domain-containing protein 13 OS=Arabidopsis thaliana	5.3386
14.5.2.4	RNA biosynthesis.DNA-binding transcriptional regulation.zinc-coordinating DNA-binding domain.SBP transcription factor	maker-contig50-augustus-gene-41.39	mercator4v7.0: SBP transcription factor & swissprot: Squamosa promoter-binding-like protein 16 OS=Oryza sativa subsp. japonica	6.45228
14.5.2.9	RNA biosynthesis.DNA-binding transcriptional regulation.zinc-coordinating DNA-binding domain.ZFP transcription factor	augustus_masked-contig25-processed-gene-92.31	mercator4v7.0: ZFP transcription factor	-3.79064
14.5.2.9	RNA biosynthesis.DNA-binding transcriptional regulation.zinc-coordinating DNA-binding domain.ZFP transcription factor	augustus_masked-contig828-processed-gene-0.10	mercator4v7.0: ZFP transcription factor	-3.3533
14.1.1.2	RNA biosynthesis.DNA-dependent RNA polymerase complexes.RNA polymerase I complex.component *(NRPA2)	augustus_masked-contig10-processed-gene-443.36	mercator4v7.0: component *(NRPA2) of RNA polymerase I complex & swissprot: DNA-directed RNA polymerase I subunit 2 OS=Arabidopsis thaliana	2.39137
14.1.1.5	RNA biosynthesis.DNA-dependent RNA polymerase complexes.RNA polymerase I complex.component *(NRPA7)	augustus_masked-contig8-processed-gene-26.7	mercator4v7.0: component *(NRPA7) of RNA polymerase I complex	1.95991
14.1.2.7	RNA biosynthesis.DNA-dependent RNA polymerase complexes.RNA polymerase II complex.component *(NRPB9)	maker-contig50-snap-gene-184.30	mercator4v7.0: component *(NRPB9) of RNA polymerase II complex & swissprot: DNA-directed RNA polymerases II, IV and V subunit 9A OS=Arabidopsis thaliana	5.00662
14.1.4.2	RNA biosynthesis.DNA-dependent RNA polymerase complexes.RNA polymerase IV complex.component *(NRPD2)	maker-contig4-augustus-gene-118.61	mercator4v7.0: component *(NRPD2) of RNA polymerase IV complex & swissprot: DNA-directed RNA polymerases IV and V subunit 2 OS=Arabidopsis thaliana	4.81527
14.1.4.7	RNA biosynthesis.DNA-dependent RNA polymerase complexes.RNA polymerase IV complex.component *(NRPD9)	maker-contig50-snap-gene-184.30	mercator4v7.0: component *(NRPD9) of RNA polymerase IV complex & swissprot: DNA-directed RNA polymerases II, IV and V subunit 9A OS=Arabidopsis thaliana	5.00662
14.1.5.2	RNA biosynthesis.DNA-dependent RNA polymerase complexes.RNA polymerase V complex.component *(NRPE2)	maker-contig4-augustus-gene-118.61	mercator4v7.0: component *(NRPE2) of RNA polymerase V complex & swissprot: DNA-directed RNA polymerases IV and V subunit 2 OS=Arabidopsis thaliana	4.81527
14.1.5.7	RNA biosynthesis.DNA-dependent RNA polymerase complexes.RNA polymerase V complex.component *(NRPE9)	maker-contig50-snap-gene-184.30	mercator4v7.0: component *(NRPE9) of RNA polymerase V complex & swissprot: DNA-directed RNA polymerases II, IV and V subunit 9A OS=Arabidopsis thaliana	5.00662
14.7.1.2.1	RNA biosynthesis.organellar gene expression machinery.plastid-encoded RNA polymerase (PEP) complex.essential co-factor components.component *(PAP1/TAC3)	maker-contig10-snap-gene-240.21	mercator4v7.0: cofactor of plastid-encoded RNA polymerase *(PAP1/TAC3)	3.03932
14.7.1.2.11	RNA biosynthesis.organellar gene expression machinery.plastid-encoded RNA polymerase (PEP) complex.essential co-factor components.component *(PAP11/MURE)	augustus_masked-contig258-processed-gene-0.7	mercator4v7.0: cofactor of plastid-encoded RNA polymerase *(PAP11/MURE) & swissprot: UDP-N-acetylmuramoyl-L-alanyl-D-glutamate--2,6-diaminopimelate ligase MurE homolog, chloroplastic OS=Zea mays	2.25017
14.7.1.2.3	RNA biosynthesis.organellar gene expression machinery.plastid-encoded RNA polymerase (PEP) complex.essential co-factor components.component *(PAP3/TAC10)	augustus_masked-contig8-processed-gene-220.79	mercator4v7.0: cofactor of plastid-encoded RNA polymerase *(PAP3/TAC10) & swissprot: Protein PLASTID TRANSCRIPTIONALLY ACTIVE 10 OS=Arabidopsis thaliana	3.59832
14.7.1.4.4	RNA biosynthesis.organellar gene expression machinery.plastid-encoded RNA polymerase (PEP) complex.PEP assembly/activity regulation.regulatory factor *(RP8) of RpoA activity	augustus_masked-contig50-processed-gene-243.11	mercator4v7.0: regulatory factor *(RP8) of RNA polymerase RpoA activity & swissprot: Uncharacterized protein At4g37920 OS=Arabidopsis thaliana	2.30639
14.7.1.3.7	RNA biosynthesis.organellar gene expression machinery.plastid-encoded RNA polymerase (PEP) complex.regulatory co-factor components.FSD2-interacting component *(PRDA1)	maker-contig12-augustus-gene-340.25	mercator4v7.0: FSD2-interacting component of plastid-encoded RNA polymerase & swissprot: Protein PEP-RELATED DEVELOPMENT ARRESTED 1 homolog, chloroplastic OS=Oryza sativa subsp. japonica	2.29308
14.7.4.2	RNA biosynthesis.organellar gene expression machinery.R-loop homeostasis.regulatory factor *(OSB1)	augustus_masked-contig3-processed-gene-199.21	mercator4v7.0: regulatory factor *(OSB1) of R-loop homeostasis & swissprot: Protein OSB1, mitochondrial OS=Arabidopsis thaliana	-2.20446
14.7.4.2	RNA biosynthesis.organellar gene expression machinery.R-loop homeostasis.regulatory factor *(OSB1)	maker-contig3-snap-gene-201.1	mercator4v7.0: regulatory factor *(OSB1) of R-loop homeostasis & swissprot: Protein OSB1, mitochondrial OS=Arabidopsis thaliana	2.28745
14.3.4.5.2.4	RNA biosynthesis.RNA polymerase II-dependent transcription.transcription co-activation.MEDIATOR complex.middle module.component *(MED10)	maker-contig25-snap-gene-136.9	mercator4v7.0: component *(MED10) of middle module of MEDIATOR transcription co-activator complex	-5.72026
14.3.3.1.2	RNA biosynthesis.RNA polymerase II-dependent transcription.transcription initiation.TFIIa basal transcription factor heterodimer.small subunit	maker-contig10-augustus-gene-12.63	mercator4v7.0: small subunit of TFIIa basal transcription factor complex & swissprot: Transcription initiation factor IIA subunit 2 OS=Oryza sativa subsp. japonica	8.99481
14.3.3.1.2	RNA biosynthesis.RNA polymerase II-dependent transcription.transcription initiation.TFIIa basal transcription factor heterodimer.small subunit	snap_masked-contig28-processed-gene-20.31	mercator4v7.0: small subunit of TFIIa basal transcription factor complex & swissprot: Transcription initiation factor IIA subunit 2 OS=Oryza sativa subsp. japonica	-1.65563
14.3.3.3.1	RNA biosynthesis.RNA polymerase II-dependent transcription.transcription initiation.TFIIe basal transcription factor heterodimer.subunit alpha	maker-contig10-snap-gene-216.39	mercator4v7.0: subunit alpha of TFIIe basal transcription factor complex	4.58728
14.4.6.1	RNA biosynthesis.RNA polymerase III-dependent transcription.TFIIIf transcription factor heterodimer.small subunit *(NRPC15)	maker-contig28-augustus-gene-193.25	mercator4v7.0: small subunit *(NRPC15) of TFIIIf transcription factor module	9.19351
14.4.2	RNA biosynthesis.RNA polymerase III-dependent transcription.transcription factor *(TFIIIa)	augustus_masked-contig8-processed-gene-242.8	mercator4v7.0: transcription factor *(TFIIIa)	-2.46673
14.4.2	RNA biosynthesis.RNA polymerase III-dependent transcription.transcription factor *(TFIIIa)	augustus_masked-contig375-processed-gene-1.11	mercator4v7.0: transcription factor *(TFIIIa) & swissprot: Transcription factor IIIA OS=Arabidopsis thaliana	1.96686
14.6.9	RNA biosynthesis.transcriptional co-regulation.transcriptional co-regulator *(RPGE1/2/3)	maker-contig28-augustus-gene-337.13	mercator4v7.0: transcriptional co-regulator *(RPGE1/2/3)	-3.00116
16.7.2.2	RNA homeostasis.mRNA stress granule formation.mRNA endoribonuclease activities.mRNA endoribonuclease *(G3BP)	maker-contig184-augustus-gene-0.39	mercator4v7.0: mRNA endoribonuclease *(G3BP)	-3.57098
16.7.3	RNA homeostasis.mRNA stress granule formation.regulatory factor *(RBP47)	maker-contig10-snap-gene-152.7	mercator4v7.0: regulatory factor *(RBP47) of mRNA stress granule formation & swissprot: Polyadenylate-binding protein RBP47 OS=Nicotiana plumbaginifolia	2.01311
Protein homeostasis
19.1.5.2.3.2	Protein homeostasis.protein quality control.cytosolic Hsp70 chaperone system.Hsp40 ATPase-stimulating co-chaperone activities.DnaJ type-III molecular co-chaperone activities.molecular co-chaperone *(DjC31/32)	maker-contig3-augustus-gene-347.1	mercator4v7.0: molecular co-chaperone *(DjC31/32) of cytosolic Hsp70 chaperone system	1.85837
19.1.5.2.3.15	Protein homeostasis.protein quality control.cytosolic Hsp70 chaperone system.Hsp40 ATPase-stimulating co-chaperone activities.DnaJ type-III molecular co-chaperone activities.molecular co-chaperone *(DjC84)	maker-contig6-augustus-gene-45.21	mercator4v7.0: molecular co-chaperone *(DjC84) of cytosolic Hsp70 chaperone system	2.32605
19.1.1.1.4	Protein homeostasis.protein quality control.ER Quality Control (ERQC) machinery.calnexin/calreticulin chaperone system.alpha-1,2 exomannosidase *(MNL)	maker-contig8-snap-gene-118.26	mercator4v7.0: alpha-1,2 exomannosidase *(MNL) & swissprot: Alpha-mannosidase I MNS4 OS=Arabidopsis thaliana	1.70647
19.1.6.10	Protein homeostasis.protein quality control.Hsp90 chaperone system.co-chaperone of Hsp90/Hsp70 activity *(TPR15/16)	maker-contig50-augustus-gene-63.7	mercator4v7.0: co-chaperone of Hsp90/Hsp70 activity *(TPR15/16)	2.20831
19.3.3.1	Protein homeostasis.proteolysis.aspartic peptidase activities.Pepsin-type protease	maker-contig38-snap-gene-567.42	mercator4v7.0: Pepsin-type protease & swissprot: Aspartyl protease family protein At5g10770 OS=Arabidopsis thaliana	-4.91044
19.3.3.1	Protein homeostasis.proteolysis.aspartic peptidase activities.Pepsin-type protease	snap_masked-contig860-processed-gene-1.21	mercator4v7.0: Pepsin-type protease & swissprot: Aspartic proteinase nepenthesin-1 OS=Nepenthes gracilis	4.43616
19.3.6.13.2.1	Protein homeostasis.proteolysis.metallopeptidase activities.FtsH endopeptidase activities.FtsH plastidial protease complexes.component *(FtsH1/2/5/6/8)	maker-contig38-snap-gene-453.51	mercator4v7.0: component *(FtsH1/2/5/6/8) of FtsH plastidial protease complexes & swissprot: ATP-dependent zinc metalloprotease FTSH 6, chloroplastic OS=Oryza sativa subsp. japonica	-4.43427
19.3.6.6.2	Protein homeostasis.proteolysis.metallopeptidase activities.M16-class metallopeptidase activities.Nardilysin-type peptidase	maker-contig6-augustus-gene-102.4	mercator4v7.0: Nardilysin-type peptidase & swissprot: Insulin-degrading enzyme-like 1, peroxisomal OS=Arabidopsis thaliana	-1.91564
19.3.6.9.2	Protein homeostasis.proteolysis.metallopeptidase activities.M24-class aminopeptidase activities.methionyl aminopeptidase *(MAP1)	augustus_masked-contig6-processed-gene-171.47	mercator4v7.0: methionyl aminopeptidase *(MAP1) & swissprot: Methionine aminopeptidase 1B, chloroplastic OS=Arabidopsis thaliana	3.4428
19.3.2.7.2	Protein homeostasis.proteolysis.serine peptidase activities.chloroplast Clp-type protease complex.regulatory core component *(ClpR1/3/4)	maker-contig50-snap-gene-63.55	mercator4v7.0: regulatory core component *(ClpR1/3/4) of chloroplast Clp-type protease complex & swissprot: ATP-dependent Clp protease proteolytic subunit-related protein 4, chloroplastic OS=Arabidopsis thaliana	2.30509
19.3.2.3.1	Protein homeostasis.proteolysis.serine peptidase activities.DEG-type protease activities.endopeptidase *(DEG1/5/8)	maker-contig1-snap-gene-42.28	mercator4v7.0: endopeptidase *(DEG1/5/8) & swissprot: Protease Do-like 5, chloroplastic OS=Arabidopsis thaliana	2.00513
19.3.2.8.2	Protein homeostasis.proteolysis.serine peptidase activities.mitochondrion Clp-type protease complex.regulatory component *(ClpR2)	maker-contig38-snap-gene-536.35	mercator4v7.0: regulatory component *(ClpR2) of mitochondrial CLP protease complex & swissprot: ATP-dependent Clp protease proteolytic subunit-related protein 2, chloroplastic OS=Arabidopsis thaliana	1.71632
19.3.2.2.1	Protein homeostasis.proteolysis.serine peptidase activities.SCPL-type carboxypeptidase activities.carboxypeptidase *(SCPL)	maker-contig1-augustus-gene-357.62	mercator4v7.0: serine carboxypeptidase & swissprot: Serine carboxypeptidase-like 42 OS=Arabidopsis thaliana	9.78034
19.3.2.2.1	Protein homeostasis.proteolysis.serine peptidase activities.SCPL-type carboxypeptidase activities.carboxypeptidase *(SCPL)	maker-contig28-snap-gene-55.40	mercator4v7.0: serine carboxypeptidase & swissprot: Serine carboxypeptidase-like 26 OS=Oryza sativa subsp. japonica	-3.84437
19.2.1.2.1.1	Protein homeostasis.ubiquitin-proteasome system.N-degron pathways.Arg/N-degron pathway.N-terminal modification.methionyl aminopeptidase *(MAP1)	augustus_masked-contig6-processed-gene-171.47	mercator4v7.0: methionyl aminopeptidase *(MAP1) & swissprot: Methionine aminopeptidase 1B, chloroplastic OS=Arabidopsis thaliana	3.4428
19.2.2.12.3.3.58	Protein homeostasis.ubiquitin-proteasome system.ubiquitin-fold protein conjugation.CULLIN-based E3 ubiquitin ligase activities.CUL1-based/SCF E3 ubiquitin ligase complexes.F-BOX regulatory substrate adaptor activities.substrate adaptor	augustus_masked-contig4-processed-gene-77.39	mercator4v7.0: substrate adaptor of SCF E3 ubiquitin ligase complex & swissprot: F-box protein At4g00755 OS=Arabidopsis thaliana	-3.69664
19.2.2.12.3.3.12	Protein homeostasis.ubiquitin-proteasome system.ubiquitin-fold protein conjugation.CULLIN-based E3 ubiquitin ligase activities.CUL1-based/SCF E3 ubiquitin ligase complexes.F-BOX regulatory substrate adaptor activities.substrate adaptor *(AUF)	maker-contig28-snap-gene-359.21	mercator4v7.0: substrate adaptor *(AUF) of SCF E3 ubiquitin ligase complex & swissprot: F-box protein At4g18380 OS=Arabidopsis thaliana	-2.21692
19.2.2.12.3.4.5	Protein homeostasis.ubiquitin-proteasome system.ubiquitin-fold protein conjugation.CULLIN-based E3 ubiquitin ligase activities.CUL1-based/SCF E3 ubiquitin ligase complexes.TUBBY-like regulatory substrate adaptor activities.substrate adaptor *(TLP8)	maker-contig10-snap-gene-512.59	mercator4v7.0: substrate adaptor *(TLP8) of CUL1-based/SCF E3 ubiquitin ligase activity & swissprot: Tubby-like protein 4 OS=Oryza sativa subsp. japonica	5.57303
19.2.2.12.5.3.9	Protein homeostasis.ubiquitin-proteasome system.ubiquitin-fold protein conjugation.CULLIN-based E3 ubiquitin ligase activities.CUL4-based E3 ubiquitin ligase complexes.DCAF substrate adaptor component activities.substrate adaptor	maker-contig1-augustus-gene-43.4	mercator4v7.0: substrate adaptor of CUL4-based E3 ubiquitin ligase complex	2.05515
19.2.2.12.5.3.2	Protein homeostasis.ubiquitin-proteasome system.ubiquitin-fold protein conjugation.CULLIN-based E3 ubiquitin ligase activities.CUL4-based E3 ubiquitin ligase complexes.DCAF substrate adaptor component activities.substrate adaptor *(ABD1)	maker-contig3-augustus-gene-355.4	mercator4v7.0: substrate adaptor *(ABD1) & swissprot: Protein ALTERED SEED GERMINATION 2 OS=Arabidopsis thaliana	1.77361
19.2.2.8.1.1	Protein homeostasis.ubiquitin-proteasome system.ubiquitin-fold protein conjugation.RING E3 ubiquitin ligase activities.RING-H2-class.ATL-subclass E3 ubiquitin ligase	maker-contig50-augustus-gene-15.3	mercator4v7.0: RING-H2-class ATL-subclass E3 ubiquitin ligase & swissprot: NEP1-interacting protein 1 OS=Arabidopsis thaliana	2.69679
19.2.2.8.2.8	Protein homeostasis.ubiquitin-proteasome system.ubiquitin-fold protein conjugation.RING E3 ubiquitin ligase activities.RING-HC-class.E3 ubiquitin ligase *(SINA)	maker-contig218-augustus-gene-0.8	mercator4v7.0: E3 ubiquitin ligase *(SINA) & swissprot: E3 ubiquitin-protein ligase SINAT5 OS=Arabidopsis thaliana	1.81762
19.2.2.8.4.1	Protein homeostasis.ubiquitin-proteasome system.ubiquitin-fold protein conjugation.RING E3 ubiquitin ligase activities.RING-v-class.E3 ubiquitin protein ligase	maker-contig8-augustus-gene-71.10	mercator4v7.0: E3 ubiquitin protein ligase	6.76721
19.2.2.10.4.1	Protein homeostasis.ubiquitin-proteasome system.ubiquitin-fold protein conjugation.U-Box E3 ubiquitin ligase activities.group-IV.E3 ubiquitin protein ligase *(PUB34)	maker-contig10-augustus-gene-540.2	mercator4v7.0: E3 ubiquitin protein ligase *(PUB34) & swissprot: U-box domain-containing protein 34 OS=Arabidopsis thaliana	3.40419
19.2.2.10.5.1	Protein homeostasis.ubiquitin-proteasome system.ubiquitin-fold protein conjugation.U-Box E3 ubiquitin ligase activities.group-V.E3 ubiquitin protein ligase *(PUB32)	augustus_masked-contig258-processed-gene-0.7	mercator4v7.0: E3 ubiquitin protein ligase *(PUB32) & swissprot: UDP-N-acetylmuramoyl-L-alanyl-D-glutamate--2,6-diaminopimelate ligase MurE homolog, chloroplastic OS=Zea mays	2.25017
19.2.2.10.6.1	Protein homeostasis.ubiquitin-proteasome system.ubiquitin-fold protein conjugation.U-Box E3 ubiquitin ligase activities.group-VI.E3 ubiquitin protein ligase *(PUB60)	maker-contig8-augustus-gene-146.1	mercator4v7.0: E3 ubiquitin protein ligase *(PUB60) & swissprot: Pre-mRNA-processing factor 19 OS=Oryza sativa subsp. japonica	-5.1063
19.2.3.1.1.1	Protein homeostasis.ubiquitin-proteasome system.ubiquitin-fold protein deconjugation.UBQ deconjugation.UBP deubiquitinase activities.deubiquitinase *(UBP1-2)	maker-contig50-augustus-gene-43.72	mercator4v7.0: deubiquitinase *(UBP1-2) & swissprot: Ubiquitin carboxyl-terminal hydrolase 1 OS=Arabidopsis thaliana	4.41862
Cellular respiration
2.1.1.4.1	Cellular respiration.glycolysis.cytosolic glycolysis.glyceraldehyde 3-phosphate dehydrogenase activities.NAD-dependent glyceraldehyde 3-phosphate dehydrogenase	augustus_masked-contig168-processed-gene-0.10	mercator4v7.0: NAD-dependent glyceraldehyde 3-phosphate dehydrogenase & swissprot: Glyceraldehyde-3-phosphate dehydrogenase 3, cytosolic OS=Zea mays	-2.00439
2.1.1.4.1	Cellular respiration.glycolysis.cytosolic glycolysis.glyceraldehyde 3-phosphate dehydrogenase activities.NAD-dependent glyceraldehyde 3-phosphate dehydrogenase	maker-contig10-snap-gene-135.21	mercator4v7.0: NAD-dependent glyceraldehyde 3-phosphate dehydrogenase & swissprot: Glyceraldehyde-3-phosphate dehydrogenase 3, cytosolic OS=Zea mays	-2.00014
2.1.1.1.2	Cellular respiration.glycolysis.cytosolic glycolysis.phosphofructokinase activities.pyrophosphate-dependent phosphofructokinase	maker-contig10-snap-gene-47.12	mercator4v7.0: pyrophosphate-dependent phosphofructokinase & swissprot: Pyrophosphate--fructose 6-phosphate 1-phosphotransferase subunit alpha OS=Ricinus communis	-2.54058
Cell wall organisation
21.2.3.1.1.1	Cell wall organisation.hemicellulose.heteromannan.biosynthesis.mannan synthase activities.mannan synthase *(CSLA)	maker-contig38-snap-gene-452.20	mercator4v7.0: mannan synthase *(CSLA) & swissprot: Probable glucomannan 4-beta-mannosyltransferase 3 OS=Oryza sativa subsp. japonica	2.64188
21.2.3.1.1.1	Cell wall organisation.hemicellulose.heteromannan.biosynthesis.mannan synthase activities.mannan synthase *(CSLA)	maker-contig38-snap-gene-452.29	mercator4v7.0: mannan synthase *(CSLA) & swissprot: Probable glucomannan 4-beta-mannosyltransferase 3 OS=Oryza sativa subsp. japonica	3.21239
21.2.2.1.4	Cell wall organisation.hemicellulose.xylan.biosynthesis.xylan alpha-1,3-arabinosyltransferase	maker-contig38-augustus-gene-390.2	mercator4v7.0: xylan alpha-1,3-arabinosyltransferase & swissprot: Alpha-1,3-arabinosyltransferase XAT2 OS=Oryza sativa subsp. japonica	-2.32522
Protein translocation
23.1.2.5	Protein translocation.chloroplast.outer envelope TOC translocation system.molecular chaperone *(Toc12)	maker-contig38-snap-gene-65.96	mercator4v7.0: molecular chaperone component *(Toc12) of outer envelope TOC translocation system	-2.38306
23.3.4.3	Protein translocation.endoplasmic reticulum.GET post-translational insertion system.receptor component *(GET1)	snap_masked-contig38-processed-gene-248.43	mercator4v7.0: receptor component *(GET1) of GET post-translational insertion system & swissprot: Protein GET1 OS=Arabidopsis thaliana	-1.82443
23.3.2.3	Protein translocation.endoplasmic reticulum.Sec post-translocation system.accessory component *(Sec62)	maker-contig10-snap-gene-215.6	mercator4v7.0: accessory component *(Sec62) of co-translational insertion system	-2.06506
23.2.6.2	Protein translocation.mitochondrion.inner mitochondrion membrane Tat translocation system.component *(mtTatB)	augustus_masked-contig625-processed-gene-0.7	mercator4v7.0: component *(mtTatB) of mitochondrial Tat protein translocase system	-2.15738
23.5.1.6.3	Protein translocation.nucleus.nuclear pore complex (NPC).central subcomplex.nucleoporin *(NUP58)	augustus_masked-contig3-processed-gene-70.37	mercator4v7.0: nucleoporin of nuclear pore complex *(NUP58) & swissprot: Nuclear pore complex protein NUP58 OS=Arabidopsis thaliana	-2.08073
23.5.1.6.1	Protein translocation.nucleus.nuclear pore complex (NPC).central subcomplex.nucleoporin *(NUP98)	maker-contig25-augustus-gene-9.9	mercator4v7.0: nucleoporin of nuclear pore complex *(NUP98) & swissprot: Nuclear pore complex protein NUP98A OS=Arabidopsis thaliana	2.05364
23.5.1.6.1	Protein translocation.nucleus.nuclear pore complex (NPC).central subcomplex.nucleoporin *(NUP98)	maker-contig28-augustus-gene-323.5	mercator4v7.0: nucleoporin of nuclear pore complex *(NUP98) & swissprot: Nuclear pore complex protein NUP98A OS=Arabidopsis thaliana	-2.22898
23.5.2.1.3	Protein translocation.nucleus.nucleocytoplasmic transport.nuclear transport receptor activities.import karyopherin *(IMB3)	maker-contig359-snap-gene-1.90	mercator4v7.0: nucleocytoplasmic import karyopherin *(IMB3)	-2.86702
Nutrient uptake
25.4.3.2.1	Nutrient uptake.iron uptake.ferroxidase-dependent aquisition.Fe(III)-citrate translocation.Fe(II)-Fe(III) ferroxidase *(LPR1)	maker-contig25-snap-gene-150.41	mercator4v7.0: Fe(II)-Fe(III) ferroxidase *(LPR1) & swissprot: Multicopper oxidase LPR1 homolog 1 OS=Oryza sativa subsp. japonica	-5.30783
25.4.1.2.2	Nutrient uptake.iron uptake.reduction-based strategy.mesophyll cell-localised system.iron cation transporter *(IRT3)	maker-contig38-augustus-gene-30.54	mercator4v7.0: iron cation transporter *(IRT3) & swissprot: Zinc transporter 4, chloroplastic OS=Arabidopsis thaliana	-4.19646
25.4.1.1.2.1	Nutrient uptake.iron uptake.reduction-based strategy.root-localised system.metal cation transporter activity.iron/zinc/manganese/cobalt cation transporter *(IRT1/ZIP1/++)	maker-contig38-augustus-gene-30.54	mercator4v7.0: iron/zinc/manganese/cobalt cation transporter *(IRT1/ZIP1/++) & swissprot: Zinc transporter 4, chloroplastic OS=Arabidopsis thaliana	-4.19646
25.5.4.2	Nutrient uptake.other micronutrient homeostasis.manganese.manganese cation transporter *(MTP8/9/10)	maker-contig25-augustus-gene-147.30	mercator4v7.0: manganese cation transporter *(MTP8/9/10) & swissprot: Metal tolerance protein 7 OS=Oryza sativa subsp. japonica	2.07102
25.5.3.2	Nutrient uptake.other micronutrient homeostasis.molybdenum.molybdate transporter/S-adenosyl methionine transporter *(MOT2/GOSAMT)	maker-contig4-augustus-gene-195.36	mercator4v7.0: molybdate transporter/S-adenosyl methionine transporter *(MOT2/GOSAMT)	-2.25994
25.3.2.5	Nutrient uptake.phosphorus assimilation.phosphate uptake.regulatory transcription factor *(WRKY6/31/42)	maker-contig25-snap-gene-235.45	mercator4v7.0: transcriptional regulator *(WRKY6/31/42) involved in phosphate uptake & swissprot: WRKY transcription factor 6 OS=Arabidopsis thaliana	2.89648
25.3.2.5	Nutrient uptake.phosphorus assimilation.phosphate uptake.regulatory transcription factor *(WRKY6/31/42)	maker-contig17-augustus-gene-1.27	mercator4v7.0: transcriptional regulator *(WRKY6/31/42) involved in phosphate uptake & swissprot: WRKY transcription factor 6 OS=Arabidopsis thaliana	2.72597
Carbohydrate metabolism
3.4.1	Carbohydrate metabolism.oligosaccharide metabolism.galactinol synthase *(GolS)	maker-contig4-augustus-gene-129.53	mercator4v7.0: galactinol synthase *(GolS) & swissprot: Galactinol synthase 2 OS=Solanum lycopersicum	4.92912
3.2.2.7.1	Carbohydrate metabolism.starch metabolism.biosynthesis.ISA1-ISA2 isoamylase-type starch debranching complex.component *(ISA1)	maker-contig50-augustus-gene-59.59	mercator4v7.0: component *(ISA1) of ISA1-ISA2 isoamylase heterodimer & swissprot: Isoamylase SU1, chloroplastic OS=Zea mays	3.2392
3.1.4.4	Carbohydrate metabolism.sucrose metabolism.degradation.fructose kinase	maker-contig38-snap-gene-450.9	mercator4v7.0: fructose kinase & swissprot: Probable fructokinase-6, chloroplastic OS=Arabidopsis thaliana	1.99387
3.1.4.1.2	Carbohydrate metabolism.sucrose metabolism.degradation.invertase activities.vacuolar acid beta-fructofuranosidase *(VIN)	maker-contig10-snap-gene-594.16	mercator4v7.0: vacuolar acid beta-fructofuranosidase *(VIN) & swissprot: Sucrose:sucrose 1-fructosyltransferase OS=Festuca arundinacea	-3.85903
3.1.4.2	Carbohydrate metabolism.sucrose metabolism.degradation.sucrose synthase	maker-contig38-snap-gene-2.16	mercator4v7.0: sucrose synthase & swissprot: Sucrose synthase 5 OS=Oryza sativa subsp. japonica	5.56711
3.3.2	Carbohydrate metabolism.trehalose metabolism.trehalose-6-phosphate phosphatase	maker-contig1-augustus-gene-363.33	mercator4v7.0: trehalose-6-phosphate phosphatase & swissprot: Probable trehalose-phosphate phosphatase 1 OS=Oryza sativa subsp. japonica	5.63112
Amino acid metabolism
4.6.8.3	Amino acid metabolism.amino acid degradation.aromatic amino acids.aromatic amino acid decarboxylase	augustus_masked-contig6-processed-gene-248.6	mercator4v7.0: aromatic amino acid decarboxylase & swissprot: Tryptophan decarboxylase 2 OS=Oryza sativa subsp. japonica	-1.8107
4.6.2.3.1	Amino acid metabolism.amino acid degradation.gamma-aminobutyrate (GABA).gamma-hydroxybutyrate formation.bifunctional gamma-hydroxybutyrate dehydrogenase and glyoxylate reductase	maker-contig8-augustus-gene-55.4	mercator4v7.0: bifunctional gamma-hydroxybutyrate dehydrogenase and glyoxylate reductase & swissprot: Glyoxylate/succinic semialdehyde reductase 2, chloroplastic OS=Arabidopsis thaliana	1.78853
4.2.2.6.4.4	Amino acid metabolism.aspartate group amino acid biosynthesis.aspartate-derived amino acids.methionine biosynthesis.salvage pathway.trifunctional methylthioribulose-1-phosphate dehydratase/enolase/phosphatase *(DEP)	maker-contig139-augustus-gene-1.24	mercator4v7.0: trifunctional methylthioribulose-1-phosphate dehydratase/enolase/phosphatase *(DEP) & swissprot: Probable bifunctional methylthioribulose-1-phosphate dehydratase/enolase-phosphatase E1 OS=Sorghum bicolor	-1.89392
4.8.2.4	Amino acid metabolism.polyamine metabolism.spermidine biosynthesis.thermospermine synthase *(ACL5)	maker-contig10-snap-gene-553.39	mercator4v7.0: thermospermine synthase *(ACL5) & swissprot: Thermospermine synthase ACAULIS5 OS=Arabidopsis thaliana	-6.52368
4.5.3.1.1	Amino acid metabolism.shikimate group amino acid biosynthesis.tryptophan biosynthesis.anthranilate synthase heterodimer.subunit alpha	maker-contig3-augustus-gene-0.63	mercator4v7.0: subunit alpha of anthranilate synthase complex & swissprot: Anthranilate synthase alpha subunit 1, chloroplastic OS=Oryza sativa subsp. indica	4.79875
Lipid metabolism
5.7.4	Lipid metabolism.cytoplasmic lipid droplet-associated activities.Caleosin-type peroxygenase *(CLO/PXG)	maker-contig38-augustus-gene-440.34	mercator4v7.0: Caleosin-type peroxygenase & swissprot: Peroxygenase OS=Lilium longiflorum	1.8379
5.7.4	Lipid metabolism.cytoplasmic lipid droplet-associated activities.Caleosin-type peroxygenase *(CLO/PXG)	maker-contig38-augustus-gene-441.2	mercator4v7.0: Caleosin-type peroxygenase & swissprot: Peroxygenase OS=Lilium longiflorum	8.08741
5.7.2	Lipid metabolism.cytoplasmic lipid droplet-associated activities.lipid droplet biogenesis factor *(SEIPIN)	augustus_masked-contig1-processed-gene-299.14	mercator4v7.0: lipid droplet biogenesis factor *(SEIPIN) & swissprot: Seipin-1 OS=Arabidopsis thaliana	-5.38147
5.1.1.4	Lipid metabolism.fatty acid metabolism.citrate shuttle.cytosolic NADP-dependent malic enzyme	snap_masked-contig8-processed-gene-136.16	mercator4v7.0: cytosolic NADP-dependent malic enzyme & swissprot: NADP-dependent malic enzyme OS=Phaseolus vulgaris	5.42795
5.1.6.1.2	Lipid metabolism.fatty acid metabolism.endoplasmic reticulum-localized fatty acid elongase (FAE) system.fatty acid elongation complex.3-ketoacyl-CoA reductase *(KCR)	maker-contig38-augustus-gene-392.41	mercator4v7.0: 3-ketoacyl-CoA reductase *(KCR) & swissprot: Very-long-chain 3-oxoacyl-CoA reductase 1 OS=Arabidopsis thaliana	4.04108
5.1.6.1.2	Lipid metabolism.fatty acid metabolism.endoplasmic reticulum-localized fatty acid elongase (FAE) system.fatty acid elongation complex.3-ketoacyl-CoA reductase *(KCR)	maker-contig10-augustus-gene-137.58	mercator4v7.0: 3-ketoacyl-CoA reductase *(KCR) & swissprot: Very-long-chain 3-oxoacyl-CoA reductase 1 OS=Arabidopsis thaliana	3.82327
5.1.6.1.1.1	Lipid metabolism.fatty acid metabolism.endoplasmic reticulum-localized fatty acid elongase (FAE) system.fatty acid elongation complex.condensing enzyme activities.3-ketoacyl-CoA synthase *(KCS)	maker-contig3-augustus-gene-393.50	mercator4v7.0: 3-ketoacyl-CoA synthase *(KCS) & swissprot: 3-ketoacyl-CoA synthase 6 OS=Arabidopsis thaliana	-2.40936
5.1.10.1	Lipid metabolism.fatty acid metabolism.fatty acid cyclopropanation.cyclopropane fatty acid synthase	maker-contig12-augustus-gene-322.14	mercator4v7.0: cyclopropane fatty acid synthase & swissprot: (S)-coclaurine N-methyltransferase OS=Papaver somniferum	-6.51415
5.1.4.1	Lipid metabolism.fatty acid metabolism.plastidial fatty acid synthase (ptFAS) system.acyl carrier protein *(ptACP)	snap_masked-contig3-processed-gene-23.41	mercator4v7.0: acyl carrier protein *(ptACP)) & swissprot: Acyl carrier protein 1, chloroplastic OS=Hordeum vulgare	-3.07464
5.2.10.3	Lipid metabolism.glycerolipid metabolism.galactolipid biosynthesis.galactolipid galactosyltransferase *(SFR2)	snap_masked-contig12-processed-gene-16.0	mercator4v7.0: galactolipid galactosyltransferase *(SFR2) & swissprot: Beta-glucosidase-like SFR2, chloroplastic OS=Oryza sativa subsp. japonica	-2.30289
5.2.11.2.1.1	Lipid metabolism.glycerolipid metabolism.glycerolipid degradation.phospholipase activities.phospholipase A1 activities.phospholipase-A1 *(PC-PLA1)	snap_masked-contig1-processed-gene-47.6	mercator4v7.0: phospholipase-A1 *(PC-PLA1) & swissprot: Phospholipase A1-Igamma1, chloroplastic OS=Arabidopsis thaliana	11.6751
5.2.11.2.1.1	Lipid metabolism.glycerolipid metabolism.glycerolipid degradation.phospholipase activities.phospholipase A1 activities.phospholipase-A1 *(PC-PLA1)	snap_masked-contig28-processed-gene-169.14	mercator4v7.0: phospholipase-A1 *(PC-PLA1) & swissprot: Phospholipase A1-II 7 OS=Oryza sativa subsp. japonica	10.5474
5.2.11.1.2.3	Lipid metabolism.glycerolipid metabolism.glycerolipid degradation.triacylglycerol lipase activities.diacyl-/triacylglycerol lipase activities.lipase *(OBL)	snap_masked-contig10-processed-gene-75.21	mercator4v7.0: lipase *(OBL) & swissprot: Triacylglycerol lipase OBL1 OS=Arabidopsis thaliana	5.81681
5.2.11.1.2.3	Lipid metabolism.glycerolipid metabolism.glycerolipid degradation.triacylglycerol lipase activities.diacyl-/triacylglycerol lipase activities.lipase *(OBL)	augustus_masked-contig28-processed-gene-86.35	mercator4v7.0: lipase *(OBL) & swissprot: Triacylglycerol lipase OBL1 OS=Arabidopsis thaliana	7.81982
5.2.11.1.2.3	Lipid metabolism.glycerolipid metabolism.glycerolipid degradation.triacylglycerol lipase activities.diacyl-/triacylglycerol lipase activities.lipase *(OBL)	maker-contig28-augustus-gene-90.1	mercator4v7.0: lipase *(OBL) & swissprot: Triacylglycerol lipase OBL1 OS=Arabidopsis thaliana	11.3572
5.2.1.5.1	Lipid metabolism.glycerolipid metabolism.phosphatidate homeostasis.phosphatidate phosphatase activities.phosphatidate phosphatase *(LPP-alpha)	snap_masked-contig28-processed-gene-398.26	mercator4v7.0: phosphatidate phosphatase *(LPP-alpha) & swissprot: Putative lipid phosphate phosphatase 3, chloroplastic OS=Arabidopsis thaliana	-2.21849
5.2.3.1.1	Lipid metabolism.glycerolipid metabolism.phosphatidylethanolamine metabolism.CDP-ethanolamine pathway.serine decarboxylase *(SDC1)	maker-contig8-augustus-gene-278.95	mercator4v7.0: serine decarboxylase *(SDC1) & swissprot: Serine decarboxylase 1 OS=Oryza sativa subsp. japonica	5.92801
5.6.3.1.1.1.1	Lipid metabolism.lipid trafficking.endoplasmic reticulum - organelle lipid transfer.phospholipid transverse translocation.ATP-dependent machinery.ALA-ALIS flippase complex.P4-type ATPase component *(ALA)	augustus_masked-contig3-processed-gene-334.35	mercator4v7.0: active component *(ALA) of ALA-ALIS flippase complex & swissprot: Phospholipid-transporting ATPase 1 OS=Arabidopsis thaliana	-2.56662
5.4.2.1	Lipid metabolism.phytosterol metabolism.phytosterol C4-demethylation complex.methylsterol monooxygenase component *(SMO1)	maker-contig882-augustus-gene-1.2	mercator4v7.0: methylsterol monooxygenase SMO1 of phytosterol C4-demethylation complex & swissprot: Very-long-chain aldehyde decarbonylase GL1-10 OS=Oryza sativa subsp. japonica	-4.91032
5.4.2.4	Lipid metabolism.phytosterol metabolism.phytosterol C4-demethylation complex.sterone ketoreductase component *(SKR)	augustus_masked-contig10-processed-gene-244.23	mercator4v7.0: sterone ketoreductase of phytosterol C4-demethylation complex & swissprot: NADPH-dependent aldehyde reductase-like protein, chloroplastic OS=Arabidopsis thaliana	2.33178
5.4.1.5	Lipid metabolism.phytosterol metabolism.plant sterol pathway.sterol delta8-delta7 isomerase *(HYD1)	maker-contig25-snap-gene-169.16	mercator4v7.0: sterol delta8-delta7 isomerase *(HYD1) & swissprot: Probable 3-beta-hydroxysteroid-Delta(8),Delta(7)-isomerase OS=Oryza sativa subsp. japonica	-4.71127
Nucleotide metabolism
6.3.2.2	Nucleotide metabolism.deoxynucleotides.salvage pathway.multisubstrate deoxyribonucleoside kinase *(TK2)	maker-contig6-augustus-gene-285.52	mercator4v7.0: multisubstrate deoxyribonucleoside kinase *(TK2)	4.17978
6.1.1.3	Nucleotide metabolism.purines.ribonucleotide (RN) anabolism.glycinamide RN transformylase *(PUR3)	maker-contig30-snap-gene-100.64	mercator4v7.0: glycinamide RN transformylase *(PUR3) & swissprot: Phosphoribosylglycinamide formyltransferase, chloroplastic OS=Vigna unguiculata	1.77484
6.2.2.2	Nucleotide metabolism.pyrimidines.salvage pathway.uracil phosphoribosyltransferase *(UPP)	augustus_masked-contig28-processed-gene-201.36	mercator4v7.0: uracil phosphoribosyltransferase *(UPP) & swissprot: Uracil phosphoribosyltransferase OS=Nicotiana tabacum	1.92551
Secondary metabolism
8.2.2.8.1	Secondary metabolism.phenolics biosynthesis.flavonoid biosynthesis.aurones.aureusidin synthase	maker-contig8-augustus-gene-123.44	mercator4v7.0: aureusidin synthase & swissprot: Polyphenol oxidase, chloroplastic OS=Malus domestica	11.5127
8.2.2.4.1	Secondary metabolism.phenolics biosynthesis.flavonoid biosynthesis.flavones.type-I flavone synthase	maker-contig30-augustus-gene-242.4	mercator4v7.0: type-I flavone synthase & swissprot: Flavanone 3-dioxygenase 2 OS=Oryza sativa subsp. japonica	4.11804
8.2.3.3	Secondary metabolism.phenolics biosynthesis.lignan biosynthesis.phenylpropanoid reductase *(PCBER1)	maker-contig38-snap-gene-373.75	mercator4v7.0: phenylpropanoid reductase *(PCBER1) & swissprot: Phenylcoumaran benzylic ether reductase Pyrc5 OS=Pyrus communis	1.50053
8.1.4.2	Secondary metabolism.terpenoid biosynthesis.terpene biosynthesis.mono-/sesquiterpene-/diterpene synthase	augustus_masked-contig4-processed-gene-116.41	mercator4v7.0: mono-/sesquiterpene-/diterpene synthase & swissprot: Beta-sesquiphellandrene synthase OS=Sorghum bicolor	8.10319
8.1.4.2	Secondary metabolism.terpenoid biosynthesis.terpene biosynthesis.mono-/sesquiterpene-/diterpene synthase	augustus_masked-contig4-processed-gene-117.4	mercator4v7.0: mono-/sesquiterpene-/diterpene synthase & swissprot: Beta-sesquiphellandrene synthase OS=Sorghum bicolor	9.49981
8.1.4.2	Secondary metabolism.terpenoid biosynthesis.terpene biosynthesis.mono-/sesquiterpene-/diterpene synthase	maker-contig10-snap-gene-587.69	mercator4v7.0: mono-/sesquiterpene-/diterpene synthase & swissprot: Terpene synthase 2, chloroplastic OS=Zea mays	2.49209
8.1.4.2	Secondary metabolism.terpenoid biosynthesis.terpene biosynthesis.mono-/sesquiterpene-/diterpene synthase	maker-contig3-snap-gene-239.32	mercator4v7.0: mono-/sesquiterpene-/diterpene synthase & swissprot: (-)-alpha-terpineol synthase OS=Vitis vinifera	-3.46287
8.1.4.2	Secondary metabolism.terpenoid biosynthesis.terpene biosynthesis.mono-/sesquiterpene-/diterpene synthase	maker-contig529-snap-gene-0.78	mercator4v7.0: mono-/sesquiterpene-/diterpene synthase & swissprot: (-)-alpha-terpineol synthase OS=Vitis vinifera	-4.45845
8.1.4.2	Secondary metabolism.terpenoid biosynthesis.terpene biosynthesis.mono-/sesquiterpene-/diterpene synthase	maker-contig883-snap-gene-0.7	mercator4v7.0: mono-/sesquiterpene-/diterpene synthase & swissprot: (-)-alpha-terpineol synthase OS=Vitis vinifera	7.64101
Redox homeostasis
9.4.3	Redox homeostasis.ascorbate-based redox regulation.plastidial ascorbate peroxidase *(APX)	maker-contig1-augustus-gene-344.20	mercator4v7.0: plastidial ascorbate peroxidase *(APX) & swissprot: Probable L-ascorbate peroxidase 6, chloroplastic/mitochondrial OS=Oryza sativa subsp. japonica	2.1188
9.2.1.2	Redox homeostasis.glutathione-based redox regulation.glutathione biosynthesis.glutathione synthetase *(GSH2)	maker-contig1-snap-gene-163.33	mercator4v7.0: glutathione synthetase *(GSH2) & swissprot: Glutathione synthetase, chloroplastic OS=Brassica juncea	1.61982
9.2.3.4	Redox homeostasis.glutathione-based redox regulation.glutathione S-transferase activities.class phi glutathione S-transferase *(GSTF1/2/++)	augustus_masked-contig12-processed-gene-440.11	mercator4v7.0: class phi glutathione S-transferase *(GSTF1/2/++) & swissprot: Glutathione S-transferase 1 OS=Triticum aestivum	2.8932
9.2.3.3	Redox homeostasis.glutathione-based redox regulation.glutathione S-transferase activities.class tau glutathione S-transferase *(GSTU1/2/++)	maker-contig722-augustus-gene-1.74	mercator4v7.0: class tau glutathione S-transferase *(GSTU1/2/++) & swissprot: Probable glutathione S-transferase GSTU6 OS=Oryza sativa subsp. japonica	3.11436
9.1.3	Redox homeostasis.reactive oxygen scavenging.glutathione peroxidase *(GPX1/2/++)	maker-contig10-augustus-gene-89.44	mercator4v7.0: glutathione peroxidase *(GPX1/2/++) & swissprot: Probable phospholipid hydroperoxide glutathione peroxidase OS=Citrus sinensis	-1.60298
9.6.1.1	Redox homeostasis.reactive oxygen-induced signalling.NADPH-oxidase activity.NADPH-oxidase *(RbohA/B/++)	maker-contig12-snap-gene-155.13	mercator4v7.0: NADPH-oxidase *(RbohA/B/++) & swissprot: Respiratory burst oxidase homolog protein D OS=Arabidopsis thaliana	6.3419
9.6.4.2	Redox homeostasis.reactive oxygen-induced signalling.singlet oxygen-induced signalling.EXECUTER-cleavage protease *(FtsH2/8)	maker-contig38-snap-gene-453.51	mercator4v7.0: EXECUTER-cleavage protease *(FtsH2/8) & swissprot: ATP-dependent zinc metalloprotease FTSH 6, chloroplastic OS=Oryza sativa subsp. japonica	-4.43427
9.3.4.1	Redox homeostasis.thiol-based redox regulation.methionine sulfoxide reductase activities.methionine S-enantiomer sulfoxide reductase *(MsrA)	maker-contig30-augustus-gene-201.51	mercator4v7.0: methionine S-enantiomer sulfoxide reductase *(MsrA) & swissprot: Peptide methionine sulfoxide reductase A2-1 OS=Oryza sativa subsp. japonica	-6.61233

## Sheet: Tab. 5C
Authors: Danilo Fabrizio Santoro, José Carballo, Maria Cielo Pasten, Cristian Andres Gallo, Emidio Albertini and Viviana Echenique. Manuscript title: Traversing the effects of ploidy changes in different Eragrostis curvula genotypes through high-throughput RNA sequencing. Number of pages: 44, number of figures: 5, number of tables: 1
Supplemental Table S5C. Numbers of genes identified in the 1,197 7x_vs_2x DEGs by the Mapman software (version 3.6.0RC1).
BinCode	BinName	id	description	log2 fold change
Photosynthesis
1.2.3.2	Photosynthesis.calvin cycle.glyceraldehyde 3-phosphate dehydrogenase (GAPDH) activity.regulatory protein *(CP12) of GAPDH activity	maker-contig754-snap-gene-0.10	mercator4v7.0: regulatory protein *(CP12) of GAPDH activity & swissprot: Serine/threonine-protein phosphatase 7 OS=Arabidopsis thaliana	-1.69105
1.2.1.1.1	Photosynthesis.calvin cycle.ribulose-1,5-bisphosphat carboxylase/oxygenase (RuBisCo) activity.RuBisCo heterodimer.large subunit	maker-contig3-snap-gene-244.25	mercator4v7.0: large subunit of ribulose-1,5-bisphosphat carboxylase/oxygenase heterodimer & swissprot: Ribulose bisphosphate carboxylase large chain OS=Agrostis stolonifera	-2.81095
1.1.8.1.6.1	Photosynthesis.photophosphorylation.chlororespiration.NADH dehydrogenase-like (NDH) complex.assembly and maintenance.ndhA-specific pre-mRNA splicing factor	augustus_masked-contig10-processed-gene-504.1	mercator4v7.0: ndhA-specific pre-mRNA splicing factor & swissprot: Pentatricopeptide repeat-containing protein At2g35130 OS=Arabidopsis thaliana	2.39372
1.1.2.9.1.2	Photosynthesis.photophosphorylation.cytochrome b6/f complex.assembly.CCB cytochrome b6 maturation system (system IV).assembly factor *(CCB2)	maker-contig10-augustus-gene-420.44	mercator4v7.0: assembly factor CCB2 of CCB cytochrome b6 maturation system (system IV) & swissprot: Protein COFACTOR ASSEMBLY OF COMPLEX C SUBUNIT B CCB2, chloroplastic OS=Arabidopsis thaliana	2.31308
1.1.5.1.1	Photosynthesis.photophosphorylation.linear electron flow.ferredoxin electron carrier activities.ferredoxin electron transfer protein *(Fd1/2/3)	augustus_masked-contig4-processed-gene-210.15	mercator4v7.0: ferredoxin electron transfer protein *(Fd1/2/3) & swissprot: Ferredoxin-5, chloroplastic OS=Zea mays	-2.08523
1.1.5.1.1	Photosynthesis.photophosphorylation.linear electron flow.ferredoxin electron carrier activities.ferredoxin electron transfer protein *(Fd1/2/3)	augustus_masked-contig4-processed-gene-212.82	mercator4v7.0: ferredoxin electron transfer protein *(Fd1/2/3) & swissprot: Ferredoxin-5, chloroplastic OS=Zea mays	-3.00221
1.1.4.3.2	Photosynthesis.photophosphorylation.photosystem I.assembly and maintenance.scaffold protein *(YCF4)	maker-contig3-snap-gene-244.25	mercator4v7.0: scaffold protein involved in PS-I assembly *(YCF4) & swissprot: Ribulose bisphosphate carboxylase large chain OS=Agrostis stolonifera	-2.81095
1.1.1.5.2.1.8	Photosynthesis.photophosphorylation.photosystem II.photosynthetic acclimation.non-photochemical quenching (NPQ).qE/qZ-type quenching.regulatory protein *(NPQ7)	maker-contig38-snap-gene-363.7	mercator4v7.0: regulatory protein *(NPQ7) of non-photochemical quenching & swissprot: Ycf20-like protein OS=Arabidopsis thaliana	1.99426
1.1.1.4.3	Photosynthesis.photophosphorylation.photosystem II.repair and reassembly cycle.stabilizing factor *(ELIP)	maker-contig6-augustus-gene-526.35	mercator4v7.0: LHC-related protein *(ELIP) & swissprot: High molecular mass early light-inducible protein HV58, chloroplastic OS=Hordeum vulgare	-6.44015
1.1.1.4.3	Photosynthesis.photophosphorylation.photosystem II.repair and reassembly cycle.stabilizing factor *(ELIP)	augustus_masked-contig6-processed-gene-533.18	mercator4v7.0: LHC-related protein *(ELIP) & swissprot: High molecular mass early light-inducible protein HV58, chloroplastic OS=Hordeum vulgare	-3.2217
1.1.1.4.3	Photosynthesis.photophosphorylation.photosystem II.repair and reassembly cycle.stabilizing factor *(ELIP)	augustus_masked-contig6-processed-gene-533.24	mercator4v7.0: LHC-related protein *(ELIP) & swissprot: Low molecular mass early light-inducible protein HV90, chloroplastic OS=Hordeum vulgare	-11.1602
1.1.1.4.3	Photosynthesis.photophosphorylation.photosystem II.repair and reassembly cycle.stabilizing factor *(ELIP)	augustus_masked-contig6-processed-gene-533.23	mercator4v7.0: LHC-related protein *(ELIP) & swissprot: Low molecular mass early light-inducible protein HV90, chloroplastic OS=Hordeum vulgare	-8.01558
1.1.1.4.3	Photosynthesis.photophosphorylation.photosystem II.repair and reassembly cycle.stabilizing factor *(ELIP)	augustus_masked-contig6-processed-gene-533.21	mercator4v7.0: LHC-related protein *(ELIP) & swissprot: Low molecular mass early light-inducible protein HV90, chloroplastic OS=Hordeum vulgare	-6.41996
1.1.1.4.3	Photosynthesis.photophosphorylation.photosystem II.repair and reassembly cycle.stabilizing factor *(ELIP)	augustus_masked-contig6-processed-gene-533.19	mercator4v7.0: LHC-related protein *(ELIP) & swissprot: Low molecular mass early light-inducible protein HV90, chloroplastic OS=Hordeum vulgare	-5.1774
1.1.1.4.3	Photosynthesis.photophosphorylation.photosystem II.repair and reassembly cycle.stabilizing factor *(ELIP)	augustus_masked-contig6-processed-gene-534.29	mercator4v7.0: LHC-related protein *(ELIP) & swissprot: Low molecular mass early light-inducible protein HV90, chloroplastic OS=Hordeum vulgare	-5.50489
1.1.1.4.3	Photosynthesis.photophosphorylation.photosystem II.repair and reassembly cycle.stabilizing factor *(ELIP)	maker-contig6-snap-gene-536.32	mercator4v7.0: LHC-related protein *(ELIP) & swissprot: High molecular mass early light-inducible protein HV58, chloroplastic OS=Hordeum vulgare	-3.69017
1.3.6.2	Photosynthesis.photorespiration.hydroxypyruvate reductase activities.non-peroxisomal hydroxypyruvate reductase *(HPR2/3)	augustus_masked-contig25-processed-gene-122.23	mercator4v7.0: non-peroxisomal hydroxypyruvate reductase *(HPR2/3) & swissprot: Glyoxylate/hydroxypyruvate reductase HPR3 OS=Arabidopsis thaliana	5.37855
1.3.6.2	Photosynthesis.photorespiration.hydroxypyruvate reductase activities.non-peroxisomal hydroxypyruvate reductase *(HPR2/3)	maker-contig973-augustus-gene-1.53	mercator4v7.0: non-peroxisomal hydroxypyruvate reductase *(HPR2/3) & swissprot: Glyoxylate/hydroxypyruvate reductase HPR3 OS=Arabidopsis thaliana	-2.89754
Phytohormone action
10.2.2.5.3	Phytohormone action.auxin.perception and signal transduction.receptor complex.auxin-binding co-receptor component *(ABL1/2)	maker-contig50-augustus-gene-97.65	mercator4v7.0: auxin-binding co-receptor component *(ABL1/2) of auxin receptor complex & swissprot: Germin-like protein 8-13 OS=Oryza sativa subsp. japonica	6.13562
10.2.2.2	Phytohormone action.auxin.perception and signal transduction.transcriptional repressor *(IAA/AUX)	maker-contig25-augustus-gene-76.5	mercator4v7.0: transcriptional repressor *(IAA/AUX) & swissprot: Auxin-responsive protein IAA4 OS=Oryza sativa subsp. japonica	1.57408
10.2.2.2	Phytohormone action.auxin.perception and signal transduction.transcriptional repressor *(IAA/AUX)	maker-contig25-snap-gene-87.33	mercator4v7.0: transcriptional repressor *(IAA/AUX) & swissprot: Auxin-responsive protein IAA16 OS=Oryza sativa subsp. japonica	2.5983
10.2.4.1.1	Phytohormone action.auxin.transport.polar auxin transport system.auxin transporter *(PIN)	maker-contig38-snap-gene-103.15	mercator4v7.0: auxin transporter *(PIN) & swissprot: Probable auxin efflux carrier component 5b OS=Oryza sativa subsp. japonica	-3.14385
10.2.4.1.1	Phytohormone action.auxin.transport.polar auxin transport system.auxin transporter *(PIN)	maker-contig10-snap-gene-64.47	mercator4v7.0: auxin transporter *(PIN) & swissprot: Auxin efflux carrier component 1a OS=Oryza sativa subsp. japonica	-2.00862
10.4.3.2	Phytohormone action.cytokinin.conjugation and degradation.cytokinin dehydrogenase *(CKX)	maker-contig25-snap-gene-79.43	mercator4v7.0: cytokinin dehydrogenase *(CKX) & swissprot: Cytokinin dehydrogenase 2 OS=Oryza sativa subsp. japonica	3.81409
10.4.3.1	Phytohormone action.cytokinin.conjugation and degradation.zeatin O-glucosyltransferase *(ZOG)	maker-contig30-snap-gene-146.11	mercator4v7.0: zeatin O-glucosyltransferase *(ZOG) & swissprot: Putative cis-zeatin O-glucosyltransferase OS=Sorghum bicolor	-3.52955
10.4.2.1.3.1	Phytohormone action.cytokinin.perception and signal transduction.histidine-aspartate phosphorelay signal transduction.response regulator activities.ARR A-type regulatory protein	maker-contig50-augustus-gene-251.2	mercator4v7.0: ARR A-type regulatory protein of cytokinin signalling & swissprot: Two-component response regulator ORR13 OS=Oryza sativa subsp. japonica	9.08107
10.4.2.1.3.2	Phytohormone action.cytokinin.perception and signal transduction.histidine-aspartate phosphorelay signal transduction.response regulator activities.ARR B-type regulatory protein	maker-contig10-augustus-gene-208.0	mercator4v7.0: ARR B-type regulatory protein of cytokinin signalling & swissprot: Two-component response regulator ORR24 OS=Oryza sativa subsp. japonica	3.47072
10.5.1.2	Phytohormone action.ethylene.biosynthesis.1-aminocyclopropane-1-carboxylate oxidase *(ACO1/2/++)	maker-contig38-snap-gene-201.62	mercator4v7.0: 1-aminocyclopropane-1-carboxylate oxidase *(ACO1/2/++) & swissprot: 1-aminocyclopropane-1-carboxylate oxidase 1 OS=Oryza sativa subsp. indica	-3.62492
10.5.1.2	Phytohormone action.ethylene.biosynthesis.1-aminocyclopropane-1-carboxylate oxidase *(ACO1/2/++)	maker-contig28-augustus-gene-111.66	mercator4v7.0: 1-aminocyclopropane-1-carboxylate oxidase *(ACO1/2/++) & swissprot: 1-aminocyclopropane-1-carboxylate oxidase OS=Musa acuminata	2.54355
10.5.2.1.2	Phytohormone action.ethylene.perception and signal transduction.ETR/ERS receptor activity.regulatory protein *(RTE/RTH)	maker-contig3-snap-gene-47.10	mercator4v7.0: regulatory protein *(RTE/RTH) of ethylene receptor activity & swissprot: Probable GTP-binding protein OBGC2 OS=Oryza sativa subsp. japonica	-2.34167
10.6.1.4	Phytohormone action.gibberellin.biosynthesis.ent-kaurenoic acid oxidase *(KO1)	maker-contig38-augustus-gene-31.5	mercator4v7.0: ent-kaurenoic acid oxidase *(KO1) & swissprot: Ent-kaurene oxidase 2 OS=Oryza sativa subsp. japonica	3.02402
10.7.3.4	Phytohormone action.jasmonic acid.conjugation and degradation.jasmonic acid oxidase *(JOX/JAO)	maker-contig12-augustus-gene-569.95	mercator4v7.0: jasmonic acid oxidase *(JOX/JAO) & swissprot: Jasmonate-induced oxygenase 1 OS=Arabidopsis thaliana	-5.34876
Cell division
12.2.1.1.2	Cell division.cell cycle organisation.cell cycle control.CYCLIN regulatory protein activities.regulatory protein *(CYCB)	augustus_masked-contig30-processed-gene-142.26	mercator4v7.0: regulatory protein *(CYCB) of cell cycle & swissprot: Cyclin-B2-1 OS=Oryza sativa subsp. indica	5.31473
12.2.1.3.1	Cell division.cell cycle organisation.cell cycle control.CYCLIN-dependent protein kinase inhibitor activities.inhibitor *(KRP/ICK)	maker-contig12-augustus-gene-124.30	mercator4v7.0: cyclin-dependent kinase inhibitor *(KRP/ICK)	-3.94342
12.2.1.9.4.1	Cell division.cell cycle organisation.cell cycle control.DREAM regulatory complex.E2F-DP dimer.component *(E2Fa/b/c)	maker-contig390-snap-gene-2.74	mercator4v7.0: component *(E2Fa/b/c) of DREAM cell cycle regulatory complex & swissprot: Transcription factor E2FA OS=Arabidopsis thaliana	-2.45132
12.2.3.5.3.3	Cell division.cell cycle organisation.chromosome segregation.outer kinetochore KNL1-Mis12-Ndc80 network.MIS12 complex.component *(DSN1)	augustus_masked-contig10-processed-gene-138.39	mercator4v7.0: component *(DSN1) of kinetochore KNL1-Mis12-Ndc80 network	-2.10102
12.2.5.2.2	Cell division.cell cycle organisation.sister chromatid separation.cohesin loading.adherin-recruiting kinase *(CDC7)	maker-contig10-augustus-gene-390.78	mercator4v7.0: adherin-recruiting kinase *(CDC7)	3.23248
12.2.5.1.1	Cell division.cell cycle organisation.sister chromatid separation.cohesin regulator complex.component *(SMC1/TTN8)	maker-contig3-snap-gene-316.1	mercator4v7.0: component *(SMC1/TTN8) of cohesin regulator complex & swissprot: Structural maintenance of chromosomes protein 1 OS=Arabidopsis thaliana	2.82453
12.1.3.5.2	Cell division.DNA replication.elongation.single-stranded-DNA binding RPA complex.component *(RPA2)	maker-contig10-snap-gene-112.1	mercator4v7.0: component *(RPA2) of single-stranded-DNA binding RPA complex & swissprot: Replication protein A 32 kDa subunit B OS=Oryza sativa subsp. japonica	2.03974
12.1.2.1.2	Cell division.DNA replication.initiation.CDC45 auxiliary factor activity.recruitment factor *(MCM10)	snap_masked-contig38-processed-gene-239.36	mercator4v7.0: cell cycle CDC45-recruitment factor *(MCM10)	6.93831
12.1.2.4.2	Cell division.DNA replication.initiation.GINS DNA replication fork maintenance complex.component *(PSF2)	maker-contig28-snap-gene-122.3	mercator4v7.0: component *(PSF2) of GINS DNA replication fork maintenance complex & swissprot: DNA replication complex GINS protein PSF2 OS=Arabidopsis thaliana	-2.17951
12.1.2.4.2	Cell division.DNA replication.initiation.GINS DNA replication fork maintenance complex.component *(PSF2)	augustus_masked-contig28-processed-gene-123.27	mercator4v7.0: component *(PSF2) of GINS DNA replication fork maintenance complex & swissprot: DNA replication complex GINS protein PSF2 OS=Arabidopsis thaliana	-1.90891
12.1.2.4.3	Cell division.DNA replication.initiation.GINS DNA replication fork maintenance complex.component *(PSF3)	maker-contig4-augustus-gene-44.8	mercator4v7.0: component *(PSF3) of GINS DNA replication fork maintenance complex	5.67184
12.1.6.4	Cell division.DNA replication.organelle machinery.type-Ia DNA topoisomerase	maker-contig38-snap-gene-420.11	mercator4v7.0: type-Ia DNA topoisomerase & swissprot: DNA topoisomerase 3-alpha OS=Oryza sativa subsp. japonica	1.82131
12.1.1.2.5	Cell division.DNA replication.preinitiation.MCM2-7 replicative DNA helicase complex.component *(MCM6)	maker-contig213-augustus-gene-0.37	mercator4v7.0: component *(MCM6) of MCM replicative DNA helicase complex & swissprot: DNA replication licensing factor MCM6 OS=Oryza sativa subsp. japonica	2.94816
12.1.1.1.3	Cell division.DNA replication.preinitiation.Origin Recognition Complex (ORC).component *(ORC3)	augustus_masked-contig10-processed-gene-299.27	mercator4v7.0: component *(ORC3) of origin recognition complex & swissprot: Origin of replication complex subunit 3 OS=Oryza sativa subsp. japonica	4.39527
12.3.4.1.1	Cell division.meiotic recombination.DNA strand exchange.recombinase activity.recombinase *(DMC1)	maker-contig12-snap-gene-523.48	mercator4v7.0: recombinase *(DMC1) & swissprot: Meiotic recombination protein DMC1 homolog B OS=Oryza sativa subsp. indica	-2.86383
12.3.4.3.2	Cell division.meiotic recombination.DNA strand exchange.RPA presynaptic filament assembly factor complex.component *(RPA2)	maker-contig10-snap-gene-112.1	mercator4v7.0: component *(RPA2) of RPA presynaptic filament assembly factor complex & swissprot: Replication protein A 32 kDa subunit B OS=Oryza sativa subsp. japonica	2.03974
12.3.5.2.3.1	Cell division.meiotic recombination.meiotic crossover.class-II/MUS81-dependent crossover pathway.RTR Holliday junction dissolution complex.helicase component *(RecQ4a/b)	augustus_masked-contig10-processed-gene-577.5	mercator4v7.0: helicase component *(RecQ4a/b) of RTR Holliday junction dissolution complex & swissprot: ATP-dependent DNA helicase Q-like 4A OS=Arabidopsis thaliana	2.75905
RNA biosynthesis & homeostasis
14.5.6.1	RNA biosynthesis.DNA-binding transcriptional regulation.alpha-helix exposed by beta-structure.MADS/AGL transcription factor	maker-contig6-augustus-gene-78.16	mercator4v7.0: MADS/AGL transcription factor & swissprot: MADS-box transcription factor 18 OS=Oryza sativa subsp. indica	1.59414
14.5.6.1	RNA biosynthesis.DNA-binding transcriptional regulation.alpha-helix exposed by beta-structure.MADS/AGL transcription factor	maker-contig30-augustus-gene-75.17	mercator4v7.0: MADS/AGL transcription factor & swissprot: MADS-box transcription factor 27 OS=Oryza sativa subsp. japonica	-2.96703
14.5.1.2.16	RNA biosynthesis.DNA-binding transcriptional regulation.basic DNA-binding domain.basic helix-loop-helix (bHLH) domain.bHLH class-VIIa/b transcription factor	maker-contig28-snap-gene-121.17	mercator4v7.0: bHLH class-VIIa/b transcription factor & swissprot: Transcription factor APG OS=Oryza sativa subsp. japonica	2.96136
14.5.1.2.22	RNA biosynthesis.DNA-binding transcriptional regulation.basic DNA-binding domain.basic helix-loop-helix (bHLH) domain.bHLH class-XI transcription factor *(LRL5)	maker-contig38-snap-gene-491.10	mercator4v7.0: bHLH class-XI transcription factor *(LRL5) & swissprot: bHLH transcription factor RHL1 OS=Lotus japonicus	-4.35462
14.5.1.1.8	RNA biosynthesis.DNA-binding transcriptional regulation.basic DNA-binding domain.basic leucine zipper (bZIP) domain.bZIP class-H transcription factor	augustus_masked-contig38-processed-gene-42.17	mercator4v7.0: bZIP class-H transcription factor & swissprot: Putative cellulose synthase A catalytic subunit 11 [UDP-forming] OS=Oryza sativa subsp. japonica	-2.80102
14.5.1.1.13	RNA biosynthesis.DNA-binding transcriptional regulation.basic DNA-binding domain.basic leucine zipper (bZIP) domain.bZIP class-S/SE transcription factor	augustus_masked-contig38-processed-gene-126.28	mercator4v7.0: bZIP class-S/SE transcription factor	2.12218
14.5.9.2.1	RNA biosynthesis.DNA-binding transcriptional regulation.beta-barrel DNA-binding domain.REM family.subgroup-A transcription factor	maker-contig1-augustus-gene-84.3	mercator4v7.0: REM subgroup-A transcription factor & swissprot: B3 domain-containing protein Os12g0592300 OS=Oryza sativa subsp. japonica	-5.83269
14.5.9.2.3	RNA biosynthesis.DNA-binding transcriptional regulation.beta-barrel DNA-binding domain.REM family.subgroup-C transcription factor	maker-contig164-snap-gene-7.6	mercator4v7.0: REM subgroup-C transcription factor & swissprot: Putative B3 domain-containing protein Os04g0347400 OS=Oryza sativa subsp. japonica	7.24335
14.5.7.4	RNA biosynthesis.DNA-binding transcriptional regulation.beta-hairpin exposed by alpha/beta-scaffold structure.FRS/FRF transcription factor	maker-contig6-augustus-gene-513.41	mercator4v7.0: FRS/FRF transcription factor & swissprot: Protein FAR1-RELATED SEQUENCE 5 OS=Arabidopsis thaliana	8.45351
14.5.7.4	RNA biosynthesis.DNA-binding transcriptional regulation.beta-hairpin exposed by alpha/beta-scaffold structure.FRS/FRF transcription factor	maker-contig1-snap-gene-90.17	mercator4v7.0: FRS/FRF transcription factor & swissprot: Protein FAR1-RELATED SEQUENCE 5 OS=Arabidopsis thaliana	-6.57816
14.5.7.1	RNA biosynthesis.DNA-binding transcriptional regulation.beta-hairpin exposed by alpha/beta-scaffold structure.NAC transcription factor	maker-contig25-snap-gene-168.44	mercator4v7.0: NAC transcription factor & swissprot: NAC domain-containing protein 58 OS=Oryza sativa subsp. japonica	-4.15377
14.5.7.1	RNA biosynthesis.DNA-binding transcriptional regulation.beta-hairpin exposed by alpha/beta-scaffold structure.NAC transcription factor	maker-contig6-snap-gene-8.19	mercator4v7.0: NAC transcription factor & swissprot: NAC domain-containing protein 87 OS=Arabidopsis thaliana	-2.47669
14.5.7.1	RNA biosynthesis.DNA-binding transcriptional regulation.beta-hairpin exposed by alpha/beta-scaffold structure.NAC transcription factor	augustus_masked-contig1-processed-gene-291.51	mercator4v7.0: NAC transcription factor	-2.43744
14.5.7.1	RNA biosynthesis.DNA-binding transcriptional regulation.beta-hairpin exposed by alpha/beta-scaffold structure.NAC transcription factor	maker-contig28-augustus-gene-313.44	mercator4v7.0: NAC transcription factor & swissprot: NAC domain-containing protein 48 OS=Oryza sativa subsp. japonica	-3.7635
14.5.3.8.1	RNA biosynthesis.DNA-binding transcriptional regulation.helix-turn-helix DNA-binding domain.E2F family.transcription factor *(E2F1/2/3)	maker-contig390-snap-gene-2.74	mercator4v7.0: transcription factor *(E2F1/2/3) & swissprot: Transcription factor E2FA OS=Arabidopsis thaliana	-2.45132
14.5.3.3.2	RNA biosynthesis.DNA-binding transcriptional regulation.helix-turn-helix DNA-binding domain.GARP-G2-like domain.HHO-type transcription factor	augustus_masked-contig3-processed-gene-71.29	mercator4v7.0: GARP subgroup HHO transcription factor & swissprot: Myb family transcription factor EFM OS=Arabidopsis thaliana	2.22848
14.5.3.9.3	RNA biosynthesis.DNA-binding transcriptional regulation.helix-turn-helix DNA-binding domain.MYB transcription factor family.R1R2R3-MYB transcription factor	maker-contig44-augustus-gene-48.16	mercator4v7.0: R1R2R3-MYB transcription factor & swissprot: Transcription factor MYB3R-4 OS=Arabidopsis thaliana	1.97115
14.5.3.9.2.4	RNA biosynthesis.DNA-binding transcriptional regulation.helix-turn-helix DNA-binding domain.MYB transcription factor family.R2R3-MYB transcription factor family.subgroup-4 transcription factor	augustus_masked-contig50-processed-gene-13.57	mercator4v7.0: MYB class-R2R3 subgroup-4 transcription factor & swissprot: Myb-related protein Zm38 OS=Zea mays	-4.33577
14.5.3.9.1	RNA biosynthesis.DNA-binding transcriptional regulation.helix-turn-helix DNA-binding domain.MYB transcription factor family.R3-MYB transcription factor	maker-contig205-augustus-gene-0.1	mercator4v7.0: R3-MYB transcription factor	2.88816
14.5.3.2.8	RNA biosynthesis.DNA-binding transcriptional regulation.helix-turn-helix DNA-binding domain.tryptophan-cluster structure.ARR-B-type transcription factor	maker-contig10-augustus-gene-208.0	mercator4v7.0: ARR-B-type transcription factor & swissprot: Two-component response regulator ORR24 OS=Oryza sativa subsp. japonica	3.47072
14.5.4.3.1	RNA biosynthesis.DNA-binding transcriptional regulation.other all-alpha-helix DNA-binding domain.NF-Y transcription factor complex.component *(NF-YA)	maker-contig10-augustus-gene-85.39	mercator4v7.0: component *(NF-YA) of NF-Y transcription factor complex & swissprot: Nuclear transcription factor Y subunit A-5 OS=Arabidopsis thaliana	-1.92097
14.5.10.2	RNA biosynthesis.DNA-binding transcriptional regulation.undefined DNA-binding domain.GRAS transcription factor	maker-contig1-augustus-gene-293.7	mercator4v7.0: GRAS transcription factor & swissprot: GRAS family protein TF80 OS=Medicago truncatula	4.77532
14.5.10.9.2	RNA biosynthesis.DNA-binding transcriptional regulation.undefined DNA-binding domain.NIN family.NLP transcription factor	maker-contig38-augustus-gene-248.1	mercator4v7.0: NLP transcription factor & swissprot: Protein NLP1 OS=Oryza sativa subsp. japonica	-1.93417
14.5.10.9.2	RNA biosynthesis.DNA-binding transcriptional regulation.undefined DNA-binding domain.NIN family.NLP transcription factor	maker-contig38-augustus-gene-250.50	mercator4v7.0: NLP transcription factor & swissprot: Protein NLP1 OS=Oryza sativa subsp. japonica	-2.50347
14.5.10.6	RNA biosynthesis.DNA-binding transcriptional regulation.undefined DNA-binding domain.PLATZ transcription factor	maker-contig38-snap-gene-318.32	mercator4v7.0: PLATZ transcription factor & swissprot: Protein RGF1 INDUCIBLE TRANSCRIPTION FACTOR 1 OS=Arabidopsis thaliana	6.77353
14.5.2.5	RNA biosynthesis.DNA-binding transcriptional regulation.zinc-coordinating DNA-binding domain.AS2/LOB transcription factor	maker-contig6-snap-gene-504.9	mercator4v7.0: AS2/LOB transcription factor & swissprot: LOB domain-containing protein 25 OS=Arabidopsis thaliana	6.34189
14.5.2.6	RNA biosynthesis.DNA-binding transcriptional regulation.zinc-coordinating DNA-binding domain.GRF transcription factor	augustus_masked-contig10-processed-gene-39.64	mercator4v7.0: GRF transcription factor & swissprot: Growth-regulating factor 4 OS=Oryza sativa subsp. japonica	3.20406
14.3.4.3.3.4	RNA biosynthesis.RNA polymerase II-dependent transcription.transcription co-activation.SAGA histone acetyltransferase complex.SPT recruitment module.component *(HAF/TAF1)	maker-contig1-snap-gene-11.0	mercator4v7.0: component *(HAF/TAF1) of SAGA transcription co-activator complex & swissprot: Transcription initiation factor TFIID subunit 1 OS=Oryza sativa subsp. japonica	2.21902
14.3.4.2.2	RNA biosynthesis.RNA polymerase II-dependent transcription.transcription co-activation.TFIId complex.component *(HAF/TAF1)	maker-contig1-snap-gene-11.0	mercator4v7.0: component *(HAF/TAF1) of TFIId basal transcription regulation complex & swissprot: Transcription initiation factor TFIID subunit 1 OS=Oryza sativa subsp. japonica	2.21902
14.3.4.2.6	RNA biosynthesis.RNA polymerase II-dependent transcription.transcription co-activation.TFIId complex.component *(TAF8)	maker-contig4-snap-gene-159.20	mercator4v7.0: component *(TAF8) of TFIId basal transcription regulation complex & swissprot: Pentatricopeptide repeat-containing protein At1g13040, mitochondrial OS=Arabidopsis thaliana	5.19498
14.3.4.2.1	RNA biosynthesis.RNA polymerase II-dependent transcription.transcription co-activation.TFIId complex.TATA-box-binding component	snap_masked-contig10-processed-gene-257.66	mercator4v7.0: TATA-box-binding component of TFIId basal transcription regulation complex & swissprot: TATA-box-binding protein 1 OS=Triticum aestivum	-2.74861
14.3.5.2.7	RNA biosynthesis.RNA polymerase II-dependent transcription.transcription elongation.ELONGATOR transcription elongation complex.associated regulatory component *(DRL1)	maker-contig1-snap-gene-298.54	mercator4v7.0: regulatory protein DRL1 of ELONGATOR transcription elongation complex & swissprot: Protein KTI12 homolog OS=Oryza sativa subsp. indica	-1.9659
14.4.1	RNA biosynthesis.RNA polymerase III-dependent transcription.TATA-box-binding protein *(TBP)	snap_masked-contig10-processed-gene-257.66	mercator4v7.0: TATA-box-binding protein of RNA polymerase III-dependent transcription & swissprot: TATA-box-binding protein 1 OS=Triticum aestivum	-2.74861
14.4.4.3	RNA biosynthesis.RNA polymerase III-dependent transcription.TFIIIc transcription factor complex.promotor-binding component *(TFC3)	maker-contig10-augustus-gene-111.19	mercator4v7.0: promotor-binding component *(TFC3) of TFIIIc transcription factor complex	8.13716
14.4.4.3	RNA biosynthesis.RNA polymerase III-dependent transcription.TFIIIc transcription factor complex.promotor-binding component *(TFC3)	maker-contig10-snap-gene-111.3	mercator4v7.0: promotor-binding component *(TFC3) of TFIIIc transcription factor complex	6.72106
14.6.7.1	RNA biosynthesis.transcriptional co-regulation.LEUNIG-SEUSS transcriptional repressor complex.component *(LUG/LUH)	maker-contig25-snap-gene-97.56	mercator4v7.0: component *(LUG/LUH) of transcriptional co-repressor complex & swissprot: Transcriptional corepressor LEUNIG OS=Arabidopsis thaliana	-5.57483
14.6.9	RNA biosynthesis.transcriptional co-regulation.transcriptional co-regulator *(RPGE1/2/3)	maker-contig8-augustus-gene-266.6	mercator4v7.0: transcriptional co-regulator *(RPGE1/2/3)	-2.91325
14.6.9	RNA biosynthesis.transcriptional co-regulation.transcriptional co-regulator *(RPGE1/2/3)	maker-contig752-snap-gene-0.45	mercator4v7.0: transcriptional co-regulator *(RPGE1/2/3)	-2.88477
16.1.1.1.7	RNA homeostasis.mRNA degradation.mRNA deadenylation.CCR4-NOT complex.component *(NOT9)	maker-contig6-augustus-gene-460.9	mercator4v7.0: component *(NOT9) of mRNA deadenylation CCR4-NOT complex	2.5484
16.1.1.1.7	RNA homeostasis.mRNA degradation.mRNA deadenylation.CCR4-NOT complex.component *(NOT9)	maker-contig30-augustus-gene-220.49	mercator4v7.0: component *(NOT9) of mRNA deadenylation CCR4-NOT complex	-1.74508
16.5.1.1.1.1.1	RNA homeostasis.mRNA silencing.miRNA pathway.miRNA biogenesis.DCL1-HYL1 miRNA biogenesis complex.DCL1 endoribonuclease activity.endoribonuclease component *(DCL1)	maker-contig3-snap-gene-444.17	mercator4v7.0: endoribonuclease component *(DCL1) of DCL1-HYL1 miRNA biogenesis complex & swissprot: Endoribonuclease Dicer homolog 1 OS=Oryza sativa subsp. japonica	2.10368
16.5.1.1.5	RNA homeostasis.mRNA silencing.miRNA pathway.miRNA biogenesis.methyltransferase *(HEN1)	maker-contig6-augustus-gene-506.7	mercator4v7.0: miRNA/siRNA methyltransferase *(HEN1) & swissprot: Small RNA 2'-O-methyltransferase OS=Arabidopsis thaliana	2.36455
16.5.1.3.1	RNA homeostasis.mRNA silencing.miRNA pathway.miRNA degradation.uridylyltransferase *(HESO1)	maker-contig38-augustus-gene-236.0	mercator4v7.0: miRNA uridylyltransferase *(HESO1) & swissprot: Protein HESO1 OS=Arabidopsis thaliana	5.2936
16.8.1.2.5	RNA homeostasis.RNA transport.RNA nuclear export.cytoplasmic side machinery.regulatory protein *(RAE1)	maker-contig313-snap-gene-1.71	mercator4v7.0: mRNA export factor *(RAE1) & swissprot: Protein RAE1 OS=Arabidopsis thaliana	-2.12309
Protein homeostasis
19.1.6.1.1	Protein homeostasis.protein quality control.Hsp90 chaperone system.Hsp90-SGT1-RAR1 chaperone complex.molecular chaperone *(Hsp90)	maker-contig973-snap-gene-1.46	mercator4v7.0: molecular chaperone *(Hsp90) & swissprot: Heat shock protein 82 OS=Zea mays	-3.90014
19.1.6.1.1	Protein homeostasis.protein quality control.Hsp90 chaperone system.Hsp90-SGT1-RAR1 chaperone complex.molecular chaperone *(Hsp90)	maker-contig44-augustus-gene-17.45	mercator4v7.0: molecular chaperone *(Hsp90) & swissprot: Heat shock protein 82 OS=Zea mays	-4.08392
19.4.1.3.1	Protein homeostasis.protein storage.seed storage protein activities.11S globulin family.Globulin-type seed storage protein *(CR)	maker-contig4-augustus-gene-179.38	mercator4v7.0: Globulin-type seed storage protein *(CR) & swissprot: Cocosin 1 OS=Cocos nucifera	-5.01814
19.3.3.1	Protein homeostasis.proteolysis.aspartic peptidase activities.Pepsin-type protease	maker-contig38-snap-gene-567.48	mercator4v7.0: Pepsin-type protease & swissprot: Aspartyl protease family protein At5g10770 OS=Arabidopsis thaliana	-5.2963
19.3.3.1	Protein homeostasis.proteolysis.aspartic peptidase activities.Pepsin-type protease	maker-contig38-snap-gene-568.40	mercator4v7.0: Pepsin-type protease & swissprot: Aspartyl protease family protein At5g10770 OS=Arabidopsis thaliana	-5.64938
19.3.3.1	Protein homeostasis.proteolysis.aspartic peptidase activities.Pepsin-type protease	maker-contig38-snap-gene-569.33	mercator4v7.0: Pepsin-type protease & swissprot: Aspartyl protease family protein At5g10770 OS=Arabidopsis thaliana	-6.32623
19.3.3.1	Protein homeostasis.proteolysis.aspartic peptidase activities.Pepsin-type protease	maker-contig4-snap-gene-3.1	mercator4v7.0: Pepsin-type protease & swissprot: Aspartyl protease family protein At5g10770 OS=Arabidopsis thaliana	-5.49449
19.3.3.1	Protein homeostasis.proteolysis.aspartic peptidase activities.Pepsin-type protease	maker-contig12-augustus-gene-420.18	mercator4v7.0: Pepsin-type protease & swissprot: Aspartic proteinase Asp1 OS=Oryza sativa subsp. japonica	2.09577
19.3.1.1.3	Protein homeostasis.proteolysis.cysteine peptidase activities.Papain-type protease activities.subclass SAG12 cysteine protease	maker-contig3-augustus-gene-79.11	mercator4v7.0: Papain-type subclass SAG12 cysteine protease & swissprot: Senescence-specific cysteine protease SAG39 OS=Oryza sativa subsp. indica	-3.39405
19.3.2.7.4	Protein homeostasis.proteolysis.serine peptidase activities.chloroplast Clp-type protease complex.chaperone component *(ClpC1/2)	maker-contig4-snap-gene-208.16	mercator4v7.0: chaperone component *(ClpC1/2) of chloroplast Clp-type protease complex & swissprot: Chaperone protein ClpC4, chloroplastic OS=Oryza sativa subsp. japonica	4.82773
19.3.2.7.4	Protein homeostasis.proteolysis.serine peptidase activities.chloroplast Clp-type protease complex.chaperone component *(ClpC1/2)	maker-contig4-augustus-gene-209.19	mercator4v7.0: chaperone component *(ClpC1/2) of chloroplast Clp-type protease complex & swissprot: Chaperone protein ClpC4, chloroplastic OS=Oryza sativa subsp. japonica	3.48064
19.3.2.11	Protein homeostasis.proteolysis.serine peptidase activities.oxidized protein hydrolase *(AARE)	maker-contig10-augustus-gene-309.0	mercator4v7.0: oxidized protein hydrolase *(AARE) & swissprot: Acylamino-acid-releasing enzyme 1 OS=Oryza sativa subsp. japonica	-1.48788
19.3.5.1	Protein homeostasis.proteolysis.threonine peptidase activities.gamma-glutamyl transpeptidase *(GGT)	maker-contig25-augustus-gene-126.7	mercator4v7.0: gamma-glutamyl transpeptidase *(GGT) & swissprot: Glutathione hydrolase 3 OS=Arabidopsis thaliana	-2.05106
19.2.5.1.1.1	Protein homeostasis.ubiquitin-proteasome system.26S proteasome.20S core particle.alpha-type components.alpha-type-1 component *(PAA)	maker-contig6-augustus-gene-70.77	mercator4v7.0: alpha-type-1 component *(PAA) of 26S proteasome & swissprot: Proteasome subunit alpha type-6 OS=Nicotiana tabacum	-5.56941
19.2.5.1.1.6	Protein homeostasis.ubiquitin-proteasome system.26S proteasome.20S core particle.alpha-type components.alpha-type-6 component *(PAF)	maker-contig28-augustus-gene-412.14	mercator4v7.0: alpha-type-6 component *(PAF) of 26S proteasome & swissprot: Proteasome subunit alpha type-1 OS=Oryza sativa subsp. japonica	-1.64513
19.2.5.1.3.2.2	Protein homeostasis.ubiquitin-proteasome system.26S proteasome.20S core particle.assembly.PAC3-PAC4 assembly chaperone dimer.component *(PAC4)	snap_masked-contig1-processed-gene-353.11	mercator4v7.0: proteasome assembly chaperone PAC4	-2.17003
19.2.5.3.2	Protein homeostasis.ubiquitin-proteasome system.26S proteasome.regulation.assembly quality control factor *(ECM29)	maker-contig1-snap-gene-290.0	mercator4v7.0: proteasome assembly quality control factor *(ECM29)	2.04125
19.2.4.2.5.3	Protein homeostasis.ubiquitin-proteasome system.membrane-associated protein degradation.ER-associated protein degradation (ERAD).Membralin-driven ERAD pathway.regulatory protein *(Erlin2)	maker-contig25-augustus-gene-237.43	mercator4v7.0: regulatory protein *(Erlin2) of Membralin-driven ERAD pathway	-4.00288
19.2.2.12.3.3.40	Protein homeostasis.ubiquitin-proteasome system.ubiquitin-fold protein conjugation.CULLIN-based E3 ubiquitin ligase activities.CUL1-based/SCF E3 ubiquitin ligase complexes.F-BOX regulatory substrate adaptor activities.substrate adaptor	snap_masked-contig6-processed-gene-67.14	mercator4v7.0: substrate adaptor of SCF E3 ubiquitin ligase complex & swissprot: F-box only protein 13 OS=Arabidopsis thaliana	-2.65048
19.2.2.12.5.3.11	Protein homeostasis.ubiquitin-proteasome system.ubiquitin-fold protein conjugation.CULLIN-based E3 ubiquitin ligase activities.CUL4-based E3 ubiquitin ligase complexes.DCAF substrate adaptor component activities.substrate adaptor	maker-contig4-augustus-gene-52.24	mercator4v7.0: substrate adaptor of CUL4-based E3 ubiquitin ligase complex	3.50831
19.2.2.9.2	Protein homeostasis.ubiquitin-proteasome system.ubiquitin-fold protein conjugation.HECT E3 ubiquitin ligase activities.E3 ubiquitin ligase *(UPL3)	maker-contig28-augustus-gene-145.44	mercator4v7.0: E3 ubiquitin ligase *(UPL3) & swissprot: E3 ubiquitin-protein ligase UPL4 OS=Arabidopsis thaliana	4.33521
19.2.2.9.2	Protein homeostasis.ubiquitin-proteasome system.ubiquitin-fold protein conjugation.HECT E3 ubiquitin ligase activities.E3 ubiquitin ligase *(UPL3)	maker-contig28-augustus-gene-145.45	mercator4v7.0: E3 ubiquitin ligase *(UPL3) & swissprot: E3 ubiquitin-protein ligase UPL4 OS=Arabidopsis thaliana	3.78023
19.2.2.8.3.1	Protein homeostasis.ubiquitin-proteasome system.ubiquitin-fold protein conjugation.RING E3 ubiquitin ligase activities.RING-G-class.E3 ubiquitin ligase	maker-contig10-snap-gene-138.14	mercator4v7.0: E3 ubiquitin ligase	-4.18618
19.2.2.2.3	Protein homeostasis.ubiquitin-proteasome system.ubiquitin-fold protein conjugation.SUMO conjugation (sumoylation).E2 SUMO ubiquitin-conjugating enzyme *(SCE1)	maker-contig685-augustus-gene-0.10	mercator4v7.0: E2 SUMO ubiquitin-conjugating enzyme *(SCE1) & swissprot: SUMO-conjugating enzyme SCE1 OS=Arabidopsis thaliana	-2.94388
19.2.2.10.2.3	Protein homeostasis.ubiquitin-proteasome system.ubiquitin-fold protein conjugation.U-Box E3 ubiquitin ligase activities.group-II.E3 ubiquitin ligase *(PUB5)	maker-contig30-augustus-gene-196.5	mercator4v7.0: E3 ubiquitin ligase & swissprot: U-box domain-containing protein 7 OS=Arabidopsis thaliana	5.93409
19.2.2.10.2.2	Protein homeostasis.ubiquitin-proteasome system.ubiquitin-fold protein conjugation.U-Box E3 ubiquitin ligase activities.group-II.E3 ubiquitin ligase *(SAUL)	snap_masked-contig10-processed-gene-3.32	mercator4v7.0: E3 ubiquitin ligase *(SAUL) & swissprot: U-box domain-containing protein 24 OS=Oryza sativa subsp. japonica	2.66092
19.2.2.10.2.2	Protein homeostasis.ubiquitin-proteasome system.ubiquitin-fold protein conjugation.U-Box E3 ubiquitin ligase activities.group-II.E3 ubiquitin ligase *(SAUL)	augustus_masked-contig957-processed-gene-0.45	mercator4v7.0: E3 ubiquitin ligase *(SAUL) & swissprot: U-box domain-containing protein 24 OS=Oryza sativa subsp. japonica	2.45705
19.2.2.10.5.1	Protein homeostasis.ubiquitin-proteasome system.ubiquitin-fold protein conjugation.U-Box E3 ubiquitin ligase activities.group-V.E3 ubiquitin protein ligase *(PUB32)	maker-contig258-augustus-gene-0.31	mercator4v7.0: E3 ubiquitin protein ligase *(PUB32) & swissprot: U-box domain-containing protein 70 OS=Oryza sativa subsp. japonica	-3.45038
19.2.2.1.2	Protein homeostasis.ubiquitin-proteasome system.ubiquitin-fold protein conjugation.UBQ conjugation (ubiquitylation).E1 ubiquitin-activating enzyme *(UBA)	maker-contig940-augustus-gene-0.2	mercator4v7.0: E1 ubiquitin-activating enzyme & swissprot: Ubiquitin-activating enzyme E1 3 OS=Triticum aestivum	-2.0489
19.2.3.2.3	Protein homeostasis.ubiquitin-proteasome system.ubiquitin-fold protein deconjugation.SUMO deconjugation.protease *(OTS)	augustus_masked-contig1-processed-gene-60.5	mercator4v7.0: protease *(OTS) & swissprot: Ubiquitin-like-specific protease 1C OS=Arabidopsis thaliana	1.75147
Cellular respiration
2.1.1.1.2	Cellular respiration.glycolysis.cytosolic glycolysis.phosphofructokinase activities.pyrophosphate-dependent phosphofructokinase	snap_masked-contig38-processed-gene-393.23	mercator4v7.0: pyrophosphate-dependent phosphofructokinase & swissprot: Pyrophosphate--fructose 6-phosphate 1-phosphotransferase subunit alpha OS=Ricinus communis	1.87223
Cell wall organisation
21.2.3.1.1.1	Cell wall organisation.hemicellulose.heteromannan.biosynthesis.mannan synthase activities.mannan synthase *(CSLA)	maker-contig50-augustus-gene-110.49	mercator4v7.0: mannan synthase *(CSLA) & swissprot: Probable glucomannan 4-beta-mannosyltransferase 11 OS=Oryza sativa subsp. japonica	-3.48403
21.2.2.2.1	Cell wall organisation.hemicellulose.xylan.modification and degradation.xylan O-acetyltransferase *(RWA1/2/++)	maker-contig28-snap-gene-378.13	mercator4v7.0: xylan O-acetyltransferase *(RWA1/2/++) & swissprot: Protein REDUCED WALL ACETYLATION 1 OS=Arabidopsis thaliana	-1.82811
Protein translocation
23.1.2.1	Protein translocation.chloroplast.outer envelope TOC translocation system.translocation channel *(Toc75-III)	maker-contig6-augustus-gene-97.38	mercator4v7.0: component *(Toc75-III) of outer envelope TOC translocation system & swissprot: Protein TOC75, chloroplastic OS=Oryza sativa subsp. japonica	8.52079
23.1.2.1	Protein translocation.chloroplast.outer envelope TOC translocation system.translocation channel *(Toc75-III)	maker-contig468-augustus-gene-3.0	mercator4v7.0: component *(Toc75-III) of outer envelope TOC translocation system & swissprot: Protein TOC75, chloroplastic OS=Oryza sativa subsp. japonica	9.22879
Nutrient uptake
25.4.2.3	Nutrient uptake.iron uptake.chelation-based strategy.phytosiderophore efflux transporter *(TOM1)	augustus_masked-contig12-processed-gene-535.3	mercator4v7.0: phytosiderophore efflux transporter *(TOM1) & swissprot: Protein ZINC INDUCED FACILITATOR-LIKE 1 OS=Arabidopsis thaliana	-2.34165
25.1.4.2.2	Nutrient uptake.nitrogen assimilation.ammonium assimilation.glutamate synthase activities.NADH-dependent glutamate synthase *(NADH-GOGAT)	maker-contig570-augustus-gene-0.9	mercator4v7.0: NADH-dependent glutamate synthase & swissprot: Glutamate synthase 2 [NADH], chloroplastic OS=Oryza sativa subsp. japonica	2.62323
25.5.8.1	Nutrient uptake.other micronutrient homeostasis.boron.boron transporter *(NIP5/6)	maker-contig10-snap-gene-428.1	mercator4v7.0: boron transporter *(NIP5/6) & swissprot: Aquaporin NIP3-1 OS=Zea mays	-3.17607
25.3.1.3	Nutrient uptake.phosphorus assimilation.phosphate signalling.regulatory protein *(SPX1/2/++)	maker-contig3-augustus-gene-263.50	mercator4v7.0: regulatory protein *(SPX1/2/++) of phosphate signalling & swissprot: SPX domain-containing protein 5 OS=Oryza sativa subsp. indica	-3.94072
25.3.1.3	Nutrient uptake.phosphorus assimilation.phosphate signalling.regulatory protein *(SPX1/2/++)	maker-contig290-augustus-gene-0.14	mercator4v7.0: regulatory protein *(SPX1/2/++) of phosphate signalling & swissprot: SPX domain-containing protein 5 OS=Oryza sativa subsp. indica	-3.01142
25.3.2.1	Nutrient uptake.phosphorus assimilation.phosphate uptake.phosphate transporter *(PHT1)	maker-contig38-snap-gene-395.18	mercator4v7.0: phosphate transporter *(PHT1) & swissprot: Probable inorganic phosphate transporter 1-9 OS=Oryza sativa subsp. japonica	5.5787
Carbohydrate metabolism
3.2.2.4.1	Carbohydrate metabolism.starch metabolism.biosynthesis.ADP-glucose pyrophosphorylase complex.large subunit *(APL)	maker-contig28-snap-gene-380.1	mercator4v7.0: large subunit of ADP-glucose pyrophosphorylase & swissprot: Glucose-1-phosphate adenylyltransferase large subunit 3, chloroplastic/amyloplastic OS=Oryza sativa subsp. japonica	-2.19715
3.2.3.3.1.2	Carbohydrate metabolism.starch metabolism.degradation.hydrolysis and phosphorolysis.amylase activities.beta amylase *(BMY)	maker-contig6-augustus-gene-143.37	mercator4v7.0: beta amylase *(BMY) & swissprot: Beta-amylase OS=Glycine max	-1.96903
3.2.3.3.1.2	Carbohydrate metabolism.starch metabolism.degradation.hydrolysis and phosphorolysis.amylase activities.beta amylase *(BMY)	maker-contig10-snap-gene-389.2	mercator4v7.0: beta amylase *(BMY) & swissprot: Beta-amylase 3, chloroplastic OS=Arabidopsis thaliana	2.34256
3.1.2.6	Carbohydrate metabolism.sucrose metabolism.biosynthesis.cytosolic UDP-glucose pyrophosphorylase	maker-contig38-augustus-gene-251.35	mercator4v7.0: cytosolic UDP-glucose pyrophosphorylase & swissprot: UTP--glucose-1-phosphate uridylyltransferase OS=Hordeum vulgare	4.72474
3.1.4.3	Carbohydrate metabolism.sucrose metabolism.degradation.hexokinase	maker-contig25-snap-gene-87.28	mercator4v7.0: hexokinase & swissprot: Hexokinase-8 OS=Oryza sativa subsp. japonica	1.8574
Amino acid metabolism
4.6.1.1	Amino acid metabolism.amino acid degradation.arginine degradation.arginase	maker-contig44-augustus-gene-16.1	mercator4v7.0: arginase & swissprot: Arginase 1, mitochondrial OS=Oryza sativa subsp. japonica	-1.76291
4.6.8.3	Amino acid metabolism.amino acid degradation.aromatic amino acids.aromatic amino acid decarboxylase	augustus_masked-contig4-processed-gene-164.4	mercator4v7.0: aromatic amino acid decarboxylase & swissprot: Tryptophan decarboxylase 1 OS=Oryza sativa subsp. japonica	7.48192
4.6.8.4.3	Amino acid metabolism.amino acid degradation.aromatic amino acids.tyrosine degradation.maleylacetoacetate isomerase *(MAAI)	maker-contig12-augustus-gene-393.17	mercator4v7.0: maleylacetoacetate isomerase *(MAAI) & swissprot: Glutathione S-transferase zeta class OS=Euphorbia esula	-2.53836
4.6.5.1	Amino acid metabolism.amino acid degradation.threonine degradation.threonine aldolase	augustus_masked-contig588-processed-gene-0.4	mercator4v7.0: threonine aldolase & swissprot: Low-specificity L-threonine aldolase 1 OS=Arabidopsis thaliana	-2.80178
4.6.5.1	Amino acid metabolism.amino acid degradation.threonine degradation.threonine aldolase	augustus_masked-contig30-processed-gene-174.32	mercator4v7.0: threonine aldolase & swissprot: Low-specificity L-threonine aldolase 1 OS=Arabidopsis thaliana	-2.74822
4.2.1.1	Amino acid metabolism.aspartate group amino acid biosynthesis.asparagine biosynthesis.glutamine-dependent asparagine synthetase *(ASN1)	maker-contig12-augustus-gene-562.25	mercator4v7.0: glutamine-dependent asparagine synthetase *(ASN1) & swissprot: Asparagine synthetase [glutamine-hydrolyzing] OS=Asparagus officinalis	7.44766
4.2.1.1	Amino acid metabolism.aspartate group amino acid biosynthesis.asparagine biosynthesis.glutamine-dependent asparagine synthetase *(ASN1)	maker-contig12-augustus-gene-569.107	mercator4v7.0: glutamine-dependent asparagine synthetase *(ASN1) & swissprot: Asparagine synthetase [glutamine-hydrolyzing] OS=Asparagus officinalis	8.29905
4.2.1.1	Amino acid metabolism.aspartate group amino acid biosynthesis.asparagine biosynthesis.glutamine-dependent asparagine synthetase *(ASN1)	maker-contig455-augustus-gene-0.78	mercator4v7.0: glutamine-dependent asparagine synthetase *(ASN1) & swissprot: Asparagine synthetase [glutamine-hydrolyzing] OS=Asparagus officinalis	7.25411
4.1.1.1.1	Amino acid metabolism.glutamate group amino acid biosynthesis.glutamate-derived amino acids.ornithine biosynthesis.N-acetylglutamate synthase *(NAGS)	maker-contig529-augustus-gene-0.45	mercator4v7.0: N-acetylglutamate synthase *(NAGS) & swissprot: Probable amino-acid acetyltransferase NAGS2, chloroplastic OS=Arabidopsis thaliana	2.6335
4.8.1.3.1	Amino acid metabolism.polyamine metabolism.putrescine biosynthesis.agmatinase pathway.agmatinase *(ARGAH)	maker-contig44-augustus-gene-16.1	mercator4v7.0: agmatinase *(ARGAH) & swissprot: Arginase 1, mitochondrial OS=Oryza sativa subsp. japonica	-1.76291
4.8.1.1.2	Amino acid metabolism.polyamine metabolism.putrescine biosynthesis.arginine decarboxylation pathway.agmatine iminohydrolase *(AIH)	snap_masked-contig30-processed-gene-71.22	mercator4v7.0: agmatine iminohydrolase *(AIH) & swissprot: Agmatine deiminase OS=Medicago truncatula	-1.71762
4.3.2.5.1.2	Amino acid metabolism.pyruvate group amino acid biosynthesis.pyruvate-derived amino acids.leucine biosynthesis.2-isopropylmalate synthase activity.substrate adaptor of SCF E3 ubiquitin ligase	augustus_masked-contig38-processed-gene-202.50	mercator4v7.0: substrate(IPMS) adaptor of SCF E3 ubiquitin ligase & swissprot: F-box protein At1g10780 OS=Arabidopsis thaliana	3.64555
4.4.1.1	Amino acid metabolism.serine group amino acid biosynthesis.non-photorespiratory serine.phosphoglycerate dehydrogenase	maker-contig38-snap-gene-67.18	mercator4v7.0: phosphoglycerate dehydrogenase & swissprot: D-3-phosphoglycerate dehydrogenase 2, chloroplastic OS=Arabidopsis thaliana	2.20365
4.4.1.1	Amino acid metabolism.serine group amino acid biosynthesis.non-photorespiratory serine.phosphoglycerate dehydrogenase	augustus_masked-contig30-processed-gene-268.38	mercator4v7.0: phosphoglycerate dehydrogenase & swissprot: D-3-phosphoglycerate dehydrogenase 1, chloroplastic OS=Arabidopsis thaliana	-2.42354
Lipid metabolism
5.7.4	Lipid metabolism.cytoplasmic lipid droplet-associated activities.Caleosin-type peroxygenase *(CLO/PXG)	maker-contig10-augustus-gene-57.68	mercator4v7.0: Caleosin-type peroxygenase & swissprot: Probable peroxygenase 5 OS=Arabidopsis thaliana	-2.01717
5.7.4	Lipid metabolism.cytoplasmic lipid droplet-associated activities.Caleosin-type peroxygenase *(CLO/PXG)	maker-contig10-augustus-gene-58.33	mercator4v7.0: Caleosin-type peroxygenase & swissprot: Probable peroxygenase 5 OS=Arabidopsis thaliana	-2.13664
5.7.1.2	Lipid metabolism.cytoplasmic lipid droplet-associated activities.lipid droplet-plasma membrane tethering complex.plasma membrane-localized component *(LIPA)	augustus_masked-contig1-processed-gene-4.72	mercator4v7.0: component *(LIPA) of lipid droplet-plasma membrane tethering complex	3.68083
5.7.5	Lipid metabolism.cytoplasmic lipid droplet-associated activities.STEROLEOSIN-type dehydrogenase *(SLO/HSD)	maker-contig3-augustus-gene-14.60	mercator4v7.0: STEROLEOSIN-type dehydrogenase & swissprot: 11-beta-hydroxysteroid dehydrogenase B OS=Sesamum indicum	6.50723
5.1.9.5.2	Lipid metabolism.fatty acid metabolism.fatty acid degradation.glyoxylate cycle.aconitase	maker-contig6-augustus-gene-160.55	mercator4v7.0: aconitase & swissprot: Putative aconitate hydratase, cytoplasmic OS=Oryza sativa subsp. japonica	6.21865
5.1.9.5.3	Lipid metabolism.fatty acid metabolism.fatty acid degradation.glyoxylate cycle.isocitrate lyase	maker-contig6-augustus-gene-150.1	mercator4v7.0: isocitrate lyase & swissprot: Isocitrate lyase OS=Oryza sativa subsp. japonica	6.21939
5.1.7.2.3	Lipid metabolism.fatty acid metabolism.fatty acid desaturation.first desaturation.trans-delta-3-hexadecenoic acid phosphatidylglycerol desaturase *(FAD4)	augustus_masked-contig44-processed-gene-77.14	mercator4v7.0: trans-delta-3-hexadecenoic acid phosphatidylglycerol desaturase *(FAD4) & swissprot: Fatty acid desaturase 4, chloroplastic OS=Arabidopsis thaliana	6.40598
5.2.11.2.2.3	Lipid metabolism.glycerolipid metabolism.glycerolipid degradation.phospholipase activities.phospholipase A2 activities.phospholipase-A2 *(pPLA2-II)	maker-contig12-augustus-gene-124.29	mercator4v7.0: phospholipase-A2 *(pPLA2-II)) & swissprot: Patatin-like protein 2 OS=Oryza sativa subsp. japonica	-1.8417
5.2.11.2.2.3	Lipid metabolism.glycerolipid metabolism.glycerolipid degradation.phospholipase activities.phospholipase A2 activities.phospholipase-A2 *(pPLA2-II)	maker-contig12-augustus-gene-138.6	mercator4v7.0: phospholipase-A2 *(pPLA2-II)) & swissprot: Patatin-like protein 1 OS=Oryza sativa subsp. indica	-2.19047
5.2.11.2.2.3	Lipid metabolism.glycerolipid metabolism.glycerolipid degradation.phospholipase activities.phospholipase A2 activities.phospholipase-A2 *(pPLA2-II)	augustus_masked-contig50-processed-gene-87.12	mercator4v7.0: phospholipase-A2 *(pPLA2-II)) & swissprot: Patatin-like protein 2 OS=Oryza sativa subsp. japonica	-7.29361
5.2.11.2.2.3	Lipid metabolism.glycerolipid metabolism.glycerolipid degradation.phospholipase activities.phospholipase A2 activities.phospholipase-A2 *(pPLA2-II)	augustus_masked-contig50-processed-gene-88.13	mercator4v7.0: phospholipase-A2 *(pPLA2-II)) & swissprot: Patatin-like protein 2 OS=Oryza sativa subsp. japonica	-7.39218
5.2.11.2.4.1	Lipid metabolism.glycerolipid metabolism.glycerolipid degradation.phospholipase activities.phospholipase D activities.phospholipase-D *(PLD-alpha)	augustus_masked-contig10-processed-gene-330.9	mercator4v7.0: phospholipase-D *(PLD-alpha) & swissprot: Phospholipase D alpha 2 OS=Oryza sativa subsp. japonica	-4.08908
5.6.3.1.1.1.1	Lipid metabolism.lipid trafficking.endoplasmic reticulum - organelle lipid transfer.phospholipid transverse translocation.ATP-dependent machinery.ALA-ALIS flippase complex.P4-type ATPase component *(ALA)	snap_masked-contig28-processed-gene-185.16	mercator4v7.0: active component *(ALA) of ALA-ALIS flippase complex & swissprot: Putative phospholipid-transporting ATPase 9 OS=Arabidopsis thaliana	-2.11444
5.4.2.1	Lipid metabolism.phytosterol metabolism.phytosterol C4-demethylation complex.methylsterol monooxygenase component *(SMO1)	augustus_masked-contig3-processed-gene-453.37	mercator4v7.0: methylsterol monooxygenase SMO1 of phytosterol C4-demethylation complex & swissprot: Very-long-chain aldehyde decarbonylase GL1-10 OS=Oryza sativa subsp. japonica	-2.31502
5.4.2.4	Lipid metabolism.phytosterol metabolism.phytosterol C4-demethylation complex.sterone ketoreductase component *(SKR)	maker-contig6-snap-gene-511.68	mercator4v7.0: sterone ketoreductase of phytosterol C4-demethylation complex & swissprot: NADPH-dependent aldehyde reductase-like protein, chloroplastic OS=Arabidopsis thaliana	-2.62683
5.4.1.10	Lipid metabolism.phytosterol metabolism.plant sterol pathway.sterol C-22 desaturase *(CYP710A)	snap_masked-contig25-processed-gene-213.43	mercator4v7.0: sterol C-22 desaturase *(CYP710A) & swissprot: Cytochrome P450 710A1 OS=Arabidopsis thaliana	-3.63455
5.8.2	Lipid metabolism.plastoglobule-associated activities.Fibrillin plastoglobule core protein *(FBN4)	maker-contig596-snap-gene-1.44	mercator4v7.0: Fibrillin plastoglobule core protein *(FBN4) & swissprot: Plastid-lipid-associated protein 6, chloroplastic OS=Arabidopsis thaliana	-1.95626
5.3.1.3	Lipid metabolism.sphingolipid metabolism.ceramide biosynthesis.sphingobase hydroxylase *(SBH/SUR2)	maker-contig8-augustus-gene-182.8	mercator4v7.0: sphingobase hydroxylase & swissprot: Sphinganine C4-monooxygenase 2 OS=Arabidopsis thaliana	-3.40992
5.3.3.3.4	Lipid metabolism.sphingolipid metabolism.complex sphingolipid biosynthesis.glycosylinositol phosphorylceramide (GIPC) biosynthesis.GIPC N-acetylglucosamine transferase *(GINT1)	maker-contig3-augustus-gene-143.67	mercator4v7.0: GIPC N-acetylglucosamine transferase *(GINT1) & swissprot: Glucosamine inositolphosphorylceramide transferase 1 OS=Oryza sativa subsp. japonica	4.32307
Nucleotide metabolism
6.1.5.8	Nucleotide metabolism.purines.catabolism.allantoinase *(ALN)	maker-contig30-augustus-gene-288.45	mercator4v7.0: allantoinase *(ALN) & swissprot: Probable allantoinase OS=Oryza sativa subsp. japonica	-2.82533
6.1.1.4	Nucleotide metabolism.purines.ribonucleotide (RN) anabolism.formylglycinamidine RN synthase *(PUR4)	maker-contig3-augustus-gene-119.0	mercator4v7.0: formylglycinamidine RN synthase *(PUR4) & swissprot: Probable phosphoribosylformylglycinamidine synthase, chloroplastic/mitochondrial OS=Arabidopsis thaliana	2.02392
6.2.1.6	Nucleotide metabolism.pyrimidines.de novo biosynthesis.CTP synthetase *(CTPS)	maker-contig8-augustus-gene-203.5	mercator4v7.0: CTP synthetase *(CTPS)	2.25818
6.2.3.1	Nucleotide metabolism.pyrimidines.phosphotransfers.uridylate kinase *(UMK)	augustus_masked-contig38-processed-gene-560.12	mercator4v7.0: uridylate kinase *(UMK) & swissprot: UMP-CMP kinase 1 OS=Oryza sativa subsp. japonica	-2.11996
Coenzyme metabolism
7.2.2.2	Coenzyme metabolism.thiamine pyrophosphate metabolism.thiazole moiety.hydroxyethylthiazole kinase *(HETK)	maker-contig25-snap-gene-26.40	mercator4v7.0: hydroxyethylthiazole kinase *(HETK) & swissprot: Hydroxyethylthiazole kinase OS=Zea mays	2.15994
Secondary metabolism
8.2.2.7.3	Secondary metabolism.phenolics biosynthesis.flavonoid biosynthesis.flavonol glycosides.flavonol-3-O-glycoside rhamnosyltransferase *(UGT89A/B)	augustus_masked-contig50-processed-gene-79.14	mercator4v7.0: flavonol-3-O-glycoside rhamnosyltransferase *(UGT89A/B) & swissprot: UDP-glycosyltransferase 89B2 OS=Stevia rebaudiana	-4.62107
8.2.2.6.1	Secondary metabolism.phenolics biosynthesis.flavonoid biosynthesis.flavonols.flavonol synthase *(FLS)	snap_masked-contig89-processed-gene-2.33	mercator4v7.0: flavonol synthase *(FLS) & swissprot: Flavonol synthase/flavanone 3-hydroxylase OS=Citrus unshiu	-9.94995
8.1.3.2	Secondary metabolism.terpenoid biosynthesis.isoprenyl diphosphate biosynthesis.farnesyl diphosphate synthase *(FPS1/2)	maker-contig30-augustus-gene-272.28	mercator4v7.0: farnesyl diphosphate synthase *(FPS1/2) & swissprot: Farnesyl pyrophosphate synthase 1, mitochondrial OS=Arabidopsis thaliana	6.60141
Redox homeostasis
9.4.6	Redox homeostasis.ascorbate-based redox regulation.glutathione reductase *(GR)	maker-contig10-augustus-gene-308.17	mercator4v7.0: glutathione reductase *(GR) & swissprot: Glutathione reductase, chloroplastic OS=Arabidopsis thaliana	-3.22519
9.2.1.2	Redox homeostasis.glutathione-based redox regulation.glutathione biosynthesis.glutathione synthetase *(GSH2)	maker-contig12-augustus-gene-80.0	mercator4v7.0: glutathione synthetase *(GSH2) & swissprot: Glutathione synthetase, chloroplastic OS=Brassica juncea	-2.2171
9.2.3.4	Redox homeostasis.glutathione-based redox regulation.glutathione S-transferase activities.class phi glutathione S-transferase *(GSTF1/2/++)	maker-contig25-snap-gene-20.44	mercator4v7.0: class phi glutathione S-transferase *(GSTF1/2/++) & swissprot: Probable glutathione S-transferase GSTF1 OS=Oryza sativa subsp. japonica	-2.67863
9.2.3.3	Redox homeostasis.glutathione-based redox regulation.glutathione S-transferase activities.class tau glutathione S-transferase *(GSTU1/2/++)	maker-contig38-snap-gene-47.18	mercator4v7.0: class tau glutathione S-transferase *(GSTU1/2/++) & swissprot: Probable glutathione S-transferase OS=Nicotiana tabacum	7.22751
9.2.3.1	Redox homeostasis.glutathione-based redox regulation.glutathione S-transferase activities.class zeta glutathione S-transferase *(GSTZ1/2)	maker-contig12-augustus-gene-393.17	mercator4v7.0: class zeta glutathione S-transferase *(GSTZ1/2) & swissprot: Glutathione S-transferase zeta class OS=Euphorbia esula	-2.53836
9.6.1.1	Redox homeostasis.reactive oxygen-induced signalling.NADPH-oxidase activity.NADPH-oxidase *(RbohA/B/++)	maker-contig12-augustus-gene-200.13	mercator4v7.0: NADPH-oxidase *(RbohA/B/++) & swissprot: Respiratory burst oxidase homolog protein C OS=Solanum tuberosum	-1.78898
9.5.4	Redox homeostasis.tocopherol biosynthesis.MPBQ-methyltransferase *(VTE3)	maker-contig33-augustus-gene-44.19	mercator4v7.0: MPBQ-methyltransferase *(VTE3) & swissprot: 2-methyl-6-phytyl-1,4-hydroquinone methyltransferase 2, chloroplastic OS=Oryza sativa subsp. japonica	-3.88015

## Sheet: Tab. 5D
Authors: Danilo Fabrizio Santoro, José Carballo, Maria Cielo Pasten, Cristian Andres Gallo, Emidio Albertini and Viviana Echenique. Manuscript title: Traversing the effects of ploidy changes in different Eragrostis curvula genotypes through high-throughput RNA sequencing. Number of pages: 44, number of figures: 5, number of tables: 1
Supplemental Table S5D. Numbers of genes identified in the 1,518 8x_vs_2x DEGs by the Mapman software (version 3.6.0RC1).
BinCode	BinName	id	description	log2 fold change
Photosynthesis
1.2.9	Photosynthesis.calvin cycle.ribose 5-phosphate isomerase	maker-contig6-augustus-gene-525.3	mercator4v7.0: ribose 5-phosphate isomerase & swissprot: Probable ribose-5-phosphate isomerase 3, chloroplastic OS=Arabidopsis thaliana	1.71027
1.2.1.2.4	Photosynthesis.calvin cycle.ribulose-1,5-bisphosphat carboxylase/oxygenase (RuBisCo) activity.RuBisCo assembly.assembly factor *(RbcX)	maker-contig50-augustus-gene-119.37	mercator4v7.0: assembly factor involved in RuBisCo assembly *(RbcX) & swissprot: Chaperonin-like RBCX protein 1, chloroplastic OS=Arabidopsis thaliana	7.01576
1.1.8.1.6.4	Photosynthesis.photophosphorylation.chlororespiration.NADH dehydrogenase-like (NDH) complex.assembly and maintenance.assembly factor *(CRR3)	maker-contig38-snap-gene-127.5	mercator4v7.0: assembly factor CRR3 involved in NDH complex assembly	2.17824
1.1.1.5.2.1.8	Photosynthesis.photophosphorylation.photosystem II.photosynthetic acclimation.non-photochemical quenching (NPQ).qE/qZ-type quenching.regulatory protein *(NPQ7)	maker-contig38-snap-gene-360.43	mercator4v7.0: regulatory protein *(NPQ7) of non-photochemical quenching & swissprot: Ycf20-like protein OS=Arabidopsis thaliana	-2.10319
1.1.1.2.2.2	Photosynthesis.photophosphorylation.photosystem II.PS-II complex.oxygen-evolving center (OEC) extrinsic components.component *(OEC23/PsbP)	maker-contig6-augustus-gene-454.11	mercator4v7.0: component *(PsbP) of PS-II oxygen-evolving center & swissprot: Oxygen-evolving enhancer protein 2, chloroplastic OS=Pisum sativum	-1.78027
1.3.6.2	Photosynthesis.photorespiration.hydroxypyruvate reductase activities.non-peroxisomal hydroxypyruvate reductase *(HPR2/3)	augustus_masked-contig44-processed-gene-16.36	mercator4v7.0: non-peroxisomal hydroxypyruvate reductase *(HPR2/3) & swissprot: Glyoxylate/hydroxypyruvate reductase HPR3 OS=Arabidopsis thaliana	-2.18446
1.3.1	Photosynthesis.photorespiration.phosphoglycolate phosphatase *(PGLP1/2))	maker-contig30-snap-gene-191.56	mercator4v7.0: phosphoglycolate phosphatase *(PGLP1/2)) & swissprot: Phosphoglycolate phosphatase 1B, chloroplastic OS=Arabidopsis thaliana	1.73655
Phytohormone action
10.1.1.7	Phytohormone action.abscisic acid.biosynthesis.abscisic aldehyde oxidase *(AAO)	maker-contig3-augustus-gene-55.64	mercator4v7.0: abscisic aldehyde oxidase *(AAO) & swissprot: Indole-3-acetaldehyde oxidase OS=Zea mays	3.48372
10.2.1.1.1	Phytohormone action.auxin.biosynthesis.indole-3-pyruvic acid (IPyA) pathway.tryptophan aminotransferase *(TAA1/TAR1)	snap_masked-contig28-processed-gene-40.27	mercator4v7.0: tryptophan aminotransferase *(TAA1/TAR1) & swissprot: Tryptophan aminotransferase-related protein 2 OS=Oryza sativa subsp. japonica	-2.78742
10.2.3.2	Phytohormone action.auxin.conjugation and degradation.indole-3-acetic acid dioxygenase *(DAO)	maker-contig30-snap-gene-207.2	mercator4v7.0: indole-3-acetic acid dioxygenase *(DAO) & swissprot: 2-oxoglutarate-dependent dioxygenase DAO OS=Oryza sativa subsp. indica	-3.59599
10.4.3.2	Phytohormone action.cytokinin.conjugation and degradation.cytokinin dehydrogenase *(CKX)	maker-contig30-augustus-gene-167.12	mercator4v7.0: cytokinin dehydrogenase *(CKX) & swissprot: Cytokinin dehydrogenase 8 OS=Oryza sativa subsp. japonica	-3.13836
10.4.2.1.1.1	Phytohormone action.cytokinin.perception and signal transduction.histidine-aspartate phosphorelay signal transduction.hybrid histidine kinase activities.cytokinin receptor protein *(AHK2/3/4)	maker-contig28-augustus-gene-421.41	mercator4v7.0: cytokinin receptor protein *(AHK2/3/4) & swissprot: Probable histidine kinase 3 OS=Oryza sativa subsp. indica	-1.62159
10.4.2.1.3.1	Phytohormone action.cytokinin.perception and signal transduction.histidine-aspartate phosphorelay signal transduction.response regulator activities.ARR A-type regulatory protein	maker-contig695-snap-gene-1.64	mercator4v7.0: ARR A-type regulatory protein of cytokinin signalling & swissprot: Two-component response regulator ORR10 OS=Oryza sativa subsp. japonica	-2.27477
10.4.2.1.3.2	Phytohormone action.cytokinin.perception and signal transduction.histidine-aspartate phosphorelay signal transduction.response regulator activities.ARR B-type regulatory protein	maker-contig1-snap-gene-106.6	mercator4v7.0: ARR B-type regulatory protein of cytokinin signalling & swissprot: Two-component response regulator ORR21 OS=Oryza sativa subsp. japonica	5.58999
10.4.2.1.2	Phytohormone action.cytokinin.perception and signal transduction.histidine-aspartate phosphorelay signal transduction.signal transducer *(AHP1/2/++)	maker-contig28-augustus-gene-26.0	mercator4v7.0: cytokinin signal transducer *(AHP1/2/++) & swissprot: Pseudo histidine-containing phosphotransfer protein 2 OS=Oryza sativa subsp. japonica	-2.38384
10.5.1.2	Phytohormone action.ethylene.biosynthesis.1-aminocyclopropane-1-carboxylate oxidase *(ACO1/2/++)	maker-contig38-augustus-gene-201.72	mercator4v7.0: 1-aminocyclopropane-1-carboxylate oxidase *(ACO1/2/++) & swissprot: 1-aminocyclopropane-1-carboxylate oxidase 1 OS=Oryza sativa subsp. indica	4.38753
10.6.1.3	Phytohormone action.gibberellin.biosynthesis.ent-kaurene oxidase *(KAO)	augustus_masked-contig4-processed-gene-137.6	mercator4v7.0: ent-kaurene oxidase *(KAO) & swissprot: Ent-kaurenoic acid oxidase OS=Oryza sativa subsp. japonica	3.90199
10.6.1.2	Phytohormone action.gibberellin.biosynthesis.ent-kaurene synthase	maker-contig4-snap-gene-61.5	mercator4v7.0: ent-kaurene synthase & swissprot: 9-beta-pimara-7,15-diene synthase, chloroplastic OS=Oryza sativa subsp. indica	-6.49782
10.7.1.7	Phytohormone action.jasmonic acid.biosynthesis.4,5-didehydro-jasmonic acid reductase *(OPR1/2)	maker-contig30-augustus-gene-81.14	mercator4v7.0: 4,5-didehydro-jasmonic acid reductase *(OPR1/2) & swissprot: Putative 12-oxophytodienoate reductase 11 OS=Oryza sativa subsp. japonica	-2.40995
10.7.2.2.2	Phytohormone action.jasmonic acid.perception and signal transduction.jasmonate-mediated regulatory activity.substrate adaptor *(SKIP31) of SCF E3 ubiquitin ligase activity	maker-contig38-augustus-gene-9.10	mercator4v7.0: substrate adaptor *(SKIP31) of SCF E3 ubiquitin ligase complex & swissprot: F-box protein SKIP31 OS=Arabidopsis thaliana	-1.75511
Chromatin organisation
11.1.1.1.1	Chromatin organisation.chromatin structure.DNA wrapping.histone H2A-H2B dimer.histone *(H2A/HTA)	augustus_masked-contig38-processed-gene-0.25	mercator4v7.0: histone *(H2A/HTA)	-2.49381
11.4.4.7.2	Chromatin organisation.nucleosome remodeling.SWR1 chromatin remodeling complex.helicase component activities.DNA helicase *(RVB2)	maker-contig6-augustus-gene-89.63	mercator4v7.0: DNA helicase component of chromatin remodeling complex *(RVB2) & swissprot: RuvB-like protein 1 OS=Arabidopsis thaliana	-1.85462
11.3.2.2	Chromatin organisation.post-translational histone modification.histone acetylation.histone acetyltransferase *(HAC/HPCAT)	maker-contig25-augustus-gene-63.8	mercator4v7.0: histone acetyltransferase *(HAC/HPCAT) & swissprot: Probable histone acetyltransferase HAC-like 1 OS=Oryza sativa subsp. japonica	3.87356
11.3.1.2.1	Chromatin organisation.post-translational histone modification.histone methylation.arginine methylation.histone methylase *(PRMT1)	maker-contig38-augustus-gene-156.9	mercator4v7.0: histone methylase *(PRMT1) & swissprot: Probable protein arginine N-methyltransferase 1 OS=Oryza sativa subsp. indica	1.91773
11.3.1.1.2.1.2.2	Chromatin organisation.post-translational histone modification.histone methylation.lysine methylation.class-I histone methyltransferase activities.PRC2 histone methylation complex.associated protein factors.PRC2-VRN-interacting factor *(VIN3/VEL)	maker-contig38-augustus-gene-88.5	mercator4v7.0: PRC2-VRN-interacting factor *(VIN3/VEL) of PRC2 histone methylation complex & swissprot: Protein VERNALIZATION INSENSITIVE 3 OS=Arabidopsis thaliana	6.49412
11.3.4.1.1	Chromatin organisation.post-translational histone modification.PRC1 bifunctional histone ubiquitination and methylation reader complex.core components.modification writer component *(BMI1)	maker-contig6-snap-gene-540.42	mercator4v7.0: modification writer component *(BMI1) of modification writer protein components & swissprot: E3 ubiquitin protein ligase DRIP2 OS=Arabidopsis thaliana	-2.14718
11.3.4.1.2	Chromatin organisation.post-translational histone modification.PRC1 bifunctional histone ubiquitination and methylation reader complex.core components.modification writer component *(RING1)	maker-contig8-snap-gene-108.36	mercator4v7.0: modification writer component *(RING1) of modification writer protein components & swissprot: Putative E3 ubiquitin-protein ligase RING1a OS=Arabidopsis thaliana	1.69658
Cell division
12.2.1.1.2	Cell division.cell cycle organisation.cell cycle control.CYCLIN regulatory protein activities.regulatory protein *(CYCB)	maker-contig30-snap-gene-142.45	mercator4v7.0: regulatory protein *(CYCB) of cell cycle & swissprot: Cyclin-B2-1 OS=Oryza sativa subsp. japonica	-6.75948
12.2.1.9.1	Cell division.cell cycle organisation.cell cycle control.DREAM regulatory complex.component *(ALY)	maker-contig25-snap-gene-83.8	mercator4v7.0: component *(ALY) of DREAM cell cycle regulatory complex & swissprot: Protein ALWAYS EARLY 3 OS=Arabidopsis thaliana	-2.41936
12.2.2.1.3.2	Cell division.cell cycle organisation.chromatin condensation.condensin I/II complex.condensin-I-specific components.component *(CAP-G)	augustus_masked-contig38-processed-gene-437.65	mercator4v7.0: component *(CAP-G) of condensin I complex	-2.26996
12.2.2.1.3.2	Cell division.cell cycle organisation.chromatin condensation.condensin I/II complex.condensin-I-specific components.component *(CAP-G)	maker-contig38-snap-gene-437.31	mercator4v7.0: component *(CAP-G) of condensin I complex	-2.07268
12.2.3.4.3	Cell division.cell cycle organisation.chromosome segregation.chromosome passenger complex (CPC).component *(BORR)	maker-contig10-augustus-gene-23.22	mercator4v7.0: component *(BORR) of CPC chromosome passenger complex	-2.55779
12.2.3.4.2	Cell division.cell cycle organisation.chromosome segregation.chromosome passenger complex (CPC).component *(INCENP/WYRD)	maker-contig38-augustus-gene-214.0	mercator4v7.0: component *(INCENP/WYRD) of CPC chromosome passenger complex	4.38307
12.2.3.4.2	Cell division.cell cycle organisation.chromosome segregation.chromosome passenger complex (CPC).component *(INCENP/WYRD)	maker-contig38-snap-gene-214.52	mercator4v7.0: component *(INCENP/WYRD) of CPC chromosome passenger complex	4.40118
12.2.3.6.1	Cell division.cell cycle organisation.chromosome segregation.outer kinetochore SKA complex.component *(SKA1)	augustus_masked-contig6-processed-gene-195.22	mercator4v7.0: component *(SKA1) of outer kinetochore SKA complex & swissprot: SKA complex subunit 1 homolog OS=Oryza sativa subsp. japonica	4.64246
12.2.3.6.1	Cell division.cell cycle organisation.chromosome segregation.outer kinetochore SKA complex.component *(SKA1)	maker-contig499-augustus-gene-0.50	mercator4v7.0: component *(SKA1) of outer kinetochore SKA complex & swissprot: SKA complex subunit 1 homolog OS=Oryza sativa subsp. japonica	3.72534
12.2.3.6.3	Cell division.cell cycle organisation.chromosome segregation.outer kinetochore SKA complex.component *(SKA3)	maker-contig1-snap-gene-30.6	mercator4v7.0: component *(SKA3) of outer kinetochore SKA complex	-2.21165
12.2.4.1.3	Cell division.cell cycle organisation.metaphase to anaphase transition.Anaphase-Promoting Complex/Cyclosome (APC/C)-dependent ubiquitination.regulatory protein *(OSD1/UVI4)	maker-contig50-snap-gene-163.1	mercator4v7.0: regulatory protein *(OSD1/UVI4) of ubiquitination	-7.33831
12.2.5.6.1	Cell division.cell cycle organisation.sister chromatid separation.meiosis II spindle orientation.regulatory protein *(JASON)	maker-contig38-snap-gene-75.57	mercator4v7.0: regulatory protein *(JASON) of sister chromatid separation & swissprot: Protein JASON OS=Arabidopsis thaliana	-3.63447
12.1.3.5.1	Cell division.DNA replication.elongation.single-stranded-DNA binding RPA complex.component *(RPA1)	augustus_masked-contig28-processed-gene-172.2	mercator4v7.0: component *(RPA1) of single-stranded-DNA binding RPA complex & swissprot: Replication protein A 70 kDa DNA-binding subunit C OS=Oryza sativa subsp. japonica	-2.55971
12.1.3.5.2	Cell division.DNA replication.elongation.single-stranded-DNA binding RPA complex.component *(RPA2)	maker-contig38-snap-gene-88.54	mercator4v7.0: component *(RPA2) of single-stranded-DNA binding RPA complex & swissprot: Replication protein A 32 kDa subunit C OS=Oryza sativa subsp. japonica	-4.66392
12.1.2.2.2	Cell division.DNA replication.initiation.MCM8-9 auxiliary DNA helicase complex.component *(MCM9)	maker-contig38-snap-gene-462.8	mercator4v7.0: component *(MCM9) of MCM8-9 cell cycle auxiliary complex & swissprot: Probable DNA helicase MCM9 OS=Oryza sativa subsp. indica	-2.22144
12.1.6.5.1	Cell division.DNA replication.organelle machinery.single-stranded DNA (ssDNA) maintenance.ssDNA-binding protein *(SSB)	maker-contig481-snap-gene-0.76	mercator4v7.0: ssDNA-binding protein *(SSB) & swissprot: Single-stranded DNA-binding protein, mitochondrial OS=Arabidopsis thaliana	3.23154
12.1.1.2.7	Cell division.DNA replication.preinitiation.MCM2-7 replicative DNA helicase complex.helicase auxiliary factor *(CDT1)	maker-contig10-snap-gene-54.68	mercator4v7.0: helicase auxiliary factor *(CDT1) & swissprot: CDT1-like protein a, chloroplastic OS=Arabidopsis thaliana	-2.41366
12.1.5.2.2	Cell division.DNA replication.telomere replication.telomere integrity maintenance complex.component *(TEN1)	maker-contig38-augustus-gene-201.70	mercator4v7.0: component *(TEN1) of telomere integrity maintenance complex & swissprot: CST complex subunit TEN1 OS=Arabidopsis thaliana	-2.56132
12.3.4.3.1	Cell division.meiotic recombination.DNA strand exchange.RPA presynaptic filament assembly factor complex.component *(RPA1)	augustus_masked-contig28-processed-gene-172.2	mercator4v7.0: component *(RPA1) of RPA presynaptic filament assembly factor complex & swissprot: Replication protein A 70 kDa DNA-binding subunit C OS=Oryza sativa subsp. japonica	-2.55971
12.3.4.3.2	Cell division.meiotic recombination.DNA strand exchange.RPA presynaptic filament assembly factor complex.component *(RPA2)	maker-contig38-snap-gene-88.54	mercator4v7.0: component *(RPA2) of RPA presynaptic filament assembly factor complex & swissprot: Replication protein A 32 kDa subunit C OS=Oryza sativa subsp. japonica	-4.66392
12.3.5.1.6.1	Cell division.meiotic recombination.meiotic crossover.class-I/ZMM crossover pathway.HEI10 regulatory E3 ubiquitin ligase activity.E3 ubiquitin ligase *(HEI10)	maker-contig10-snap-gene-550.32	mercator4v7.0: regulatory E3 ubiquitin ligase *(HEI10/ZIP3) of meiotic crossover & swissprot: E3 ubiquitin-protein ligase CCNB1IP1 homolog OS=Oryza sativa subsp. japonica	-3.5933
12.3.5.1.2.1	Cell division.meiotic recombination.meiotic crossover.class-I/ZMM crossover pathway.MutL-gamma endonuclease heterodimer.component *(MLH1)	maker-contig8-augustus-gene-280.70	mercator4v7.0: component *(MLH1) of MutLy endonuclease heterodimer & swissprot: DNA mismatch repair protein MLH1 OS=Arabidopsis thaliana	-2.25742
12.3.5.1.10.3	Cell division.meiotic recombination.meiotic crossover.class-I/ZMM crossover pathway.PP4 protein phosphatase complex.regulatory component *(PP4R3)	maker-contig28-augustus-gene-64.48	mercator4v7.0: regulatory component *(PP4R3) of PP4 protein phosphatase complex	-2.11167
12.3.5.2.1.1.2	Cell division.meiotic recombination.meiotic crossover.class-II/MUS81-dependent crossover pathway.non-canonical Holliday junction resolution.MUS81-EME1 Holliday junction cleavage heterodimer.component *(EME1)	augustus_masked-contig30-processed-gene-267.9	mercator4v7.0: component *(EME1) of MUS81-EME1 Holliday junction cleavage heterodimer & swissprot: Crossover junction endonuclease EME1 OS=Oryza sativa subsp. japonica	-3.81539
12.3.2.5	Cell division.meiotic recombination.meiotic double strand break initiation.accessory protein *(DFO)	maker-contig12-snap-gene-564.64	mercator4v7.0: meiotic double strand break initiation accessory protein *(DFO) & swissprot: Protein DOUBLE-STRAND BREAK FORMATION OS=Arabidopsis thaliana	4.38446
12.3.2.1.3	Cell division.meiotic recombination.meiotic double strand break initiation.meiotic topoisomerase-VI complex.accessory component *(MIDGET)	maker-contig6-snap-gene-333.43	mercator4v7.0: accessory component *(MIDGET) of meiotic topoisomerase-VI complex & swissprot: DNA-binding protein BIN4 OS=Arabidopsis thaliana	-1.96853
12.3.1.5	Cell division.meiotic recombination.meiotic initiation.chromosome axis protein *(ASY4)	maker-contig3-augustus-gene-9.47	mercator4v7.0: chromosome axis protein *(ASY4)	-2.94368
RNA biosynthesis & homeostasis
14.5.6.1	RNA biosynthesis.DNA-binding transcriptional regulation.alpha-helix exposed by beta-structure.MADS/AGL transcription factor	maker-contig30-snap-gene-80.63	mercator4v7.0: MADS/AGL transcription factor & swissprot: MADS-box transcription factor 26 OS=Oryza sativa subsp. japonica	-4.23617
14.5.6.1	RNA biosynthesis.DNA-binding transcriptional regulation.alpha-helix exposed by beta-structure.MADS/AGL transcription factor	maker-contig840-augustus-gene-0.21	mercator4v7.0: MADS/AGL transcription factor & swissprot: MADS-box transcription factor 26 OS=Oryza sativa subsp. japonica	-3.93486
14.5.1.2.10	RNA biosynthesis.DNA-binding transcriptional regulation.basic DNA-binding domain.basic helix-loop-helix (bHLH) domain.bHLH class-IVa transcription factor	augustus_masked-contig3-processed-gene-109.0	mercator4v7.0: bHLH class-IVa transcription factor & swissprot: Transcription factor bHLH25 OS=Arabidopsis thaliana	3.12279
14.5.1.2.19	RNA biosynthesis.DNA-binding transcriptional regulation.basic DNA-binding domain.basic helix-loop-helix (bHLH) domain.bHLH class-VIIIc transcription factor *(RSL1/2/++)	maker-contig939-snap-gene-0.24	mercator4v7.0: bHLH class-VIIIc transcription factor *(RSL1/2/++) & swissprot: Transcription factor bHLH84 OS=Arabidopsis thaliana	2.82063
14.5.1.2.23	RNA biosynthesis.DNA-binding transcriptional regulation.basic DNA-binding domain.basic helix-loop-helix (bHLH) domain.bHLH class-XII transcription factor *(CIB1/2/++)	maker-contig10-augustus-gene-42.45	mercator4v7.0: bHLH class-XII transcription factor *(CIB1/2/++) & swissprot: Basic helix-loop-helix protein 79 OS=Oryza sativa subsp. japonica	1.91318
14.5.1.2.26	RNA biosynthesis.DNA-binding transcriptional regulation.basic DNA-binding domain.basic helix-loop-helix (bHLH) domain.bHLH class-XV transcription factor *(PRE1/2/++)	maker-contig3-augustus-gene-419.2	mercator4v7.0: bHLH class-XV transcription factor *(PRE1/2/++) & swissprot: Transcription factor ILI6 OS=Oryza sativa subsp. indica	-8.65311
14.5.1.1.1.1	RNA biosynthesis.DNA-binding transcriptional regulation.basic DNA-binding domain.basic leucine zipper (bZIP) domain.bZIP class-A transcription factor activity.bZIP class-A transcription factor	maker-contig50-augustus-gene-13.6	mercator4v7.0: bZIP class-A transcription factor	-3.97436
14.5.1.1.13	RNA biosynthesis.DNA-binding transcriptional regulation.basic DNA-binding domain.basic leucine zipper (bZIP) domain.bZIP class-S/SE transcription factor	augustus_masked-contig50-processed-gene-80.24	mercator4v7.0: bZIP class-S/SE transcription factor	2.27025
14.5.7.10.8	RNA biosynthesis.DNA-binding transcriptional regulation.beta-hairpin exposed by alpha/beta-scaffold structure.ERF transcription factor activity.subgroup ERF-VIII transcription factor	maker-contig6-augustus-gene-269.19	mercator4v7.0: subgroup ERF-VIII transcription factor & swissprot: Disease resistance protein RGA2 OS=Solanum bulbocastanum	-9.04237
14.5.7.4	RNA biosynthesis.DNA-binding transcriptional regulation.beta-hairpin exposed by alpha/beta-scaffold structure.FRS/FRF transcription factor	maker-contig38-snap-gene-385.42	mercator4v7.0: FRS/FRF transcription factor	7.61644
14.5.7.4	RNA biosynthesis.DNA-binding transcriptional regulation.beta-hairpin exposed by alpha/beta-scaffold structure.FRS/FRF transcription factor	maker-contig28-augustus-gene-373.17	mercator4v7.0: FRS/FRF transcription factor & swissprot: Protein FAR1-RELATED SEQUENCE 5 OS=Arabidopsis thaliana	5.50455
14.5.7.4	RNA biosynthesis.DNA-binding transcriptional regulation.beta-hairpin exposed by alpha/beta-scaffold structure.FRS/FRF transcription factor	maker-contig595-augustus-gene-0.8	mercator4v7.0: FRS/FRF transcription factor	4.51373
14.5.7.1	RNA biosynthesis.DNA-binding transcriptional regulation.beta-hairpin exposed by alpha/beta-scaffold structure.NAC transcription factor	snap_masked-contig922-processed-gene-0.67	mercator4v7.0: NAC transcription factor	-3.03227
14.5.7.5.1	RNA biosynthesis.DNA-binding transcriptional regulation.beta-hairpin exposed by alpha/beta-scaffold structure.WRKY transcription factor activity.transcription factor *(WRKY)	maker-contig38-snap-gene-177.29	mercator4v7.0: transcription factor *(WRKY) & swissprot: WRKY transcription factor WRKY76 OS=Oryza sativa subsp. indica	-6.63234
14.5.7.5.1	RNA biosynthesis.DNA-binding transcriptional regulation.beta-hairpin exposed by alpha/beta-scaffold structure.WRKY transcription factor activity.transcription factor *(WRKY)	maker-contig6-augustus-gene-269.19	mercator4v7.0: transcription factor *(WRKY) & swissprot: Disease resistance protein RGA2 OS=Solanum bulbocastanum	-9.04237
14.5.8.1.2	RNA biosynthesis.DNA-binding transcriptional regulation.beta-sheet DNA-binding domain.AHL family.clade-B transcription factor	maker-contig38-augustus-gene-394.0	mercator4v7.0: AHL clade-B transcription factor & swissprot: AT-hook motif nuclear-localized protein 10 OS=Arabidopsis thaliana	7.41451
14.5.3.3.2	RNA biosynthesis.DNA-binding transcriptional regulation.helix-turn-helix DNA-binding domain.GARP-G2-like domain.HHO-type transcription factor	maker-contig10-snap-gene-449.25	mercator4v7.0: GARP subgroup HHO transcription factor & swissprot: Transcription factor NIGT1 OS=Oryza sativa subsp. japonica	3.59747
14.5.3.3.3	RNA biosynthesis.DNA-binding transcriptional regulation.helix-turn-helix DNA-binding domain.GARP-G2-like domain.PHL-type transcription factor	maker-contig38-snap-gene-11.59	mercator4v7.0: GARP subgroup PHL transcription factor & swissprot: Protein PHOSPHATE STARVATION RESPONSE 3 OS=Oryza sativa subsp. japonica	2.61846
14.5.3.1.3	RNA biosynthesis.DNA-binding transcriptional regulation.helix-turn-helix DNA-binding domain.HOMEO domain.HD-ZIP IV-type transcription factor	maker-contig30-augustus-gene-29.1	mercator4v7.0: HD-ZIP IV-type transcription factor & swissprot: Homeobox-leucine zipper protein ROC6 OS=Oryza sativa subsp. japonica	7.11951
14.5.3.1.4.1	RNA biosynthesis.DNA-binding transcriptional regulation.helix-turn-helix DNA-binding domain.HOMEO domain.TALE transcription factor family.KNOX class-I/II transcription factor	augustus_masked-contig3-processed-gene-67.40	mercator4v7.0: KNOX class-I/II transcription factor & swissprot: Homeobox protein knotted-1-like 12 OS=Oryza sativa subsp. japonica	2.27615
14.5.3.1.4.1	RNA biosynthesis.DNA-binding transcriptional regulation.helix-turn-helix DNA-binding domain.HOMEO domain.TALE transcription factor family.KNOX class-I/II transcription factor	augustus_masked-contig28-processed-gene-137.45	mercator4v7.0: KNOX class-I/II transcription factor & swissprot: Homeobox protein knotted-1-like 1 OS=Oryza sativa subsp. japonica	4.39371
14.5.3.1.4.2	RNA biosynthesis.DNA-binding transcriptional regulation.helix-turn-helix DNA-binding domain.HOMEO domain.TALE transcription factor family.KNOX class-M transcription factor	augustus_masked-contig3-processed-gene-67.40	mercator4v7.0: KNOX class-M transcription factor & swissprot: Homeobox protein knotted-1-like 12 OS=Oryza sativa subsp. japonica	2.27615
14.5.3.2.8	RNA biosynthesis.DNA-binding transcriptional regulation.helix-turn-helix DNA-binding domain.tryptophan-cluster structure.ARR-B-type transcription factor	maker-contig1-snap-gene-106.6	mercator4v7.0: ARR-B-type transcription factor & swissprot: Two-component response regulator ORR21 OS=Oryza sativa subsp. japonica	5.58999
14.5.3.2.1	RNA biosynthesis.DNA-binding transcriptional regulation.helix-turn-helix DNA-binding domain.tryptophan-cluster structure.RADIALIS-type transcription factor	maker-contig313-snap-gene-1.72	mercator4v7.0: RADIALIS-type transcription factor	-4.31846
14.5.3.2.3	RNA biosynthesis.DNA-binding transcriptional regulation.helix-turn-helix DNA-binding domain.tryptophan-cluster structure.transcription factor *(ALY1/2/3)	maker-contig25-snap-gene-83.8	mercator4v7.0: MYB-RELATED transcription factor *(ALY1/2/3) & swissprot: Protein ALWAYS EARLY 3 OS=Arabidopsis thaliana	-2.41936
14.5.4.3.4	RNA biosynthesis.DNA-binding transcriptional regulation.other all-alpha-helix DNA-binding domain.NF-Y transcription factor complex.co-regulatory component *(DPB3-1)	maker-contig38-snap-gene-544.61	mercator4v7.0: co-regulatory component *(DPB3) of NF-Y transcription factor complex	-7.94054
14.5.4.1	RNA biosynthesis.DNA-binding transcriptional regulation.other all-alpha-helix DNA-binding domain.transcription factor *(YABBY)	maker-contig10-snap-gene-105.15	mercator4v7.0: transcription factor *(YABBY) & swissprot: Protein YABBY 4 OS=Oryza sativa subsp. indica	4.18159
14.5.10.5	RNA biosynthesis.DNA-binding transcriptional regulation.undefined DNA-binding domain.DBP phosphatase-domain transcription factor	maker-contig3-augustus-gene-439.59	mercator4v7.0: DBP phosphatase-domain transcription factor & swissprot: Probable protein phosphatase 2C 27 OS=Arabidopsis thaliana	1.93609
14.5.10.2	RNA biosynthesis.DNA-binding transcriptional regulation.undefined DNA-binding domain.GRAS transcription factor	augustus_masked-contig1-processed-gene-51.32	mercator4v7.0: GRAS transcription factor & swissprot: Scarecrow-like protein 8 OS=Arabidopsis thaliana	-2.1049
14.5.10.2	RNA biosynthesis.DNA-binding transcriptional regulation.undefined DNA-binding domain.GRAS transcription factor	augustus_masked-contig1045-processed-gene-0.18	mercator4v7.0: GRAS transcription factor & swissprot: Protein DWARF AND LOW-TILLERING OS=Oryza sativa subsp. japonica	5.32353
14.5.10.9.2	RNA biosynthesis.DNA-binding transcriptional regulation.undefined DNA-binding domain.NIN family.NLP transcription factor	maker-contig1-augustus-gene-217.21	mercator4v7.0: NLP transcription factor & swissprot: Protein NLP3 OS=Oryza sativa subsp. japonica	6.197
14.7.2	RNA biosynthesis.organellar gene expression machinery.nuclear-encoded organellar RNA polymerase *(NEP)	maker-contig38-snap-gene-66.42	mercator4v7.0: nuclear-encoded organellar RNA polymerase *(NEP) & swissprot: DNA-directed RNA polymerase 3A, chloroplastic OS=Nicotiana tabacum	1.97139
14.7.1.4.3	RNA biosynthesis.organellar gene expression machinery.plastid-encoded RNA polymerase (PEP) complex.PEP assembly/activity regulation.regulatory factor *(NCP/RCB)	maker-contig8-augustus-gene-263.0	mercator4v7.0: regulatory factor *(NCP/RCB) of plastid-encoded RNA polymerase activity & swissprot: Thioredoxin-like fold domain-containing protein MRL7 homolog, chloroplastic OS=Oryza sativa subsp. japonica	1.99775
14.3.4.5.1.3	RNA biosynthesis.RNA polymerase II-dependent transcription.transcription co-activation.MEDIATOR complex.head module.component *(MED11)	augustus_masked-contig3-processed-gene-148.35	mercator4v7.0: component *(MED11) of head module of MEDIATOR transcription co-activator complex & swissprot: Mediator of RNA polymerase II transcription subunit 11 OS=Arabidopsis thaliana	2.55187
14.3.4.5.3.1	RNA biosynthesis.RNA polymerase II-dependent transcription.transcription co-activation.MEDIATOR complex.tail module.component *(MED2/MED29/MED32)	maker-contig6-augustus-gene-190.49	mercator4v7.0: component *(MED2/MED29/MED32) of tail module of MEDIATOR transcription co-activator complex & swissprot: Mediator of RNA polymerase II transcription subunit 32 OS=Arabidopsis thaliana	-10.1351
14.3.4.5.3.1	RNA biosynthesis.RNA polymerase II-dependent transcription.transcription co-activation.MEDIATOR complex.tail module.component *(MED2/MED29/MED32)	maker-contig10-snap-gene-427.0	mercator4v7.0: component *(MED2/MED29/MED32) of tail module of MEDIATOR transcription co-activator complex & swissprot: Mediator of RNA polymerase II transcription subunit 32 OS=Arabidopsis thaliana	-9.20572
14.3.4.2.1	RNA biosynthesis.RNA polymerase II-dependent transcription.transcription co-activation.TFIId complex.TATA-box-binding component	maker-contig10-snap-gene-425.43	mercator4v7.0: TATA-box-binding component of TFIId basal transcription regulation complex & swissprot: TATA-box-binding protein 2 OS=Zea mays	7.84677
14.3.5.2.6	RNA biosynthesis.RNA polymerase II-dependent transcription.transcription elongation.ELONGATOR transcription elongation complex.component *(ELP6)	maker-contig3-augustus-gene-356.10	mercator4v7.0: component *(ELP6) of ELONGATOR transcription elongation complex & swissprot: Elongator complex protein 6 OS=Arabidopsis thaliana	2.08251
14.3.3.3.1	RNA biosynthesis.RNA polymerase II-dependent transcription.transcription initiation.TFIIe basal transcription factor heterodimer.subunit alpha	maker-contig1-snap-gene-295.27	mercator4v7.0: subunit alpha of TFIIe basal transcription factor complex	-4.41395
14.3.6.2.3	RNA biosynthesis.RNA polymerase II-dependent transcription.transcription termination.R-loop removal.plastidial DNA:RNA hybrid helicase *(RHON1)	maker-contig12-snap-gene-516.45	mercator4v7.0: plastidial DNA:RNA hybrid helicase *(RHON1) & swissprot: SAP-like protein BP-73 OS=Oryza sativa subsp. japonica	1.99254
14.4.1	RNA biosynthesis.RNA polymerase III-dependent transcription.TATA-box-binding protein *(TBP)	maker-contig10-snap-gene-425.43	mercator4v7.0: TATA-box-binding protein of RNA polymerase III-dependent transcription & swissprot: TATA-box-binding protein 2 OS=Zea mays	7.84677
14.6.8.1.5	RNA biosynthesis.transcriptional co-regulation.JAZ-TPR transcriptional repressor complexes.JAZ co-regulator components.co-regulator component *(TIFY10)	maker-contig38-augustus-gene-192.0	mercator4v7.0: co-regulator component *(TIFY10) of JAZ-TPR transcriptional repressor complexes & swissprot: Protein TIFY 10c OS=Oryza sativa subsp. indica	-3.17091
16.5.1.1.6	RNA homeostasis.mRNA silencing.miRNA pathway.miRNA biogenesis.cytidylyltransferase *(NTP2/6/7/8)	maker-contig3-augustus-gene-328.45	mercator4v7.0: miRNA cytidylyltransferase *(NTP2/6/7/8)	2.0994
16.5.2.6.2	RNA homeostasis.mRNA silencing.transacting siRNA pathway.DRB4-DRB7_1 dsRNA-binding regulator complex.component *(DRB7)	snap_masked-contig38-processed-gene-176.33	mercator4v7.0: component *(DRB7) of DRB4-DRB7.1 siRNA biogenesis regulator complex	1.98923
16.5.2.8	RNA homeostasis.mRNA silencing.transacting siRNA pathway.stabilization factor *(SGS3)	maker-contig1-snap-gene-364.5	mercator4v7.0: stabilization factor *(SGS3) of transacting siRNA pathway & swissprot: Protein SUPPRESSOR OF GENE SILENCING 3 homolog OS=Zea mays	-3.69402
Protein homeostasis
19.1.1.1.1.2	Protein homeostasis.protein quality control.ER Quality Control (ERQC) machinery.calnexin/calreticulin chaperone system.CNX-CRT cycle.ER luminal lectin chaperone *(CRT)	maker-contig3-augustus-gene-27.11	mercator4v7.0: ER luminal lectin chaperone *(CRT) & swissprot: Calreticulin OS=Oryza sativa subsp. japonica	7.56876
19.4.2.1	Protein homeostasis.protein storage.vegetative storage protein activities.acid phosphatase storage protein *(VSP)	maker-contig8-augustus-gene-71.0	mercator4v7.0: acid phosphatase storage protein *(VSP) & swissprot: Stem 28 kDa glycoprotein OS=Glycine max	-3.12221
19.4.2.1	Protein homeostasis.protein storage.vegetative storage protein activities.acid phosphatase storage protein *(VSP)	maker-contig28-augustus-gene-24.47	mercator4v7.0: acid phosphatase storage protein *(VSP) & swissprot: Stem 28 kDa glycoprotein OS=Glycine max	-4.89093
19.3.3.1	Protein homeostasis.proteolysis.aspartic peptidase activities.Pepsin-type protease	augustus_masked-contig38-processed-gene-201.39	mercator4v7.0: Pepsin-type protease & swissprot: Aspartic proteinase nepenthesin-1 OS=Nepenthes gracilis	-3.60473
19.3.3.1	Protein homeostasis.proteolysis.aspartic peptidase activities.Pepsin-type protease	maker-contig38-snap-gene-407.52	mercator4v7.0: Pepsin-type protease & swissprot: Aspartyl protease family protein At5g10770 OS=Arabidopsis thaliana	-3.59812
19.3.3.1	Protein homeostasis.proteolysis.aspartic peptidase activities.Pepsin-type protease	augustus_masked-contig3-processed-gene-338.19	mercator4v7.0: Pepsin-type protease & swissprot: Aspartic proteinase nepenthesin-1 OS=Nepenthes gracilis	6.42974
19.3.4.4	Protein homeostasis.proteolysis.glutamic peptidase activities.glutamic peptidase	maker-contig6-snap-gene-234.41	mercator4v7.0: glutamic peptidase	3.12107
19.3.6.6.2	Protein homeostasis.proteolysis.metallopeptidase activities.M16-class metallopeptidase activities.Nardilysin-type peptidase	maker-contig6-augustus-gene-104.22	mercator4v7.0: Nardilysin-type peptidase & swissprot: Insulin-degrading enzyme-like 1, peroxisomal OS=Arabidopsis thaliana	-1.54744
19.3.6.7	Protein homeostasis.proteolysis.metallopeptidase activities.M17-class leucyl aminopeptidase *(LAP)	maker-contig10-augustus-gene-190.58	mercator4v7.0: M17-class leucyl aminopeptidase *(LAP) & swissprot: Leucine aminopeptidase 2, chloroplastic OS=Oryza sativa subsp. japonica	3.37579
19.3.6.1.3	Protein homeostasis.proteolysis.metallopeptidase activities.M1-class aminopeptidase activities.aminopeptidase *(APM1)	maker-contig38-snap-gene-154.43	mercator4v7.0: aminopeptidase *(APM1) & swissprot: Aminopeptidase M1-C OS=Oryza sativa subsp. japonica	-2.63162
19.3.6.1.3	Protein homeostasis.proteolysis.metallopeptidase activities.M1-class aminopeptidase activities.aminopeptidase *(APM1)	maker-contig38-snap-gene-157.17	mercator4v7.0: aminopeptidase *(APM1) & swissprot: Aminopeptidase M1-C OS=Oryza sativa subsp. japonica	-2.76589
19.3.7.1	Protein homeostasis.proteolysis.protease inhibitor activities.Serpin protease inhibitor	maker-contig3-snap-gene-202.46	mercator4v7.0: Serpin protease inhibitor & swissprot: Serpin-ZX OS=Hordeum vulgare	6.94307
19.3.7.1	Protein homeostasis.proteolysis.protease inhibitor activities.Serpin protease inhibitor	maker-contig3-augustus-gene-202.2	mercator4v7.0: Serpin protease inhibitor & swissprot: Serpin-ZXA OS=Oryza sativa subsp. japonica	-2.35842
19.3.7.1	Protein homeostasis.proteolysis.protease inhibitor activities.Serpin protease inhibitor	maker-contig3-snap-gene-203.31	mercator4v7.0: Serpin protease inhibitor & swissprot: Serpin-ZXB OS=Oryza sativa subsp. japonica	-4.0529
19.3.2.7.2	Protein homeostasis.proteolysis.serine peptidase activities.chloroplast Clp-type protease complex.regulatory core component *(ClpR1/3/4)	maker-contig365-augustus-gene-2.15	mercator4v7.0: regulatory core component *(ClpR1/3/4) of chloroplast Clp-type protease complex & swissprot: ATP-dependent Clp protease proteolytic subunit-related protein 1, chloroplastic OS=Arabidopsis thaliana	1.76117
19.3.2.3.1	Protein homeostasis.proteolysis.serine peptidase activities.DEG-type protease activities.endopeptidase *(DEG1/5/8)	augustus_masked-contig30-processed-gene-76.5	mercator4v7.0: endopeptidase *(DEG1/5/8) & swissprot: Protease Do-like 8, chloroplastic OS=Arabidopsis thaliana	-1.89277
19.3.2.2.1	Protein homeostasis.proteolysis.serine peptidase activities.SCPL-type carboxypeptidase activities.carboxypeptidase *(SCPL)	maker-contig308-snap-gene-0.2	mercator4v7.0: serine carboxypeptidase & swissprot: Serine carboxypeptidase 2 OS=Triticum aestivum	-2.53368
19.3.2.2.1	Protein homeostasis.proteolysis.serine peptidase activities.SCPL-type carboxypeptidase activities.carboxypeptidase *(SCPL)	maker-contig12-augustus-gene-277.4	mercator4v7.0: serine carboxypeptidase & swissprot: Serine carboxypeptidase-like 45 OS=Arabidopsis thaliana	7.0803
19.3.2.2.1	Protein homeostasis.proteolysis.serine peptidase activities.SCPL-type carboxypeptidase activities.carboxypeptidase *(SCPL)	maker-contig50-augustus-gene-185.0	mercator4v7.0: serine carboxypeptidase & swissprot: P-(S)-hydroxymandelonitrile lyase OS=Sorghum bicolor	-6.18924
19.2.6.2	Protein homeostasis.ubiquitin-proteasome system.DAR protease system.E3 ubiquitin ligase *(DA2)	maker-contig38-augustus-gene-66.58	mercator4v7.0: E3 ubiquitin ligase *(DA2) & swissprot: E3 ubiquitin-protein ligase GW2 OS=Oryza sativa subsp. japonica	-4.59147
19.2.2.12.3.3.58	Protein homeostasis.ubiquitin-proteasome system.ubiquitin-fold protein conjugation.CULLIN-based E3 ubiquitin ligase activities.CUL1-based/SCF E3 ubiquitin ligase complexes.F-BOX regulatory substrate adaptor activities.substrate adaptor	maker-contig4-augustus-gene-78.3	mercator4v7.0: substrate adaptor of SCF E3 ubiquitin ligase complex & swissprot: F-box protein At4g00755 OS=Arabidopsis thaliana	-1.68772
19.2.2.12.3.3.18	Protein homeostasis.ubiquitin-proteasome system.ubiquitin-fold protein conjugation.CULLIN-based E3 ubiquitin ligase activities.CUL1-based/SCF E3 ubiquitin ligase complexes.F-BOX regulatory substrate adaptor activities.substrate adaptor *(SKIP4)	maker-contig38-snap-gene-469.48	mercator4v7.0: substrate adaptor *(SKIP4) of SCF E3 ubiquitin ligase complex & swissprot: F-box/kelch-repeat protein SKIP4 OS=Arabidopsis thaliana	-1.80173
19.2.2.11.1	Protein homeostasis.ubiquitin-proteasome system.ubiquitin-fold protein conjugation.RBR E3 ubiquitin ligase activities.E3 ubiquitin ligase *(RBR-Ariadne)	snap_masked-contig66-processed-gene-0.18	mercator4v7.0: RBR-Ariadne-class E3 ubiquitin ligase & swissprot: Probable E3 ubiquitin-protein ligase ARI7 OS=Arabidopsis thaliana	7.31768
19.2.2.11.1	Protein homeostasis.ubiquitin-proteasome system.ubiquitin-fold protein conjugation.RBR E3 ubiquitin ligase activities.E3 ubiquitin ligase *(RBR-Ariadne)	augustus_masked-contig12-processed-gene-40.55	mercator4v7.0: RBR-Ariadne-class E3 ubiquitin ligase & swissprot: Probable E3 ubiquitin-protein ligase ARI7 OS=Arabidopsis thaliana	7.1288
19.2.2.8.3.1	Protein homeostasis.ubiquitin-proteasome system.ubiquitin-fold protein conjugation.RING E3 ubiquitin ligase activities.RING-G-class.E3 ubiquitin ligase	maker-contig3-augustus-gene-295.4	mercator4v7.0: E3 ubiquitin ligase	-2.18308
19.2.2.8.1.1	Protein homeostasis.ubiquitin-proteasome system.ubiquitin-fold protein conjugation.RING E3 ubiquitin ligase activities.RING-H2-class.ATL-subclass E3 ubiquitin ligase	augustus_masked-contig8-processed-gene-259.62	mercator4v7.0: RING-H2-class ATL-subclass E3 ubiquitin ligase & swissprot: RING-H2 finger protein ATL72 OS=Arabidopsis thaliana	2.65418
19.2.2.8.1.8	Protein homeostasis.ubiquitin-proteasome system.ubiquitin-fold protein conjugation.RING E3 ubiquitin ligase activities.RING-H2-class.E3 ubiquitin ligase *(BRH)	augustus_masked-contig685-processed-gene-1.16	mercator4v7.0: E3 ubiquitin ligase *(BRH) & swissprot: Brassinosteroid-responsive RING protein 1 OS=Arabidopsis thaliana	-2.41654
19.2.2.8.2.8	Protein homeostasis.ubiquitin-proteasome system.ubiquitin-fold protein conjugation.RING E3 ubiquitin ligase activities.RING-HC-class.E3 ubiquitin ligase *(SINA)	maker-contig28-augustus-gene-100.2	mercator4v7.0: E3 ubiquitin ligase *(SINA) & swissprot: E3 ubiquitin-protein ligase SINA-like 4 OS=Arabidopsis thaliana	8.96284
19.2.2.10.5.1	Protein homeostasis.ubiquitin-proteasome system.ubiquitin-fold protein conjugation.U-Box E3 ubiquitin ligase activities.group-V.E3 ubiquitin protein ligase *(PUB32)	maker-contig6-augustus-gene-0.4	mercator4v7.0: E3 ubiquitin protein ligase *(PUB32) & swissprot: U-box domain-containing protein 33 OS=Arabidopsis thaliana	2.59123
19.2.2.10.6.1	Protein homeostasis.ubiquitin-proteasome system.ubiquitin-fold protein conjugation.U-Box E3 ubiquitin ligase activities.group-VI.E3 ubiquitin protein ligase *(PUB60)	maker-contig10-augustus-gene-374.15	mercator4v7.0: E3 ubiquitin protein ligase *(PUB60) & swissprot: Pre-mRNA-processing factor 19 OS=Oryza sativa subsp. japonica	-1.91723
19.2.3.1.2.5	Protein homeostasis.ubiquitin-proteasome system.ubiquitin-fold protein deconjugation.UBQ deconjugation.OTU deubiquitinase activities.deubiquitinase *(OTU6-12)	maker-contig10-snap-gene-220.54	mercator4v7.0: deubiquitinase *(OTU6-12) & swissprot: OVARIAN TUMOR DOMAIN-containing deubiquitinating enzyme 9 OS=Arabidopsis thaliana	1.57234
19.2.3.1.5.3	Protein homeostasis.ubiquitin-proteasome system.ubiquitin-fold protein deconjugation.UBQ deconjugation.PPPDE deubiquitinase activities.deubiquitinase	maker-contig10-augustus-gene-100.69	mercator4v7.0: deubiquitinase & swissprot: DeSI-like protein At4g17486 OS=Arabidopsis thaliana	1.83665
19.2.3.1.5.1	Protein homeostasis.ubiquitin-proteasome system.ubiquitin-fold protein deconjugation.UBQ deconjugation.PPPDE deubiquitinase activities.deubiquitinase *(PICI1)	maker-contig38-snap-gene-555.17	mercator4v7.0: deubiquitinase *(PICI1) & swissprot: DeSI-like protein At4g17486 OS=Arabidopsis thaliana	-2.22831
19.2.3.1.1.3	Protein homeostasis.ubiquitin-proteasome system.ubiquitin-fold protein deconjugation.UBQ deconjugation.UBP deubiquitinase activities.deubiquitinase *(UBP5/8-11)	maker-contig6-augustus-gene-501.32	mercator4v7.0: deubiquitinase *(UBP5/8-11) & swissprot: Ubiquitin carboxyl-terminal hydrolase 8 OS=Arabidopsis thaliana	-2.30014
Cell wall organisation
21.2.5.1.5	Cell wall organisation.hemicellulose.arabinogalactan.biosynthesis.beta-1,3-arabinofuranosyltransferase *(RAY)	maker-contig28-augustus-gene-417.66	mercator4v7.0: beta-1,3-arabinofuranosyltransferase *(RAY) & swissprot: Beta-arabinofuranosyltransferase RAY1 OS=Arabidopsis thaliana	6.15894
21.2.2.2.1	Cell wall organisation.hemicellulose.xylan.modification and degradation.xylan O-acetyltransferase *(RWA1/2/++)	maker-contig973-snap-gene-0.14	mercator4v7.0: xylan O-acetyltransferase *(RWA1/2/++) & swissprot: Protein REDUCED WALL ACETYLATION 1 OS=Arabidopsis thaliana	5.50998
21.2.1.1.1	Cell wall organisation.hemicellulose.xyloglucan.biosynthesis.1,4-beta-glucan synthase *(CSLC4/5/++)	maker-contig38-augustus-gene-185.54	mercator4v7.0: 1,4-beta-glucan synthase *(CSLC4/5/++) & swissprot: Probable xyloglucan glycosyltransferase 2 OS=Oryza sativa subsp. japonica	-5.75712
21.2.1.1.6	Cell wall organisation.hemicellulose.xyloglucan.biosynthesis.galactosyltransferase *(XLT2)	maker-contig685-snap-gene-3.82	mercator4v7.0: galactosyltransferase *(XLT2) & swissprot: Xyloglucan galactosyltransferase XLT2 OS=Arabidopsis thaliana	5.05793
Cellular respiration
2.1.1.6	Cellular respiration.glycolysis.cytosolic glycolysis.phosphoglycerate mutase *(iPGAM1/2)	maker-contig3-augustus-gene-332.48	mercator4v7.0: phosphoglycerate mutase *(iPGAM1/2) & swissprot: 2,3-bisphosphoglycerate-independent phosphoglycerate mutase OS=Ricinus communis	-4.1515
2.1.1.3	Cellular respiration.glycolysis.cytosolic glycolysis.triose-phosphate isomerase *(TPI)	maker-contig8-augustus-gene-269.2	mercator4v7.0: triose-phosphate isomerase *(TPI) & swissprot: Triosephosphate isomerase, cytosolic OS=Oryza sativa subsp. japonica	-2.05068
Protein translocation
23.3.1.1.1	Protein translocation.endoplasmic reticulum.Sec co-translocation system.Signal Recognition Particle (SRP) complex.component *(SRP19)	maker-contig218-augustus-gene-0.9	mercator4v7.0: component *(SRP19) of SRP (signal recognition particle) complex & swissprot: Signal recognition particle 19 kDa protein OS=Oryza sativa subsp. japonica	-2.93247
23.5.1.1.8	Protein translocation.nucleus.nuclear pore complex (NPC).outer ring.scaffold nucleoporin *(ALADIN)	maker-contig304-augustus-gene-0.42	mercator4v7.0: scaffold nucleoporin of nuclear pore complex *(ALADIN) & swissprot: Aladin OS=Arabidopsis thaliana	2.07926
23.5.2.1.14	Protein translocation.nucleus.nucleocytoplasmic transport.nuclear transport receptor activities.transport karyopherin *(TNPO3)	maker-contig12-snap-gene-7.1	mercator4v7.0: nucleocytoplasmic transport karyopherin *(TNPO3)	-3.31239
Nutrient uptake
25.4.2.4	Nutrient uptake.iron uptake.chelation-based strategy.Fe(III)-phytosiderophore uptake transporter *(YSL1)	maker-contig3-augustus-gene-294.5	mercator4v7.0: Fe(III)-phytosiderophore uptake transporter *(YSL1) & swissprot: Iron-phytosiderophore transporter YSL15 OS=Oryza sativa subsp. japonica	-4.89681
25.4.2.1.2	Nutrient uptake.iron uptake.chelation-based strategy.nicotianamine metal chelator.nicotianamine efflux transporter *(ENA)	maker-contig12-augustus-gene-515.29	mercator4v7.0: nicotianamine efflux transporter *(ENA)	6.03532
25.4.2.3	Nutrient uptake.iron uptake.chelation-based strategy.phytosiderophore efflux transporter *(TOM1)	maker-contig860-snap-gene-1.27	mercator4v7.0: phytosiderophore efflux transporter *(TOM1) & swissprot: Probable peptide/nitrate transporter At3g43790 OS=Arabidopsis thaliana	-5.44023
25.1.2.1.1	Nutrient uptake.nitrogen assimilation.nitrate uptake system.nitrate tranceptor activity.nitrate receptor/transporter *(NRT1-1)	maker-contig10-snap-gene-400.22	mercator4v7.0: nitrate receptor/transporter *(NRT1-1) & swissprot: Protein NRT1/ PTR FAMILY 6.3 OS=Arabidopsis thaliana	-2.31811
25.5.8.1	Nutrient uptake.other micronutrient homeostasis.boron.boron transporter *(NIP5/6)	maker-contig6-augustus-gene-189.10	mercator4v7.0: boron transporter *(NIP5/6) & swissprot: Aquaporin NIP3-1 OS=Zea mays	-3.13506
25.5.5.1	Nutrient uptake.other micronutrient homeostasis.nickel/cobalt.nickel/cobalt/iron cation transporter *(FPN1/2)	augustus_masked-contig38-processed-gene-26.47	mercator4v7.0: nickel/cobalt/iron metal cation transporter *(FPN1/2) & swissprot: Solute carrier family 40 member 1 OS=Oryza sativa subsp. japonica	2.45998
25.3.1.3	Nutrient uptake.phosphorus assimilation.phosphate signalling.regulatory protein *(SPX1/2/++)	maker-contig8-augustus-gene-34.49	mercator4v7.0: regulatory protein *(SPX1/2/++) of phosphate signalling & swissprot: SPX domain-containing protein 5 OS=Oryza sativa subsp. indica	6.03856
25.3.1.3	Nutrient uptake.phosphorus assimilation.phosphate signalling.regulatory protein *(SPX1/2/++)	maker-contig8-augustus-gene-37.2	mercator4v7.0: regulatory protein *(SPX1/2/++) of phosphate signalling & swissprot: SPX domain-containing protein 6 OS=Oryza sativa subsp. japonica	3.40204
25.3.2.1	Nutrient uptake.phosphorus assimilation.phosphate uptake.phosphate transporter *(PHT1)	augustus_masked-contig10-processed-gene-249.20	mercator4v7.0: phosphate transporter *(PHT1) & swissprot: Probable inorganic phosphate transporter 1-3 OS=Oryza sativa subsp. japonica	2.2943
25.3.2.1	Nutrient uptake.phosphorus assimilation.phosphate uptake.phosphate transporter *(PHT1)	augustus_masked-contig44-processed-gene-76.9	mercator4v7.0: phosphate transporter *(PHT1) & swissprot: Putative inorganic phosphate transporter 1-13 OS=Oryza sativa subsp. japonica	4.22273
Nucleotide metabolism
6.1.5.11	Nucleotide metabolism.purines.catabolism.ureidoglycolate amidohydrolase *(UAH)	maker-contig1-snap-gene-76.3	mercator4v7.0: ureidoglycolate amidohydrolase *(UAH) & swissprot: Ureidoglycolate hydrolase OS=Oryza sativa subsp. japonica	1.77542
6.1.6.2.1	Nucleotide metabolism.purines.extracellular ATP.nucleoside phosphate diphosphohydrolase activities.apyrase *(APY1/2)	maker-contig12-augustus-gene-333.5	mercator4v7.0: apyrase *(APY1/2) & swissprot: Probable apyrase 3 OS=Oryza sativa subsp. japonica	-8.13221
6.2.4.5	Nucleotide metabolism.pyrimidines.catabolism.beta-ureidopropionase *(PYD3)	maker-contig6-augustus-gene-195.45	mercator4v7.0: beta-ureidopropionase *(PYD3) & swissprot: Beta-ureidopropionase OS=Arabidopsis thaliana	1.68229
Carbohydrate metabolism
3.6.2	Carbohydrate metabolism.mannose metabolism.phosphomannomutase	maker-contig38-augustus-gene-290.4	mercator4v7.0: phosphomannomutase	5.14638
3.2.2.4.1	Carbohydrate metabolism.starch metabolism.biosynthesis.ADP-glucose pyrophosphorylase complex.large subunit *(APL)	maker-contig3-augustus-gene-100.5	mercator4v7.0: large subunit of ADP-glucose pyrophosphorylase & swissprot: Glucose-1-phosphate adenylyltransferase large subunit 1, chloroplastic/amyloplastic OS=Oryza sativa subsp. japonica	1.76201
3.2.2.5.6	Carbohydrate metabolism.starch metabolism.biosynthesis.starch synthase activities.granule-bound starch (amylose) synthase *(GBSS)	snap_masked-contig38-processed-gene-540.20	mercator4v7.0: granule-bound starch (amylose) synthase *(GBSS) & swissprot: Granule-bound starch synthase 1, chloroplastic/amyloplastic OS=Oryza sativa subsp. indica	9.10421
3.2.2.5.2	Carbohydrate metabolism.starch metabolism.biosynthesis.starch synthase activities.starch synthase *(SS2)	maker-contig485-augustus-gene-0.36	mercator4v7.0: starch synthase *(SS2) & swissprot: Soluble starch synthase 2-1, chloroplastic/amyloplastic OS=Oryza sativa subsp. japonica	-1.68556
3.2.2.5.2	Carbohydrate metabolism.starch metabolism.biosynthesis.starch synthase activities.starch synthase *(SS2)	maker-contig10-snap-gene-257.10	mercator4v7.0: starch synthase *(SS2) & swissprot: Soluble starch synthase 2-1, chloroplastic/amyloplastic OS=Oryza sativa subsp. japonica	-1.58679
3.2.3.3.1.2	Carbohydrate metabolism.starch metabolism.degradation.hydrolysis and phosphorolysis.amylase activities.beta amylase *(BMY)	maker-contig10-augustus-gene-239.53	mercator4v7.0: beta amylase *(BMY) & swissprot: Beta-amylase 1, chloroplastic OS=Oryza sativa subsp. japonica	2.92839
3.1.2.1	Carbohydrate metabolism.sucrose metabolism.biosynthesis.cytosolic triose-phosphate isomerase	maker-contig8-augustus-gene-269.2	mercator4v7.0: cytosolic triose-phosphate isomerase & swissprot: Triosephosphate isomerase, cytosolic OS=Oryza sativa subsp. japonica	-2.05068
3.1.2.7	Carbohydrate metabolism.sucrose metabolism.biosynthesis.sucrose-phosphate synthase	snap_masked-contig362-processed-gene-1.48	mercator4v7.0: sucrose-phosphate synthase & swissprot: Probable sucrose-phosphate synthase 2 OS=Oryza sativa subsp. japonica	-1.55926
3.3.2	Carbohydrate metabolism.trehalose metabolism.trehalose-6-phosphate phosphatase	maker-contig3-augustus-gene-289.3	mercator4v7.0: trehalose-6-phosphate phosphatase & swissprot: Probable trehalose-phosphate phosphatase 9 OS=Oryza sativa subsp. japonica	-2.71691
Amino acid metabolism
4.6.8.4.3	Amino acid metabolism.amino acid degradation.aromatic amino acids.tyrosine degradation.maleylacetoacetate isomerase *(MAAI)	maker-contig1-snap-gene-374.26	mercator4v7.0: maleylacetoacetate isomerase *(MAAI) & swissprot: Glutathione S-transferase OS=Triticum aestivum	-1.94315
4.6.7.8.2	Amino acid metabolism.amino acid degradation.branched-chain amino acids.acyl-CoA dehydrogenase oxidation.electron transfer flavoprotein-ubiquinone oxidoreductase *(ETF-QO)	maker-contig10-augustus-gene-424.15	mercator4v7.0: electron transfer flavoprotein-ubiquinone oxidoreductase *(ETF-QO) & swissprot: Electron transfer flavoprotein-ubiquinone oxidoreductase, mitochondrial OS=Oryza sativa subsp. japonica	-2.62184
4.6.9.1	Amino acid metabolism.amino acid degradation.methionine degradation.methionine gamma-lyase	maker-contig10-snap-gene-422.3	mercator4v7.0: methionine gamma-lyase & swissprot: Methionine gamma-lyase OS=Arabidopsis thaliana	-3.20166
4.2.2.8.5	Amino acid metabolism.aspartate group amino acid biosynthesis.aspartate-derived amino acids.isoleucine biosynthesis.dihydroxy-acid dehydratase *(DHAD)	maker-contig1-snap-gene-208.30	mercator4v7.0: dihydroxy-acid dehydratase *(DHAD) & swissprot: Dihydroxy-acid dehydratase, chloroplastic OS=Arabidopsis thaliana	-1.83727
4.2.2.8.2	Amino acid metabolism.aspartate group amino acid biosynthesis.aspartate-derived amino acids.isoleucine biosynthesis.methionine gamma-lyase *(MGL)	maker-contig10-snap-gene-422.3	mercator4v7.0: methionine gamma-lyase *(MGL) & swissprot: Methionine gamma-lyase OS=Arabidopsis thaliana	-3.20166
4.3.2.3	Amino acid metabolism.pyruvate group amino acid biosynthesis.pyruvate-derived amino acids.dihydroxy-acid dehydratase *(DHAD)	maker-contig1-snap-gene-208.30	mercator4v7.0: dihydroxy-acid dehydratase *(DHAD) & swissprot: Dihydroxy-acid dehydratase, chloroplastic OS=Arabidopsis thaliana	-1.83727
Lipid metabolism
5.2.10.1	Lipid metabolism.glycerolipid metabolism.galactolipid biosynthesis.monogalactosyldiacylglycerol synthase *(MGD1)	maker-contig4-augustus-gene-63.16	mercator4v7.0: monogalactosyldiacylglycerol synthase *(MGD1) & swissprot: Probable monogalactosyldiacylglycerol synthase 2, chloroplastic OS=Oryza sativa subsp. indica	6.06961
5.2.10.1	Lipid metabolism.glycerolipid metabolism.galactolipid biosynthesis.monogalactosyldiacylglycerol synthase *(MGD1)	maker-contig4-augustus-gene-64.21	mercator4v7.0: monogalactosyldiacylglycerol synthase *(MGD1) & swissprot: Probable monogalactosyldiacylglycerol synthase 2, chloroplastic OS=Oryza sativa subsp. indica	7.05077
5.2.11.2.1.1	Lipid metabolism.glycerolipid metabolism.glycerolipid degradation.phospholipase activities.phospholipase A1 activities.phospholipase-A1 *(PC-PLA1)	augustus_masked-contig4-processed-gene-142.37	mercator4v7.0: phospholipase-A1 *(PC-PLA1)	-3.60415
5.2.11.2.1.1	Lipid metabolism.glycerolipid metabolism.glycerolipid degradation.phospholipase activities.phospholipase A1 activities.phospholipase-A1 *(PC-PLA1)	maker-contig8-augustus-gene-70.51	mercator4v7.0: phospholipase-A1 *(PC-PLA1) & swissprot: Phospholipase A1-II 7 OS=Oryza sativa subsp. japonica	8.35809
5.2.11.2.1.1	Lipid metabolism.glycerolipid metabolism.glycerolipid degradation.phospholipase activities.phospholipase A1 activities.phospholipase-A1 *(PC-PLA1)	maker-contig427-augustus-gene-0.44	mercator4v7.0: phospholipase-A1 *(PC-PLA1)	-2.99658
5.2.11.2.1.1	Lipid metabolism.glycerolipid metabolism.glycerolipid degradation.phospholipase activities.phospholipase A1 activities.phospholipase-A1 *(PC-PLA1)	maker-contig1068-augustus-gene-0.12	mercator4v7.0: phospholipase-A1 *(PC-PLA1) & swissprot: Phospholipase A1-II 7 OS=Oryza sativa subsp. japonica	7.98203
5.2.11.2.1.1	Lipid metabolism.glycerolipid metabolism.glycerolipid degradation.phospholipase activities.phospholipase A1 activities.phospholipase-A1 *(PC-PLA1)	augustus_masked-contig223-processed-gene-0.9	mercator4v7.0: phospholipase-A1 *(PC-PLA1)	-3.41433
5.2.11.2.1.1	Lipid metabolism.glycerolipid metabolism.glycerolipid degradation.phospholipase activities.phospholipase A1 activities.phospholipase-A1 *(PC-PLA1)	augustus_masked-contig28-processed-gene-169.42	mercator4v7.0: phospholipase-A1 *(PC-PLA1) & swissprot: Phospholipase A1-II 7 OS=Oryza sativa subsp. japonica	9.14884
5.2.11.2.2.3	Lipid metabolism.glycerolipid metabolism.glycerolipid degradation.phospholipase activities.phospholipase A2 activities.phospholipase-A2 *(pPLA2-II)	maker-contig444-augustus-gene-0.47	mercator4v7.0: phospholipase-A2 *(pPLA2-II)) & swissprot: Patatin-like protein 2 OS=Arabidopsis thaliana	-6.10165
5.2.4.5.3	Lipid metabolism.glycerolipid metabolism.phosphatidylcholine biosynthesis.choline homeostasis.glycerophosphocholine phosphodiesterase *(GDPD6)	maker-contig8-snap-gene-126.31	mercator4v7.0: glycerophosphocholine phosphodiesterase *(GDPD6) & swissprot: Glycerophosphodiester phosphodiesterase GDPD5 OS=Arabidopsis thaliana	2.07574
5.2.6.3	Lipid metabolism.glycerolipid metabolism.phosphatidylglycerol biosynthesis.mitochondrial cytidinediphosphate diacylglycerol synthase *(CDS6)	augustus_masked-contig12-processed-gene-212.1	mercator4v7.0: mitochondrial cytidinediphosphate diacylglycerol synthase *(CDS6) & swissprot: Putative ABC1 protein At2g40090 OS=Arabidopsis thaliana	1.71692
5.2.9.2	Lipid metabolism.glycerolipid metabolism.sulfoquinovosyldiacylglycerol biosynthesis.UDP-sulfoquinovose synthase *(SQD1)	maker-contig28-augustus-gene-292.30	mercator4v7.0: UDP-sulfoquinovose synthase *(SQD1) & swissprot: UDP-sulfoquinovose synthase, chloroplastic OS=Arabidopsis thaliana	1.79848
5.2.9.3	Lipid metabolism.glycerolipid metabolism.sulfoquinovosyldiacylglycerol biosynthesis.UDP-sulfoquinovose:DAG sulfoquinovosyltransferase *(SQD2)	maker-contig25-snap-gene-139.12	mercator4v7.0: UDP-sulfoquinovose:DAG sulfoquinovosyltransferase *(SQD2) & swissprot: Sulfoquinovosyl transferase SQD2 OS=Arabidopsis thaliana	4.44291
5.4.4.2	Lipid metabolism.phytosterol metabolism.phytosterol esterification.acyl-CoA:cholesterol acyltransferase	maker-contig33-snap-gene-4.28	mercator4v7.0: acyl-CoA:cholesterol acyltransferase & swissprot: Probable long-chain-alcohol O-fatty-acyltransferase 4 OS=Arabidopsis thaliana	5.3403
5.3.1.1.1.2	Lipid metabolism.sphingolipid metabolism.ceramide biosynthesis.serine C-palmitoyltransferase activity.serine C-palmitoyltransferase complex.catalytic component *(LCB2)	maker-contig8-augustus-gene-93.51	mercator4v7.0: catalytic component *(LCB2) of serine C-palmitoyltransferase complex & swissprot: Long chain base biosynthesis protein 2d OS=Oryza sativa subsp. japonica	1.73939
5.3.1.1.1.3	Lipid metabolism.sphingolipid metabolism.ceramide biosynthesis.serine C-palmitoyltransferase activity.serine C-palmitoyltransferase complex.regulatory component *(ssSPT)	maker-contig6-snap-gene-252.16	mercator4v7.0: regulatory component *(ssSPT) of serine C-palmitoyltransferase complex	6.69085
5.3.1.3	Lipid metabolism.sphingolipid metabolism.ceramide biosynthesis.sphingobase hydroxylase *(SBH/SUR2)	maker-contig8-augustus-gene-181.5	mercator4v7.0: sphingobase hydroxylase & swissprot: Sphinganine C4-monooxygenase 2 OS=Arabidopsis thaliana	-3.0339
5.3.5.2	Lipid metabolism.sphingolipid metabolism.sphingolipid phosphorylation.sphingosine kinase *(SPHK)	maker-contig8-augustus-gene-114.70	mercator4v7.0: sphingosine kinase *(SPHK) & swissprot: Sphingosine kinase 1 OS=Arabidopsis thaliana	-1.8402
5.3.4.1	Lipid metabolism.sphingolipid metabolism.sphingolipid transport.sphingosine transfer protein *(ACD11)	maker-contig859-augustus-gene-0.34	mercator4v7.0: sphingosine transfer protein & swissprot: Accelerated cell death 11 OS=Arabidopsis thaliana	1.85478
Secondary metabolism
8.2.2.10.1	Secondary metabolism.phenolics biosynthesis.flavonoid biosynthesis.anthocyanidins.dihydroflavonol 4-reductase *(DFR)	maker-contig313-augustus-gene-2.93	mercator4v7.0: dihydroflavonol 4-reductase *(DFR) & swissprot: Dihydroflavonol 4-reductase OS=Zea mays	-16.8314
8.2.2.10.4	Secondary metabolism.phenolics biosynthesis.flavonoid biosynthesis.anthocyanidins.leucoanthocyanidin reductase *(LAR)	maker-contig3-augustus-gene-371.45	mercator4v7.0: leucoanthocyanidin reductase *(LAR) & swissprot: Leucoanthocyanidin reductase OS=Desmodium uncinatum	6.72143
8.2.2.7.2	Secondary metabolism.phenolics biosynthesis.flavonoid biosynthesis.flavonol glycosides.flavonol-3-O-rhamnosyltransferase *(UGT78D)	maker-contig1-augustus-gene-374.4	mercator4v7.0: flavonol-3-O-rhamnosyltransferase *(UGT78D) & swissprot: Anthocyanidin 3-O-glucosyltransferase OS=Hordeum vulgare	5.37003
8.2.2.6.1	Secondary metabolism.phenolics biosynthesis.flavonoid biosynthesis.flavonols.flavonol synthase *(FLS)	maker-contig10-snap-gene-76.22	mercator4v7.0: flavonol synthase *(FLS) & swissprot: Flavonol synthase/flavanone 3-hydroxylase OS=Petunia hybrida	-5.70608
8.2.1.1.1	Secondary metabolism.phenolics biosynthesis.p-coumaroyl-CoA biosynthesis.phenylalanine ammonia lyase activity.phenylalanine ammonia lyase *(PAL)	maker-contig3-snap-gene-259.3	mercator4v7.0: phenylalanine ammonia lyase *(PAL) & swissprot: Phenylalanine ammonia-lyase OS=Oryza sativa subsp. indica	-3.13837
8.1.6.3.1	Secondary metabolism.terpenoid biosynthesis.carotenoid biosynthesis.apocarotenoids.carotenoid cleavage dioxygenase *(CCD1)	maker-contig6-snap-gene-369.6	mercator4v7.0: carotenoid cleavage dioxygenase *(CCD1) & swissprot: Carotenoid 9,10(9',10')-cleavage dioxygenase OS=Crocus sativus	4.71811
8.1.1.3	Secondary metabolism.terpenoid biosynthesis.mevalonate (MVA) pathway.3-hydroxy-3-methylglutaryl-CoA reductase *(HMGR)	snap_masked-contig754-processed-gene-0.107	mercator4v7.0: 3-hydroxy-3-methylglutaryl-CoA reductase *(HMGR) & swissprot: 3-hydroxy-3-methylglutaryl-coenzyme A reductase 3 OS=Oryza sativa subsp. japonica	-2.83501
8.1.1.3	Secondary metabolism.terpenoid biosynthesis.mevalonate (MVA) pathway.3-hydroxy-3-methylglutaryl-CoA reductase *(HMGR)	maker-contig50-augustus-gene-61.7	mercator4v7.0: 3-hydroxy-3-methylglutaryl-CoA reductase *(HMGR) & swissprot: 3-hydroxy-3-methylglutaryl-coenzyme A reductase 3 OS=Oryza sativa subsp. japonica	-2.83084
8.1.4.2	Secondary metabolism.terpenoid biosynthesis.terpene biosynthesis.mono-/sesquiterpene-/diterpene synthase	maker-contig4-augustus-gene-117.27	mercator4v7.0: mono-/sesquiterpene-/diterpene synthase & swissprot: Zingiberene synthase OS=Sorghum bicolor	5.59465
8.1.4.2	Secondary metabolism.terpenoid biosynthesis.terpene biosynthesis.mono-/sesquiterpene-/diterpene synthase	maker-contig3-augustus-gene-308.32	mercator4v7.0: mono-/sesquiterpene-/diterpene synthase & swissprot: Beta-selinene synthase OS=Zea mays	8.6561
8.1.4.3	Secondary metabolism.terpenoid biosynthesis.terpene biosynthesis.triterpenoid synthase	maker-contig38-snap-gene-374.1	mercator4v7.0: triterpenoid synthase & swissprot: Parkeol synthase OS=Oryza sativa subsp. japonica	-4.04645
8.1.4.3	Secondary metabolism.terpenoid biosynthesis.terpene biosynthesis.triterpenoid synthase	maker-contig50-snap-gene-227.6	mercator4v7.0: triterpenoid synthase & swissprot: Achilleol B synthase OS=Oryza sativa subsp. japonica	-5.20007
8.1.4.3	Secondary metabolism.terpenoid biosynthesis.terpene biosynthesis.triterpenoid synthase	maker-contig50-snap-gene-228.31	mercator4v7.0: triterpenoid synthase & swissprot: Achilleol B synthase OS=Oryza sativa subsp. japonica	-7.09041
Redox homeostasis
9.4.8.4	Redox homeostasis.ascorbate-based redox regulation.ascorbate metabolism.apoplastic ascorbate oxidase *(AAO)	maker-contig38-augustus-gene-30.60	mercator4v7.0: apoplastic ascorbate oxidase *(AAO) & swissprot: L-ascorbate oxidase OS=Cucurbita maxima	-3.21154
9.2.3.1	Redox homeostasis.glutathione-based redox regulation.glutathione S-transferase activities.class zeta glutathione S-transferase *(GSTZ1/2)	maker-contig1-snap-gene-374.26	mercator4v7.0: class zeta glutathione S-transferase *(GSTZ1/2) & swissprot: Glutathione S-transferase OS=Triticum aestivum	-1.94315
9.7.2.1	Redox homeostasis.reactive electrophilic lipid homeostasis.oxylipin carbonyl degradation.plastidial oxoene reductase *(ceQORH)	maker-contig30-snap-gene-36.40	mercator4v7.0: plastidial oxoene reductase *(ceQORH)) & swissprot: Chloroplast envelope quinone oxidoreductase homolog OS=Arabidopsis thaliana	-2.11524
9.7.1.1	Redox homeostasis.reactive electrophilic lipid homeostasis.oxylipin generation.9-lipoxygenase *(LOX1/5)	maker-contig8-augustus-gene-225.4	mercator4v7.0: 9-lipoxygenase *(LOX1/5) & swissprot: Linoleate 9S-lipoxygenase 2 OS=Oryza sativa subsp. japonica	-5.69637
9.7.1.1	Redox homeostasis.reactive electrophilic lipid homeostasis.oxylipin generation.9-lipoxygenase *(LOX1/5)	snap_masked-contig3-processed-gene-130.19	mercator4v7.0: 9-lipoxygenase *(LOX1/5) & swissprot: Probable linoleate 9S-lipoxygenase 4 OS=Oryza sativa subsp. japonica	5.37946
9.1.1.4	Redox homeostasis.reactive oxygen scavenging.superoxide dismutase activities.copper chaperone *(CCS)	maker-contig685-augustus-gene-3.75	mercator4v7.0: copper chaperone *(CCS) & swissprot: Copper chaperone for superoxide dismutase, chloroplastic OS=Oryza sativa subsp. japonica	-2.19511
9.1.1.3	Redox homeostasis.reactive oxygen scavenging.superoxide dismutase activities.copper/zinc superoxide dismutase *(CSD1/2/3)	maker-contig3-augustus-gene-317.9	mercator4v7.0: copper/zinc superoxide dismutase *(CSD1/2/3) & swissprot: Superoxide dismutase [Cu-Zn] 4A OS=Zea mays	-2.28272

## Sheet: Tab. 5E
Authors: Danilo Fabrizio Santoro, José Carballo, Maria Cielo Pasten, Cristian Andres Gallo, Emidio Albertini and Viviana Echenique. Manuscript title: Traversing the effects of ploidy changes in different Eragrostis curvula genotypes through high-throughput RNA sequencing. Number of pages: 44, number of figures: 5, number of tables: 1
Supplemental Table S5E. Numbers of genes identified in the 433 Ploidy_vs_2x DEGs by the Mapman software (version 3.6.0RC1).
BinCode	BinName	id	description	log2 fold change
Phytohormone action
10.7.1.2	Phytohormone action.jasmonic acid.biosynthesis.13-lipoxygenase *(13-LOX)	maker-contig38-augustus-gene-51.30	mercator4v7.0: 13-lipoxygenase *(LOX) & swissprot: Lipoxygenase 2.1, chloroplastic OS=Hordeum vulgare	19.5788
Cell division
12.2.1.1.1	Cell division.cell cycle organisation.cell cycle control.CYCLIN regulatory protein activities.regulatory protein *(CYCA)	maker-contig1-augustus-gene-186.24	mercator4v7.0: regulatory protein *(CYCA) of cell cycle & swissprot: Cyclin-A2-1 OS=Oryza sativa subsp. japonica	10.3638
12.1.7.2	Cell division.DNA replication.endoreduplication.ubiquitin-regulated metallopeptidase *(DA1)	augustus_masked-contig3-processed-gene-367.45	mercator4v7.0: ubiquitin-regulated metallopeptidase *(DA1) & swissprot: LIM domain-containing protein HDR3 OS=Oryza sativa subsp. japonica	-3.83632
12.3.1.1	Cell division.meiotic recombination.meiotic initiation.regulatory protein *(DYAD/SWI1)	maker-contig1-snap-gene-35.2	mercator4v7.0: regulatory protein *(DYAD/SWI1) of meiotic recombination & swissprot: Protein AMEIOTIC 1 homolog OS=Oryza sativa subsp. japonica	6.64379
12.3.1.5	Cell division.meiotic recombination.meiotic initiation.chromosome axis protein *(ASY4)	maker-contig3-augustus-gene-8.55	mercator4v7.0: chromosome axis protein *(ASY4) & swissprot: Protein argonaute MEL1 OS=Oryza sativa subsp. japonica	-9.88251
12.3.1.5	Cell division.meiotic recombination.meiotic initiation.chromosome axis protein *(ASY4)	maker-contig3-augustus-gene-9.42	mercator4v7.0: chromosome axis protein *(ASY4) & swissprot: Protein argonaute MEL1 OS=Oryza sativa subsp. japonica	-5.98033
RNA biosynthesis & homeostasis
16.4.14.3	RNA homeostasis.plastidial mRNA homeostasis.mRNA degradosome.endoribonuclease *(CSP41)	maker-contig6-augustus-gene-310.42	mercator4v7.0: endoribonuclease *(CSP41) & swissprot: Chloroplast stem-loop binding protein of 41 kDa a, chloroplastic OS=Arabidopsis thaliana	7.82289
16.4.14.3	RNA homeostasis.plastidial mRNA homeostasis.mRNA degradosome.endoribonuclease *(CSP41)	snap_masked-contig925-processed-gene-0.10	mercator4v7.0: endoribonuclease *(CSP41) & swissprot: Chloroplast stem-loop binding protein of 41 kDa a, chloroplastic OS=Arabidopsis thaliana	6.07557
16.8.1.1.1.4	RNA homeostasis.RNA transport.RNA nuclear export.nuclear side machinery.TREX-2 ribonucleoparticle (RNP) trafficking complex.regulatory component *(THP1)	maker-contig12-snap-gene-266.21	mercator4v7.0: regulatory component *(THP1) of TREX-2 mRNP trafficking complex & swissprot: Enhanced ethylene response protein 5 OS=Arabidopsis thaliana	9.25198
14.3.2.3	RNA biosynthesis.RNA polymerase II-dependent transcription.RNA polymerase-II phosphorylation/dephosphorylation.group-II protein phosphatase	maker-contig28-snap-gene-296.31	mercator4v7.0: regulatory protein phosphatase of RNA polymerase-II & swissprot: RNA polymerase II C-terminal domain phosphatase-like 4 OS=Arabidopsis thaliana	6.99876
14.3.3.4.1	RNA biosynthesis.RNA polymerase II-dependent transcription.transcription initiation.TFIIf basal transcription factor heterodimer.subunit alpha	maker-contig12-snap-gene-326.16	mercator4v7.0: subunit alpha of TFIIf basal transcription factor complex & swissprot: Transcription initiation factor IIF subunit alpha OS=Arabidopsis thaliana	8.15578
14.4.8	RNA biosynthesis.RNA polymerase III-dependent transcription.nascent RNA chaperone *(LA)	snap_masked-contig30-processed-gene-187.43	mercator4v7.0: nascent RNA chaperone *(LA) & swissprot: La protein 1 OS=Arabidopsis thaliana	2.90181
14.5.2.1.2	RNA biosynthesis.DNA-binding transcriptional regulation.zinc-coordinating DNA-binding domain.Cys2-His2-related domain.IDD/IDZ-type transcription factor	maker-contig10-snap-gene-182.16	mercator4v7.0: C2H2 class-IDD/IDZ transcription factor & swissprot: Protein indeterminate-domain 4, chloroplastic OS=Arabidopsis thaliana	6.09927
14.5.10.2	RNA biosynthesis.DNA-binding transcriptional regulation.undefined DNA-binding domain.GRAS transcription factor	augustus_masked-contig34-processed-gene-6.42	mercator4v7.0: GRAS transcription factor & swissprot: Scarecrow-like protein 9 OS=Arabidopsis thaliana	5.23711
Protein homeostasis
19.2.2.2.1	Protein homeostasis.ubiquitin-proteasome system.ubiquitin-fold protein conjugation.SUMO conjugation (sumoylation).SUMO ubiquitin-fold protein	maker-contig1-snap-gene-255.12	mercator4v7.0: SUMO ubiquitin-fold protein & swissprot: Small ubiquitin-related modifier 1 OS=Oryza sativa subsp. japonica	2.8351
19.2.2.12.4.2.3	Protein homeostasis.ubiquitin-proteasome system.ubiquitin-fold protein conjugation.CULLIN-based E3 ubiquitin ligase activities.CUL3-based E3 ubiquitin ligase complexes.BTB/POZ substrate adaptor component activities.substrate adaptor *(FBL)	maker-contig8-augustus-gene-284.59	mercator4v7.0: substrate adaptor *(FBL) of CUL3-BTB E3 ubiquitin ligase complex & swissprot: BTB/POZ domain-containing protein FBL11 OS=Arabidopsis thaliana	7.89449
19.2.2.12.4.2.28	Protein homeostasis.ubiquitin-proteasome system.ubiquitin-fold protein conjugation.CULLIN-based E3 ubiquitin ligase activities.CUL3-based E3 ubiquitin ligase complexes.BTB/POZ substrate adaptor component activities.substrate adaptor	maker-contig12-augustus-gene-551.4	mercator4v7.0: substrate adaptor of CUL3-based E3 ubiquitin ligase complex & swissprot: BTB/POZ domain-containing protein At3g08570 OS=Arabidopsis thaliana	4.37181
19.2.4.2.4.3	Protein homeostasis.ubiquitin-proteasome system.membrane-associated protein degradation.ER-associated protein degradation (ERAD).delivery to proteasome.ubiquitin-proteasome shuttle factor *(DSK2)	maker-contig12-augustus-gene-438.20	mercator4v7.0: ubiquitin-proteasome shuttle factor *(DSK2) & swissprot: Ubiquitin domain-containing protein DSK2b OS=Arabidopsis thaliana	6.77193
19.2.6.1	Protein homeostasis.ubiquitin-proteasome system.DAR protease system.ubiquitin-dependent protease *(DAR1/2/++)	augustus_masked-contig3-processed-gene-367.45	mercator4v7.0: ubiquitin-dependent protease *(DAR1/2/++) & swissprot: LIM domain-containing protein HDR3 OS=Oryza sativa subsp. japonica	-3.83632
19.3.1.1.3	Protein homeostasis.proteolysis.cysteine peptidase activities.Papain-type protease activities.subclass SAG12 cysteine protease	maker-contig85-augustus-gene-1.10	mercator4v7.0: Papain-type subclass SAG12 cysteine protease & swissprot: Senescence-specific cysteine protease SAG39 OS=Oryza sativa subsp. japonica	8.77538
19.3.1.1.3	Protein homeostasis.proteolysis.cysteine peptidase activities.Papain-type protease activities.subclass SAG12 cysteine protease	maker-contig10-augustus-gene-288.2	mercator4v7.0: Papain-type subclass SAG12 cysteine protease & swissprot: Senescence-specific cysteine protease SAG39 OS=Oryza sativa subsp. japonica	9.09145
19.3.1.1.3	Protein homeostasis.proteolysis.cysteine peptidase activities.Papain-type protease activities.subclass SAG12 cysteine protease	maker-contig144-augustus-gene-0.22	mercator4v7.0: Papain-type subclass SAG12 cysteine protease & swissprot: Senescence-specific cysteine protease SAG39 OS=Oryza sativa subsp. japonica	9.43411
19.3.2.8.3	Protein homeostasis.proteolysis.serine peptidase activities.mitochondrion Clp-type protease complex.chaperone component *(ClpX)	maker-contig10-snap-gene-156.55	mercator4v7.0: chaperone component *(ClpX) of mitochondrion Clp-type protease complex & swissprot: CLP protease regulatory subunit CLPX3, mitochondrial OS=Arabidopsis thaliana	-3.44611
19.4.2.1	Protein homeostasis.protein storage.vegetative storage protein activities.acid phosphatase storage protein *(VSP)	maker-contig28-augustus-gene-24.48	mercator4v7.0: acid phosphatase storage protein *(VSP) & swissprot: Acid phosphatase 1 OS=Solanum lycopersicum	3.81535
19.4.2.1	Protein homeostasis.protein storage.vegetative storage protein activities.acid phosphatase storage protein *(VSP)	maker-contig28-snap-gene-26.44	mercator4v7.0: acid phosphatase storage protein *(VSP)	4.56388
Cell wall organisation
21.2.5.1.3	Cell wall organisation.hemicellulose.arabinogalactan.biosynthesis.beta-1,6-galactosyltransferase *(GALT29A)	maker-contig1-augustus-gene-302.23	mercator4v7.0: beta-1,6-galactosyltransferase *(GALT29) & swissprot: Sialyltransferase-like protein 2 OS=Oryza sativa subsp. japonica	8.2096
Protein translocation
23.5.1.6.1	Protein translocation.nucleus.nuclear pore complex (NPC).central subcomplex.nucleoporin *(NUP98)	snap_masked-contig1-processed-gene-14.4	mercator4v7.0: nucleoporin of nuclear pore complex *(NUP98) & swissprot: Nuclear pore complex protein NUP98B OS=Arabidopsis thaliana	-10.011
Lipid metabolism
5.1.9.1.1	Lipid metabolism.fatty acid metabolism.fatty acid degradation.peroxisomal beta-oxidation.long-chain acyl-CoA synthetase *(LACS6/7)	augustus_masked-contig1-processed-gene-296.26	mercator4v7.0: peroxisomal long-chain acyl-CoA synthetase *(LACS6/7) & swissprot: Long chain acyl-CoA synthetase 7, peroxisomal OS=Arabidopsis thaliana	-4.18359
5.2.11.2.1.1	Lipid metabolism.glycerolipid metabolism.glycerolipid degradation.phospholipase activities.phospholipase A1 activities.phospholipase-A1 *(PC-PLA1)	maker-contig8-augustus-gene-276.15	mercator4v7.0: phospholipase-A1 *(PC-PLA1) & swissprot: Phospholipase A1-Igamma1, chloroplastic OS=Arabidopsis thaliana	6.95086
Nucleotide metabolism
6.1.6.2.3	Nucleotide metabolism.purines.extracellular ATP.nucleoside phosphate diphosphohydrolase activities.apyrase *(APY7)	maker-contig28-snap-gene-343.1	mercator4v7.0: apyrase *(APY7) & swissprot: Probable apyrase 7 OS=Arabidopsis thaliana	-4.33236
Secondary metabolism
8.1.4.2	Secondary metabolism.terpenoid biosynthesis.terpene biosynthesis.mono-/sesquiterpene-/diterpene synthase	augustus_masked-contig3-processed-gene-318.30	mercator4v7.0: mono-/sesquiterpene-/diterpene synthase & swissprot: Tau-cadinol synthase OS=Zea mays	5.32032
8.1.4.3	Secondary metabolism.terpenoid biosynthesis.terpene biosynthesis.triterpenoid synthase	maker-contig119-augustus-gene-0.2	mercator4v7.0: triterpenoid synthase & swissprot: Achilleol B synthase OS=Oryza sativa subsp. japonica	7.13544
8.1.4.3	Secondary metabolism.terpenoid biosynthesis.terpene biosynthesis.triterpenoid synthase	maker-contig1-snap-gene-408.24	mercator4v7.0: triterpenoid synthase & swissprot: Achilleol B synthase OS=Oryza sativa subsp. japonica	9.16521
