# Supplementary material for: Traversing the effects of ploidy changes in different Eragrostis curvula genotypes through high‐throughput RNA sequencing
Source: Plant Genome. 2026 Mar 28;19(2):e70227. doi: 10.1002/tpg2.70227 (PMC13032165; doi:10.1002/tpg2.70227)
Supplement: Supplementary file 9 — Supplemental Table S6: Ploidy‐responsive transcription factor families. [file TPG2-19-e70227-s004.xlsx]

## Sheet: A
Authors: Danilo Fabrizio Santoro, José Carballo, Maria Cielo Pasten, Cristian Andres Gallo, Emidio Albertini and Viviana Echenique. Manuscript title: Traversing the effects of ploidy changes in different Eragrostis curvula genotypes through high-throughput RNA sequencing. Number of pages: 44, number of figures: 5, number of tables: 1
Supplemental Table S6A. Ploidy responsive transcription factor families in the 42 4x_vs_2x DEGs.
Genes	Subfamily	tf_Family	log2FoldChange	NR GI	NR identity (%)	SwissProt ID	NR Description
maker-Contig38-snap-gene-472.9	bZIP	bZIP	-4.51846	VIP1-2	42.411	Q9MA75	Transcription factor VIP1; Transcription activator that binds specifically to the VIP1 response elements (VREs) DNA sequence 5'-ACNGCT-3' found in some stress genes (e.g. TRX8 and MYB44), when phosphorylated/activated by MPK3. Required for Agrobacterium VirE2 nuclear import and tumorigenicity. Promotes transient expression of T-DNA in early stages by interacting with VirE2 in complex with the T-D…
maker-Contig313-augustus-gene-1.57	MYB-related	MYB->MYB-related	-3.95255	RL1	51.163	F4JVB8	Protein RADIALIS-like 1; Probable transcription factor.

## Sheet: B
Authors: Danilo Fabrizio Santoro, José Carballo, Maria Cielo Pasten, Cristian Andres Gallo, Emidio Albertini and Viviana Echenique. Manuscript title: Traversing the effects of ploidy changes in different Eragrostis curvula genotypes through high-throughput RNA sequencing. Number of pages: 44, number of figures: 5, number of tables: 1
Supplemental Table S6B. Ploidy responsive transcription factor families in the 1161 6x_vs_2x DEGs.
Genes	Subfamily	tf_Family	log2FoldChange	NR GI	NR identity (%)	SwissProt ID	NR Description
augustus_masked-Contig28-processed-gene-293.35	AP2/ERF-ERF	AP2/ERF->AP2/ERF-ERF	-2.12631	T11A7.19	46.076	Q8GWK2	AP2-like ethylene-responsive transcription factor At2g41710; Probably acts as a transcriptional activator. Binds to the GCC-box pathogenesis-related promoter element. May be involved in the regulation of gene expression by stress factors and by components of stress signal transduction pathways (By similarity); Belongs to the AP2/ERF transcription factor family. AP2 subfamily.
maker-Contig38-snap-gene-492.8	AP2/ERF-ERF	AP2/ERF->AP2/ERF-ERF	8.50099	--	--	--	--
maker-Contig6-augustus-gene-67.48	AP2/ERF-ERF	AP2/ERF->AP2/ERF-ERF	5.88664	ERF073	39.908	Q8H0T5	Ethylene-responsive transcription factor ERF073; Probably acts as a transcriptional activator. Binds to the GCC-box pathogenesis-related promoter element. May be involved in the regulation of gene expression by stress factors and by components of stress signal transduction pathways (By similarity).
maker-Contig28-augustus-gene-26.9	AUX/IAA	AUX/IAA	-2.79381	IAA26	59.494	Q8LAL2	Auxin-responsive protein IAA26; Aux/IAA proteins are short-lived transcriptional factors that function as repressors of early auxin response genes at low auxin concentrations. Repression is thought to result from the interaction with auxin response factors (ARFs), proteins that bind to the auxin- responsive promoter element (AuxRE). Formation of heterodimers with ARF proteins may alter their abil…
augustus_masked-Contig30-processed-gene-62.16	B3	B3->B3	-2.17958	SMAX1	48.643	Q9FHH2	Protein SUPPRESSOR OF MAX2 1; Probable component of a transcriptional corepressor complex that acts downstream of MAX2 to negatively regulate karrikins/strigolactone responses. Probable target of MAX2 during germination and seedling photomorphogenesis. Acts probably specifically in the karrikin pathway.
augustus_masked-Contig50-processed-gene-137.17	B3	B3->B3	4.18242	K13E13.7	37.864	Q84R27	B3 domain-containing protein At3g18960.
maker-Contig1-augustus-gene-84.9	B3	B3->B3	-3.12523	REM16	27.746	Q8RYD1	B3 domain-containing protein REM16.
maker-Contig25-augustus-gene-231.20	B3	B3->B3	4.99917	MJB21.7	49.58	Q9FMZ4	B3 domain-containing protein At5g42700.
maker-Contig3-snap-gene-195.39	B3	B3->B3	-3.20442	T6K21.30	32.877	O49684	Uncharacterized protein AT4g17850.
augustus_masked-Contig38-processed-gene-171.41	bHLH	bHLH	6.9523	BHLH19	39.506	Q1PF16	Transcription factor bHLH19.
maker-Contig10-snap-gene-285.38	bHLH	bHLH	-5.10961	BHLH96	43.895	Q9C7T4	Transcription factor bHLH96.
maker-Contig3-augustus-gene-200.40	bHLH	bHLH	-3.00407	BHLH84	68.908	Q7XHI9	Transcription factor bHLH84; Belongs to the bHLH protein family.
maker-Contig30-augustus-gene-146.50	bHLH	bHLH	6.16657	BHLH12	27.839	Q8W2F1	Transcription factor MYC1; Trancsription activator, when associated with MYB75/PAP1 or MYB90/PAP2.
snap_masked-Contig38-processed-gene-129.6	bZIP	bZIP	-2.02576	BZIP44	45.528	C0Z2L5	bZIP transcription factor 44; Transcription factor that binds to the DNA G-box motif 5'- CACGTG-3' of MAN7 promoter. Involved in the positive regulation of seed germination through MAN7 gene activation. MAN7 is required for both, loosening of the micropylar endosperm, and rupture of the seed coat in germinating seeds.
augustus_masked-Contig25-processed-gene-92.31	C2H2	C2H2	-3.79064	ZFP2	60.976	Q39261	Zinc finger protein 2; Probable transcription factor involved in the regulation of floral organ abscission. Participates in processes that directly or indirectly influence shedding of floral organs.
augustus_masked-Contig375-processed-gene-1.11	C2H2	C2H2	1.96686	TFIIIA	45.667	Q84MZ4	Transcription factor IIIA; Essential protein. Isoform 1 is a transcription activator the binds both 5S rDNA and 5S rRNA and stimulates the transcription of 5S rRNA gene. Isoform 1 regulates 5S rRNA levels during development.
augustus_masked-Contig8-processed-gene-242.8	C2H2	C2H2	-2.46673	TFIIIA	42.105	Q84MZ4	Transcription factor IIIA; Essential protein. Isoform 1 is a transcription activator the binds both 5S rDNA and 5S rRNA and stimulates the transcription of 5S rRNA gene. Isoform 1 regulates 5S rRNA levels during development.
augustus_masked-Contig828-processed-gene-0.10	C2H2	C2H2	-3.3533	ZFP2	60.976	Q39261	Zinc finger protein 2; Probable transcription factor involved in the regulation of floral organ abscission. Participates in processes that directly or indirectly influence shedding of floral organs.
maker-Contig38-augustus-gene-62.47	C2H2	C2H2	2.0761	T3K9.19	60.559	Q0WPT7	Uncharacterized methyltransferase At2g41040, chloroplastic.
maker-Contig8-augustus-gene-113.0	C2H2	C2H2	4.24432	MRB17.13	58.281	Q9FIU1	Zinc finger protein-like protein.
maker-Contig197-snap-gene-0.3	Coactivator p15	Coactivator p15	4.3671	KELP	47.929	O65155	RNA polymerase II transcriptional coactivator KELP; General coactivator that functions cooperatively with TAFs and mediates functional interactions between upstream activators and the general transcriptional machinery. Binds single-stranded DNA (By similarity).
maker-Contig8-augustus-gene-155.58	Coactivator p15	Coactivator p15	4.38708	KELP	47.929	O65155	RNA polymerase II transcriptional coactivator KELP; General coactivator that functions cooperatively with TAFs and mediates functional interactions between upstream activators and the general transcriptional machinery. Binds single-stranded DNA (By similarity).
maker-Contig10-augustus-gene-62.17	E2F-DP	E2F-DP	9.17754	E2FE	48.354	Q8LSZ4	E2F transcription factor-like E2FE; Inhibitor of E2F-dependent activation of gene expression. Binds specifically the E2 recognition site without interacting with DP proteins and prevents transcription activation by E2F/DP heterodimers. Controls the timing of endocycle onset and inhibits endoreduplication.
augustus_masked-Contig490-processed-gene-0.8	EIL	EIL	2.6208	EIL3	64.89	O23116	ETHYLENE INSENSITIVE 3-like 3 protein; Probable transcription factor that may be involved in the ethylene response pathway.
augustus_masked-Contig25-processed-gene-87.8	FAR1	FAR1	5.58605	FRS5	32.265	Q9SZL8	Protein FAR1-RELATED SEQUENCE 5; Putative transcription activator involved in regulating light control of development.
maker-Contig10-augustus-gene-560.20	FAR1	FAR1	4.56009	FRS5	28.092	Q9SZL8	Protein FAR1-RELATED SEQUENCE 5; Putative transcription activator involved in regulating light control of development.
maker-Contig521-augustus-gene-2.0	FAR1	FAR1	6.31368	FRS5	26.111	Q9SZL8	Protein FAR1-RELATED SEQUENCE 5; Putative transcription activator involved in regulating light control of development.
snap_masked-Contig28-processed-gene-222.11	FAR1	FAR1	5.33026	FRS5	29.912	Q9SZL8	Protein FAR1-RELATED SEQUENCE 5; Putative transcription activator involved in regulating light control of development.
maker-Contig10-snap-gene-78.49	GRAS	GRAS	8.71143	SCR	73.333	Q9M384	Protein SCARECROW; Transcription factor required for quiescent center cells specification and maintenance of surrounding stem cells, and for the asymmetric cell division involved in radial pattern formation in roots. Essential for cell division but not differentiation of the ground tissue. Also required for normal shoot gravitropism. Regulates the radial organization of the shoot axial organs. Bi…
maker-Contig6-augustus-gene-311.28	GRAS	GRAS	3.38387	RGL1	42.748	Q9C8Y3	DELLA protein RGL1; Probable transcriptional regulator that acts as a repressor of the gibberellin (GA) signaling pathway. No effect of the BOI proteins on its stability. Probably acts by participating in large multiprotein complexes that repress transcription of GA-inducible genes. Has overlapping but distinct roles in GA signaling compared to RGA and GAI. Regulates the floral development. May a…
maker-Contig10-snap-gene-318.44	HSF	HSF	1.82117	--	--	--	--
snap_masked-Contig50-processed-gene-22.19	HSF	HSF	-2.23773	T9A21.20	45.506	F4JQS2	Pectin lyase-like superfamily protein.
augustus_masked-Contig8-processed-gene-39.29	Jumonji	Jumonji	2.24858	MDC12.4	48.585	Q67ZB6	2-oxoglutarate (2OG) and Fe(II)-dependent oxygenase superfamily protein.
maker-Contig3-augustus-gene-247.36	LOB	LOB	-3.10194	LBD37	51.923	Q9FN11	LOB domain-containing protein 37.
snap_masked-Contig28-processed-gene-51.27	LOB	LOB	5.3386	LBD13	61.988	Q9AT61	LOB domain-containing protein 13; Belongs to the LOB domain-containing protein family.
maker-Contig50-snap-gene-203.17	mTERF	mTERF	3.10378	F13G24.100	26.829	Q9SD94	Mitochondrial transcription termination factor family protein.
augustus_masked-Contig6-processed-gene-453.32	MYB	MYB->MYB	11.4259	MYB77	71	Q9SN12	Transcription factor MYB77; Transcription factor involved in auxin response. Functions in auxin signal transduction and modulates lateral root growth. Interacts with ARF response factors to promote auxin-responsive gene expression. In response to auxin, binds sequence-specific motifs in the promoter of the auxin-responsive gene IAA19, and activates IAA19 transcription. The IAA19 transcription act…
maker-Contig50-augustus-gene-112.4	MYB	MYB->MYB	3.55804	MYB106	53.279	Q9LE63	Transcription factor MYB106; Functions as a repressor of epidermal cell outgrowth and negatively regulate trichome branch formation. Acts as both a positive and negative regulator of cellular outgrowth. Promotes both trichome expansion and branch formation. Coordinately with WIN1/SHN1, participates in the regulation of cuticle biosynthesis and wax accumulation in reproductive organs and trichomes…
maker-Contig3-augustus-gene-452.13	NAC	NAC	5.72593	NAC074	57.803	Q8GUJ6	NAC domain containing protein 74.
maker-Contig397-augustus-gene-0.40	NAC	NAC	4.75181	NAC074	57.803	Q8GUJ6	NAC domain containing protein 74.
maker-Contig1013-augustus-gene-0.18	Others	Others	2.88861	EMB1674	37.692	Q8RWD7	Protein EMBRYO DEFECTIVE 1674; Required for normal embryo development.
maker-Contig50-snap-gene-226.30	Others	Others	2.33743	SNL2	48.718	Q9LFQ3	Paired amphipathic helix protein Sin3-like 2; Acts as a transcriptional repressor. Plays roles in regulating gene expression and genome stability (By similarity).
maker-Contig50-augustus-gene-41.39	SBP	SBP	6.45228	SPL13B	43.204	P0DI11	Squamosa promoter-binding-like protein 13B; Trans-acting factor that binds specifically to the consensus nucleotide sequence 5'-TNCGTACAA-3'.
maker-Contig38-snap-gene-130.15	SET	SET	3.51883	ASHH3	54.074	Q945S8	Histone-lysine N-methyltransferase ASHH3; Histone methyltransferase.
maker-Contig28-augustus-gene-110.7	SNF2	SNF2	7.63389	CHR17	69.694	F4JY24	ISWI chromatin-remodeling complex ATPase CHR17; Possesses intrinsic ATP-dependent nucleosome-remodeling activity. Constitutes the catalytic subunit of several complexes capable of forming ordered nucleosome arrays on chromatin (By similarity). Involved in the formation of nucleosome distribution patterns. Required for the maintenance of the plant vegetative phase. In association with RLT1 or RLT2…
maker-Contig6-augustus-gene-166.28	SNF2	SNF2	2.55416	A0A1P8AWF9	49.757	A0A1P8AWF9	Helicase protein with RING/U-box domain-containing protein.
maker-Contig6-augustus-gene-169.22	SNF2	SNF2	2.07584	A0A1P8AWF9	49.919	A0A1P8AWF9	Helicase protein with RING/U-box domain-containing protein.
maker-Contig30-snap-gene-134.6	Tify	Tify	3.79799	TIFY9	36.364	Q93ZM9	Protein TIFY 9; Modulator of growth inhibition. Isoform 2 and isoform 3, but not isoform 1, confer a strong methyl-jasmonate insensitivity. Not involved in the growth response to salicylic acid or indole-3-acetic acid. Isoform 3 acts as an endogenous repressor of JA signal output in JA-stimulated cells ; Belongs to the TIFY/JAZ family.
maker-Contig10-snap-gene-512.59	TUB	TUB	5.57303	TULP8	60.777	Q9S9M8	Tubby-like protein 8; Belongs to the TUB family.
maker-Contig17-augustus-gene-1.27	WRKY	WRKY	2.72597	WRKY6	49.269	Q9C519	WRKY transcription factor 6; Transcription factor involved in the control of processes related to senescence and pathogen defense. Interacts specifically with the W box (5'-(T)TGAC[CT]-3'), a frequently occurring elicitor-responsive cis-acting element. Activates the transcription of the SIRK gene and represses its own expression and that of the WRKY42 genes. Modulates phosphate homeostasis and Pi…
maker-Contig25-snap-gene-235.45	WRKY	WRKY	2.89648	WRKY6	48.95	Q9C519	WRKY transcription factor 6; Transcription factor involved in the control of processes related to senescence and pathogen defense. Interacts specifically with the W box (5'-(T)TGAC[CT]-3'), a frequently occurring elicitor-responsive cis-acting element. Activates the transcription of the SIRK gene and represses its own expression and that of the WRKY42 genes. Modulates phosphate homeostasis and Pi…

## Sheet: C
Authors: Danilo Fabrizio Santoro, José Carballo, Maria Cielo Pasten, Cristian Andres Gallo, Emidio Albertini and Viviana Echenique. Manuscript title: Traversing the effects of ploidy changes in different Eragrostis curvula genotypes through high-throughput RNA sequencing. Number of pages: 44, number of figures: 5, number of tables: 1
Supplemental Table S6C. Ploidy responsive transcription factor families in the 1197 7x_vs_2x DEGs.
Genes	Subfamily	tf_Family	log2FoldChange	NR GI	NR identity (%)	SwissProt ID	NR Description
maker-Contig25-augustus-gene-76.5	AUX/IAA	AUX/IAA	1.57408	IAA31	46.584	Q8H174	Auxin-responsive protein IAA31; Aux/IAA proteins are short-lived transcriptional factors that function as repressors of early auxin response genes at low auxin concentrations. Repression is thought to result from the interaction with auxin response factors (ARFs), proteins that bind to the auxin- responsive promoter element (AuxRE). Formation of heterodimers with ARF proteins may alter their abil…
maker-Contig25-snap-gene-87.33	AUX/IAA	AUX/IAA	2.5983	IAA26	56.18	Q8LAL2	Auxin-responsive protein IAA26; Aux/IAA proteins are short-lived transcriptional factors that function as repressors of early auxin response genes at low auxin concentrations. Repression is thought to result from the interaction with auxin response factors (ARFs), proteins that bind to the auxin- responsive promoter element (AuxRE). Formation of heterodimers with ARF proteins may alter their abil…
augustus_masked-Contig164-processed-gene-7.16	B3	B3->B3	5.09787	F13F21.9	30.328	Q9XIB4	B3 domain-containing protein At1g49475.
maker-Contig1-augustus-gene-84.3	B3	B3->B3	-5.83269	REM16	28.614	Q8RYD1	B3 domain-containing protein REM16.
maker-Contig164-snap-gene-7.6	B3	B3->B3	7.24335	REM8	25.189	Q8H2D1	B3 domain-containing protein REM8.
maker-Contig164-snap-gene-7.9	B3	B3->B3	4.74538	REM15.15	22.673	O23076	Putative B3 domain-containing protein REM15.
maker-Contig30-augustus-gene-11.5	B3	B3->B3	6.04177	MRG7.5	22.456	Q9FK61	B3 domain-containing protein At5g18090.
maker-Contig28-snap-gene-121.17	bHLH	bHLH	2.96136	PIF3	32.458	O80536	Transcription factor PIF3; Transcription factor acting positively in the phytochrome signaling pathway. Activates transcription by binding to the G box (5'- CACGTG-3').
maker-Contig38-snap-gene-491.10	bHLH	bHLH	-4.35462	BHLH82	60.345	Q9LSQ3	Transcription factor bHLH82.
augustus_masked-Contig38-processed-gene-126.28	bZIP	bZIP	2.12218	BZIP44	45.528	C0Z2L5	bZIP transcription factor 44; Transcription factor that binds to the DNA G-box motif 5'- CACGTG-3' of MAN7 promoter. Involved in the positive regulation of seed germination through MAN7 gene activation. MAN7 is required for both, loosening of the micropylar endosperm, and rupture of the seed coat in germinating seeds.
augustus_masked-Contig38-processed-gene-42.17	bZIP	bZIP	-2.80102	CESA1	48.998	O48946	Cellulose synthase A catalytic subunit 1 [UDP-forming]; Catalytic subunit of cellulose synthase terminal complexes ('rosettes'), required for beta-1,4-glucan microfibril crystallization, a major mechanism of the cell wall formation. Involved in the primary cell wall formation. Required during embryogenesis for cell elongation, orientation of cell expansion and complex cell wall formations, such a…
maker-Contig8-snap-gene-217.26	C2H2	C2H2	6.95981	HDT3	40.217	Q9LZR5	Histone deacetylase HDT3; Probably mediates the deacetylation of lysine residues on the N-terminal part of the core histones (H2A, H2B, H3 and H4). Histone deacetylation gives a tag for epigenetic repression and plays an important role in transcriptional regulation, cell cycle progression and developmental events. Involved in the modulation of abscisic acid and stress-responsive genes.
maker-Contig943-snap-gene-0.19	C2H2	C2H2	-5.4854	ZAT12	43.011	Q42410	Zinc finger protein ZAT12; Transcriptional repressor involved in light acclimation, cold and oxidative stress responses. May regulate a collection of transcripts involved in response to high-light, cold and oxidative stress.
maker-Contig137-augustus-gene-0.1	C3H	C3H	-1.99029	C3H69_ARATH	54.878	E0X9N4	Putative RING-type E3 ubiquitin transferase C3H69.
maker-Contig1-snap-gene-90.17	FAR1	FAR1	-6.57816	FRS5	32.515	Q9SZL8	Protein FAR1-RELATED SEQUENCE 5; Putative transcription activator involved in regulating light control of development.
maker-Contig6-augustus-gene-513.41	FAR1	FAR1	8.45352	FRS5	26.3	Q9SZL8	Protein FAR1-RELATED SEQUENCE 5; Putative transcription activator involved in regulating light control of development.
maker-Contig8-snap-gene-102.39	FAR1	FAR1	6.49609	--	--	--	--
maker-Contig10-augustus-gene-208.0	GARP-ARR-B	GARP->GARP-ARR-B	3.47072	ARR12	49.129	P62598	Two-component response regulator ARR12; Transcriptional activator that binds specifically to the DNA sequence 5'-[AG]GATT-3'. Functions as a response regulator involved in His-to-Asp phosphorelay signal transduction system. Phosphorylation of the Asp residue in the receiver domain activates the ability of the protein to promote the transcription of target genes. Could directly activate some type-…
augustus_masked-Contig3-processed-gene-71.29	GARP-G2-like	GARP->GARP-G2-like	2.22848	EFM	37.171	Q9ZQ85	Myb family transcription factor EFM; Transcription factor acting as a flowering repressor, directly repressing FT expression in a dosage-dependent manner in the leaf vasculature.
maker-Contig529-augustus-gene-0.45	GNAT	GNAT	2.6335	NAGS2	66.853	B5X4Z4	Probable amino-acid acetyltransferase NAGS2, chloroplastic; N-acetylglutamate synthase involved in arginine biosynthesis. Belongs to the acetyltransferase family. ArgA subfamily.
maker-Contig1-augustus-gene-293.7	GRAS	GRAS	4.77532	SCL3	38.165	Q9LPR8	Scarecrow-like protein 3; Probable transcription factor involved in plant development.
augustus_masked-Contig10-processed-gene-39.64	GRF	GRF	3.20406	GRF5-2	66.055	Q8L8A6	Growth-regulating factor 5; Transcription activator that plays a role in the regulation of cell expansion in leaf and cotyledons tissues. Acts together with GIF1 for the development of appropriate leaf size and shape through the promotion and/or maintenance of cell proliferation activity in leaf primordia; Belongs to the GRF family.
maker-Contig6-snap-gene-504.9	LOB	LOB	6.34189	LBD36	59.459	Q9FKZ3	LOB domain-containing protein 36; Controls the proximal-distal patterning in petals and the adaxial-abaxial determination of leaves. Involved in the repression of the homeobox gene BP.
maker-Contig25-snap-gene-97.56	LUG	LUG	-5.57483	LUG	49.725	Q9FUY2	Transcriptional corepressor LEUNIG; Transcription repressor subunit of the SEU-LUG transcriptional corepressor of the C class floral homeotic gene AGAMOUS during the early stages of floral meristem development. Is part of the A class cadastral complex that define the boundaries between the A and C class homeotic genes expression and function. Interacts together with APETALA2 and SEUSS to repress …
maker-Contig6-augustus-gene-78.16	MADS-MIKC	MADS->MADS-MIKC	1.59414	AP1	64.607	P35631	Floral homeotic protein APETALA 1; Transcription factor that promotes early floral meristem identity in synergy with LEAFY. Is required subsequently for the transition of an inflorescence meristem into a floral meristem. Is indispensable for normal development of sepals and petals in flowers. Regulates positively the B class homeotic proteins APETALA3 and PISTILLATA with the cooperation of LEAFY …
maker-Contig30-augustus-gene-75.17	MADS-M-type	MADS->MADS-M-type	-2.96703	AGL21	77.011	Q9SZJ6	Agamous-like MADS-box protein AGL21; Probable transcription factor.
augustus_masked-Contig50-processed-gene-13.57	MYB	MYB->MYB	-4.33577	MYB4	54.225	Q9SZP1	Transcription repressor MYB4; Transcription repressor involved in regulation of protection against UV. Mediates transcriptional repression of CYP73A5, the gene encoding trans-cinnamate 4-monooxygenase, thereby regulating the accumulation of the UV-protectant compound sinapoylmalate.
maker-Contig3-augustus-gene-262.43	MYB	MYB->MYB	-3.0385	MYB5	68.182	Q38850	Transcription repressor MYB5; Transcription activator, when associated with BHLH002/EGL3/MYC146, BHLH012/MYC1 or BHLH042/TT8.
maker-Contig44-augustus-gene-48.16	MYB	MYB->MYB	1.97115	MYB3R4	62.445	Q94FL9	Transcription factor MYB3R-4; Transcription factor that binds 5'-AACGG-3' motifs in gene promoters. Involved in the regulation of cytokinesis, probably via the activation of several G2/M phase-specific genes transcription (e.g. KNOLLE). Required for the maintenance of diploidy.
maker-Contig205-augustus-gene-0.1	MYB-related	MYB->MYB-related	2.88816	TRY	49.296	Q8GV05	Transcription factor TRY; Transcription factor. Involved in epidermal cell fate specification. Negative regulator of trichome development, including endoreplication, by lateral inhibition involving intercellular interactions. Promotes the formation of hair developing cells (trichoblasts) in H position in root epidermis, probably by inhibiting non-hair cell (atrichoblasts) formation.
augustus_masked-Contig1-processed-gene-291.51	NAC	NAC	-2.43744	NAC078	29.762	Q84K00	NAC domain-containing protein 78; Transcriptional activator activated by proteolytic cleavage through regulated intramembrane proteolysis (RIP) (By similarity). Transcripition activator associated with the induction of genes related to flavonoid biosynthesis and required for the accumulation of anthocyanins in response to high light stress. Plays a role in the regulation of 20S and 26S proteasome…
maker-Contig25-snap-gene-168.44	NAC	NAC	-4.15377	NAC025	69.364	Q8GY42	NAC transcription factor 25; Transcription factor of the NAC family. May be associated with anther development and pollen production (Probable). Required for normal seed development and morphology.
maker-Contig28-augustus-gene-313.44	NAC	NAC	-3.7635	NAC002	65.116	Q39013	NAC domain-containing protein 2.
maker-Contig6-snap-gene-8.19	NAC	NAC	-2.47669	NAC087	57.511	Q9FK44	NAC domain-containing protein 87; Binds to the promoter regions of genes involved in chlorophyll catabolic processes, such as NYC1, SGR1, SGR2 and PAO.
maker-Contig10-augustus-gene-85.39	NF-YA	NF-Y->NF-YA	-1.92097	NFYA5	63.636	Q9SYH4	Nuclear transcription factor Y subunit A-5; Stimulates the transcription of various genes by recognizing and binding to a CCAAT motif in promoters (By similarity). Involved in the blue light (BL) and abscisic acid (ABA) signaling pathways.
maker-Contig28-augustus-gene-339.8	Others	Others	3.36595	NET2A	36.079	P0DMS1	Protein NETWORKED 2A; Plant-specific actin binding protein. Associates with F-actin at the plasma membrane in growing pollen tubes. May be part of a membrane-cytoskeletal adapter complex; Belongs to the NET family.
maker-Contig50-augustus-gene-251.2	Others	Others	9.08107	ARR3	44.882	Q9ZWS9	Two-component response regulator ARR3; Functions as response regulator involved in His-to-Asp phosphorelay signal transduction system. Phosphorylation of the Asp residue in the receiver domain activates the ability of the protein to promote the transcription of target genes. Type-A response regulators seem to act as negative regulators of the cytokinin signaling.
maker-Contig3-augustus-gene-353.56	PHD	PHD	4.22512	MZN1.7	42.291	Q9LUZ5	PHD finger transcription factor.
maker-Contig38-snap-gene-318.32	PLATZ	PLATZ	6.77353	F13A11.6	47.748	A0A178VZV5	PLATZ transcription factor family protein.
maker-Contig30-augustus-gene-220.49	Rcd1-like	Rcd1-like	-1.74508	Q8RWV5_ARATH	75.617	Q8RWV5	Cell differentiation, Rcd1-like protein.
maker-Contig6-augustus-gene-460.9	Rcd1-like	Rcd1-like	2.54839	Q8RWV5_ARATH	57.037	Q8RWV5	Cell differentiation, Rcd1-like protein.
maker-Contig38-augustus-gene-248.1	RWP-RK	RWP-RK	-1.93417	NLP4	41.879	Q9LE38	Protein NLP4; Probable transcription factor.
maker-Contig38-augustus-gene-250.50	RWP-RK	RWP-RK	-2.50347	NLP4	47.731	Q9LE38	Protein NLP4; Probable transcription factor.
augustus_masked-Contig3-processed-gene-422.24	SNF2	SNF2	-4.40538	DRD1	51.652	Q9SIW2	Protein CHROMATIN REMODELING 35; Subunit of the chromatin-remodeling complex (DDR complex) that mediates RNA polymerases IV and V (Pol IV and Pol V) recruitment to chromatin. Cooperates with Pol IV and Pol V to regulates RNA- and RNAi- (RNA interference) directed non- CpG de novo DNA methylation on cytosine of genes targeted for silencing and enhancers, also known as siRNA-directed DNA methylatio…
snap_masked-Contig4-processed-gene-88.25	TRAF	TRAF	6.08644	BPM3	35.362	O22286	BTB/POZ and MATH domain-containing protein 3; May act as a substrate-specific adapter of an E3 ubiquitin- protein ligase complex (CUL3-RBX1-BTB) which mediates the ubiquitination and subsequent proteasomal degradation of target proteins.

## Sheet: D
Authors: Danilo Fabrizio Santoro, José Carballo, Maria Cielo Pasten, Cristian Andres Gallo, Emidio Albertini and Viviana Echenique. Manuscript title: Traversing the effects of ploidy changes in different Eragrostis curvula genotypes through high-throughput RNA sequencing. Number of pages: 44, number of figures: 5, number of tables: 1
Supplemental Table S6D. Ploidy responsive transcription factor families in the 1518 8x_vs_2x DEGs.
Genes	Subfamily	tf_Family	log2FoldChange	NR GI	NR identity (%)	SwissProt ID	NR Description
maker-Contig6-augustus-gene-269.19	AP2/ERF-ERF	AP2/ERF->AP2/ERF-ERF	-9.04237	MOA2.6	30.548	Q9LRR5	Putative disease resistance protein At3g14460; Potential disease resistance protein; Belongs to the disease resistance NB-LRR family.
maker-Contig754-augustus-gene-0.95	AP2/ERF-ERF	AP2/ERF->AP2/ERF-ERF	4.32969	ERF018	48.387	Q9S7L5	Ethylene-responsive transcription factor ERF018; Probably acts as a transcriptional activator. Binds to the GCC-box pathogenesis-related promoter element. May be involved in the regulation of gene expression by stress factors and by components of stress signal transduction pathways (By similarity); Belongs to the AP2/ERF transcription factor family. ERF subfamily.
maker-Contig1-augustus-gene-84.6	B3	B3->B3	-4.7848	REM16	34.595	Q8RYD1	B3 domain-containing protein REM16.
maker-Contig3-augustus-gene-194.8	B3	B3->B3	-3.68167	REM16	32.759	Q8RYD1	B3 domain-containing protein REM16.
maker-Contig3-augustus-gene-197.3	B3	B3->B3	-2.73926	REM16	32.759	Q8RYD1	B3 domain-containing protein REM16.
maker-Contig30-augustus-gene-13.6	B3	B3->B3	7.70176	VRN1	32.143	Q8L3W1	B3 domain-containing transcription factor VRN1; Involved in the regulation of vernalization. Acts as transcriptional repressor of FLC, a major target of the vernalization pathway. Binds DNA in vitro in a non-sequence-specific manner.
augustus_masked-Contig3-processed-gene-109.0	bHLH	bHLH	3.12279	BHLH25	37.861	Q9T072	Transcription factor bHLH25.
maker-Contig10-augustus-gene-42.45	bHLH	bHLH	1.91318	BHLH63	39.286	Q8GY61	Transcription factor bHLH63; Transcription factor that binds DNA to G box 5'-CACGTG-3' and, to a lower extent, to E-box 5'-CANNTG-3' in vitro. Binds to chromatin DNA of the FT gene and promotes its expression, and thus triggers flowering in response to blue light.
maker-Contig3-augustus-gene-419.2	bHLH	bHLH	-8.65311	PRE4	62.366	F4JCN9	Transcription factor PRE4; Atypical and probable non DNA-binding bHLH transcription factor that integrates multiple signaling pathways to regulate cell elongation and plant development. Regulates light responses by binding and inhibiting the activity of the bHLH transcription factor HFR1, a critical regulator of light signaling and shade avoidance. May have a regulatory role in various aspects of…
maker-Contig33-snap-gene-27.12	bHLH	bHLH	-2.41699	BHLH35	37.097	Q2HIV9	Transcription factor bHLH35.
maker-Contig939-snap-gene-0.24	bHLH	bHLH	2.82063	BHLH84	68.067	Q7XHI9	Transcription factor bHLH84; Belongs to the bHLH protein family.
augustus_masked-Contig50-processed-gene-80.24	bZIP	bZIP	2.27025	bZIP42	32.749	Q9LW45	Basic leucine-zipper 42.
maker-Contig50-augustus-gene-13.6	bZIP	bZIP	-3.97436	FD	55.844	Q84JK2	Protein FD; Transcription factor required for the transition to flowering promoted by FT; Belongs to the bZIP family.
maker-Contig10-snap-gene-105.15	C2C2-YABBY	C2C2->C2C2-YABBY	4.18159	YAB1	53.061	O22152	Axial regulator YABBY 1; Involved in the abaxial cell fate determination during embryogenesis and organogenesis. Regulates the initiation of embryonic shoot apical meristem (SAM) development (Ref.3, Ref.6,. Required during flower formation and development, particularly for the patterning of floral organs. Positive regulator of class B (AP3 and PI) activity in whorls 2 and 3. Negative regulator of…
maker-Contig3-snap-gene-180.12	C3H	C3H	-5.76235	--	--	--	--
maker-Contig1-snap-gene-380.37	FAR1	FAR1	1.89978	--	--	--	--
maker-Contig28-augustus-gene-373.17	FAR1	FAR1	5.50455	FRS5	28.339	Q9SZL8	Protein FAR1-RELATED SEQUENCE 5; Putative transcription activator involved in regulating light control of development.
maker-Contig38-snap-gene-385.42	FAR1	FAR1	7.61644	FRS6	27.803	Q9SSQ4	Protein FAR1-RELATED SEQUENCE 6; Putative transcription activator involved in regulating light control of development. May have a role in controlling flowering time. Belongs to the FHY3/FAR1 family.
maker-Contig595-augustus-gene-0.8	FAR1	FAR1	4.51373	FRS10	23.246	Q9LKR4	Putative protein FAR1-RELATED SEQUENCE 10; Belongs to the FHY3/FAR1 family.
maker-Contig10-snap-gene-449.25	GARP-G2-like	GARP->GARP-G2-like	3.59747	HHO3	45.938	Q9FPE8	Transcription factor HHO3; Probable transcription factor involved in phosphate signaling in roots.
maker-Contig38-snap-gene-11.59	GARP-G2-like	GARP->GARP-G2-like	2.61846	PHL6	52.059	Q949U2	Myb family transcription factor PHL6.
augustus_masked-Contig1-processed-gene-51.32	GRAS	GRAS	-2.1049	SCL8	39.441	Q9FYR7	Scarecrow-like protein 8; Probable transcription factor involved in plant development.
augustus_masked-Contig1-processed-gene-51.32	GRAS	GRAS	-2.1049	SCL8	39.441	Q9FYR7	Scarecrow-like protein 8; Probable transcription factor involved in plant development.
augustus_masked-Contig1045-processed-gene-0.18	GRAS	GRAS	5.32353	SCL28-2	54.124	Q9CAN3	Scarecrow-like protein 28; Probable transcription factor involved in plant development. Belongs to the GRAS family.
maker-Contig125-augustus-gene-0.0	GRAS	GRAS	1.71956	--	--	--	--
maker-Contig3-augustus-gene-32.3	GRAS	GRAS	1.85016	F13M22.16	82.661	O80934	Uncharacterized protein At2g37660, chloroplastic.
maker-Contig30-augustus-gene-29.1	HB-HD-ZIP	HB->HB-HD-ZIP	7.11951	PDF2	35.143	Q93V99	Homeobox-leucine zipper protein PROTODERMAL FACTOR 2; Probable transcription factor that binds to the L1 box DNA sequence 5'-TAAATG[CT]A-3'. Plays a role in maintaining the identity of L1 cells, possibly by interacting with their L1 box or other target- gene promoters. Functionally redundant to ATML1.
augustus_masked-Contig28-processed-gene-137.45	HB-KNOX	HB->HB-KNOX	4.39371	KNAT6	55.602	Q84JS6	Homeobox protein knotted-1-like 6; Plays a role in meristem function. Contributes to the shoot apical meristem (SAM) maintenance and organ separation by controlling boundary establishment in embryo in a CUC1, CUC2 and STM-dependent manner. Involved in maintaining cells in an undifferentiated, meristematic state. Probably binds to the DNA sequence 5'-TGAC-3'. Belongs to the TALE/KNOX homeobox fami…
augustus_masked-Contig3-processed-gene-67.40	HB-KNOX	HB->HB-KNOX	2.27615	KNAT1	51.385	P46639	Homeobox protein knotted-1-like 1; May play a role in meristem function, and may be involved in maintaining cells in an undifferentiated, meristematic state, and its expression disappears at the same time the shoot apex undergoes the transition from vegetative to reproductive development. Positive regulator of LATERAL ORGAN BOUNDARIES (LOB). Probably binds to the DNA sequence 5'-TGAC-3'. Able to …
maker-Contig12-snap-gene-6.16	HMG	HMG	-2.21746	F3N23.8	48.214	Q84MD7	Survival protein SurE-like phosphatase/nucleotidase.
maker-Contig30-snap-gene-80.63	MADS-MIKC	MADS->MADS-MIKC	-4.23617	AGL12	51.389	Q38841	Agamous-like MADS-box protein AGL12; Probable transcription activator that regulates root development by controlling cell proliferation in root meristem. May mediate responses to auxin in the root. May act as promoter of the flowering transition through up-regulation of SOC, FT and LFY.
maker-Contig840-augustus-gene-0.21	MADS-MIKC	MADS->MADS-MIKC	-3.93486	AGL12	53.804	Q38841	Agamous-like MADS-box protein AGL12; Probable transcription activator that regulates root development by controlling cell proliferation in root meristem. May mediate responses to auxin in the root. May act as promoter of the flowering transition through up-regulation of SOC, FT and LFY.
augustus_masked-Contig6-processed-gene-91.18	mTERF	mTERF	6.24492	F13G24.100	29.231	Q9SD94	Mitochondrial transcription termination factor family protein.
maker-Contig25-snap-gene-83.8	MYB-related	MYB->MYB-related	-2.41936	ALY3	49.541	Q6A332	Protein ALWAYS EARLY 3.
snap_masked-Contig922-processed-gene-0.67	NAC	NAC	-3.03227	T32F12.29	30.921	Q8L7B1	RING/U-box superfamily protein.
maker-Contig38-snap-gene-544.61	NF-YC	NF-Y->NF-YC	-7.94054	NF-YC10	37.879	Q9LN09	Nuclear factor Y, subunit C10.
maker-Contig1-snap-gene-106.6	Others	Others	5.58999	ARR2	58.257	Q9ZWJ9	Two-component response regulator ARR2; Transcriptional activator that binds specifically to the DNA sequence 5'-[AG]GATT-3'. Functions as a response regulator involved in His-to-Asp phosphorelay signal transduction system. Phosphorylation of the Asp residue in the receiver domain activates the ability of the protein to promote the transcription of target genes. Could directly activate some type-A…
maker-Contig28-augustus-gene-421.41	Others	Others	-1.62159	AHK3	61.268	Q9C5U1	Histidine kinase 3; Cytokinins (CK) receptor related to bacterial two-component regulators. Functions as a histidine kinase and transmits the stress signal to a downstream MAPK cascade. This protein undergoes an ATP- dependent autophosphorylation at a conserved histidine residue in the kinase core, and a phosphoryl group is then transferred to a conserved aspartate residue in the receiver domain.…
maker-Contig695-snap-gene-1.64	Others	Others	-2.27477	ARR8	71.429	O80365	Two-component response regulator ARR8; Functions as response regulator involved in His-to-Asp phosphorelay signal transduction system. Phosphorylation of the Asp residue in the receiver domain activates the ability of the protein to promote the transcription of target genes. Type-A response regulators seem to act as negative regulators of the cytokinin signaling.
maker-Contig38-snap-gene-262.10	SET	SET	-3.36388	ATX2	32.065	P0CB22	Histone-lysine N-methyltransferase ATX2; Histone methyltransferase. Dimethylates 'Lys-4' of histone H3 (H3K4me2). H3 'Lys-4' methylation represents a specific tag for epigenetic transcriptional activation. Methylates only a limited fraction of nucleosomes of target genes (e.g. NAP and XTH33). Involved in epigenetic regulation of the floral repressor FLC and FT to prevent the transition from veget…
maker-Contig8-augustus-gene-253.56	SET	SET	2.49453	SUVH1	49.714	Q9FF80	Histone-lysine N-methyltransferase, H3 lysine-9 specific SUVH1; Histone methyltransferase. Methylates 'Lys-9' of histone H3. H3 'Lys-9' methylation represents a specific tag for epigenetic transcriptional repression.
maker-Contig25-augustus-gene-63.8	TAZ	TAZ	3.87356	HAC1-2	58.684	Q9C5X9	Histone acetyltransferase HAC1; Acetyltransferase enzyme. Acetylates histones, giving a specific tag for transcriptional activation.
maker-Contig38-augustus-gene-192.0	Tify	Tify	-3.17091	TIFY10A	34.711	Q9LMA8	Protein TIFY 10A; Repressor of jasmonate responses. Jasmonoyl-isoleucine (JA- Ile) specifically promotes COI1-TIFY10A/JAZ1 interaction. Interacts with COI1 and inositol pentakisphosphate to form a high-affinity jasmonates coreceptor.
augustus_masked-Contig50-processed-gene-47.10	TRAF	TRAF	5.1089	BPM1	33.628	Q8L765	BTB/POZ and MATH domain-containing protein 1; May act as a substrate-specific adapter of an E3 ubiquitin- protein ligase complex (CUL3-RBX1-BTB) which mediates the ubiquitination and subsequent proteasomal degradation of target proteins.
snap_masked-Contig38-processed-gene-74.42	TRAF	TRAF	9.77627	BPM1	40.762	Q8L765	BTB/POZ and MATH domain-containing protein 1; May act as a substrate-specific adapter of an E3 ubiquitin- protein ligase complex (CUL3-RBX1-BTB) which mediates the ubiquitination and subsequent proteasomal degradation of target proteins.
maker-Contig38-snap-gene-177.29	WRKY	WRKY	-6.63234	WRKY18	37.5	Q9C5T4	WRKY transcription factor 18; Transcription factor. Interacts specifically with the W box (5'-(T)TGAC[CT]-3'), a frequently occurring elicitor-responsive cis- acting element. Positively modulates defense-related gene expression and disease resistance; Belongs to the WRKY group II-a family.

## Sheet: E
Authors: Danilo Fabrizio Santoro, José Carballo, Maria Cielo Pasten, Cristian Andres Gallo, Emidio Albertini and Viviana Echenique. Manuscript title: Traversing the effects of ploidy changes in different Eragrostis curvula genotypes through high-throughput RNA sequencing. Number of pages: 44, number of figures: 5, number of tables: 1
Supplemental Table S6E. Ploidy responsive transcription factor families in the 433 Ploidy_vs_2x DEGs.
Genes	Subfamily	tf_Family	42 4x_vs_2x DEGs	1161 6x_vs_2x DEGs	1197 7x_vs_2x DEGs	1518 8x_vs_2x DEGs	NR GI	NR identity (%)	SwissProt ID	NR Description
maker-Contig10-snap-gene-182.16	C2H2	C2H2	6.66756	6.37929	6.04815	5.30207	GAF1-2	79.641	Q9SCQ6	Zinc finger protein GAI-ASSOCIATED FACTOR 1; Transcription factor that acts as a positive regulator of gibberellin (GA) action, homeostasis and signaling. GA converts the GAF1 complex from transcriptional activator to repressor via the degradation of DELLA proteins.
maker-Contig6-augustus-gene-123.0	FAR1	FAR1	7.78211	11.096	10.5466	5.01579	ULP1B	26.087	O65278	Putative ubiquitin-like-specific protease 1B; Protease that catalyzes two essential functions in the SUMO pathway: processing of full-length SUMOs to their mature forms and deconjugation of SUMO from targeted proteins.
augustus_masked-Contig34-processed-gene-6.42	GRAS	GRAS	6.35355	4.71804	5.30716	4.56968	SCL9	43.693	O80933	Scarecrow-like protein 9; Probable transcription factor involved in plant development.
maker-Contig4-augustus-gene-9.12	GRAS	GRAS	5.39396	8.48039	7.26112	6.15618	AGO9	49.254	Q84VQ0	Protein argonaute 9; Involved in RNA-mediated post-transcriptional gene silencing (PTGS). Main component of the RNA-induced silencing complex (RISC) that binds to a short guide RNA such as a microRNA (miRNA) or small interfering RNA (siRNA). RISC uses the mature miRNA or siRNA as a guide for slicer-directed cleavage of homologous mRNAs to repress gene expression. Associates preferentially with sm…
augustus_masked-Contig28-processed-gene-19.12	Others	Others	-12.5311	-12.2484	-12.5798	-12.6665	ARR14	26.056	Q8L9Y3	Two-component response regulator ARR14; Transcriptional activator that binds specifically to the DNA sequence 5'-[AG]GATT-3'. Functions as a response regulator involved in His-to-Asp phosphorelay signal transduction system. Phosphorylation of the Asp residue in the receiver domain activates the ability of the protein to promote the transcription of target genes. Could directly activate some type-…
augustus_masked-Contig3-processed-gene-367.45	Others	Others	-3.66983	-3.92352	-3.72448	-4.02744	DAR2	65.977	Q0WSN2	Protein DA1-related 2; Acts redundantly with DA1 and DAR1 to regulate endoreduplication during leaf development. Together with DA1 and DAR1, modulates the protein stability of the transcription factors TCP14 and TCP15, which repress endoreduplication by directly regulating the expression of cell-cycle genes. Involved in root phloem development. Is an essential component of early phloem developmen…
maker-Contig1-augustus-gene-50.15	SET	SET	-12.119	-10.4478	-10.7792	-11.8277	ATXR7	49.091	F4K1J4	Histone-lysine N-methyltransferase ATXR7; Histone methyltransferase involved in regulation of flowering time. Required for the expression of the flowering repressors FLC and MADS-box genes of the MAF family. Required for histone H3 dimethylation on 'Lys-36' H3K36me2 at the FLC locus. Required for histone H3 trimethylation on 'Lys-4' (H3K4me3) at the FLC locus. Prevents trimethylation on 'Lys-27' …

## Sheet: F
Authors: Danilo Fabrizio Santoro, José Carballo, Maria Cielo Pasten, Cristian Andres Gallo, Emidio Albertini and Viviana Echenique. Manuscript title: Traversing the effects of ploidy changes in different Eragrostis curvula genotypes through high-throughput RNA sequencing. Number of pages: 44, number of figures: 5, number of tables: 1
Supplemental Table S6F. Significant TF families identified by Fisher’s exact test.
Subfamily	Genotype	Number of TF genes in the foreground set (k)	Number of TF genes in the genome-wide background (M)	Total number of TF genes in the foreground set for that group (K)	fold_enrichment	log2FE	p_value
SNF2	1161 6x_vs_2x DEGs	3	9	49	18.2721	4.19157	0.000443922	***
B3	1161 6x_vs_2x DEGs	5	73	49	3.75454	1.90864	0.00970855	**
C2H2	1161 6x_vs_2x DEGs	6	108	49	3.04535	1.60661	0.0125679	*
Coactivator p15	1161 6x_vs_2x DEGs	2	8	49	13.7041	3.77653	0.00851214	**
HSF	1161 6x_vs_2x DEGs	2	18	49	6.0907	2.60661	0.0414223	*
B3	1197 7x_vs_2x DEGs	5	73	43	4.27843	2.09708	0.00556024	**
RWP-RK	1197 7x_vs_2x DEGs	2	17	43	7.34884	2.87752	0.0292419	*
Rcd1-like	1197 7x_vs_2x DEGs	2	22	43	5.67865	2.50555	0.0472332	*
GRAS	1518 8x_vs_2x DEGs	5	72	43	4.33786	2.11698	0.00524103	**
B3	1518 8x_vs_2x DEGs	4	73	43	3.42275	1.77515	0.0278576	*
GRAS	433 Ploidy_vs_2x DEGs	2	72	5	14.9222	3.89939	0.00672563	**
