# Supplementary material for: Traversing the effects of ploidy changes in different Eragrostis curvula genotypes through high‐throughput RNA sequencing
Source: Plant Genome. 2026 Mar 28;19(2):e70227. doi: 10.1002/tpg2.70227 (PMC13032165; doi:10.1002/tpg2.70227)
Supplement: Supplementary file 10 — Supplemental Table S7: List of module eigengenes identified at each ploidy level and putative hub genes identified by the SWIM tool. [file TPG2-19-e70227-s006.xlsx]

## Sheet: Sheet1
Authors: Danilo Fabrizio Santoro, José Carballo, Maria Cielo Pasten, Cristian Andres Gallo, Emidio Albertini and Viviana Echenique. Manuscript title: Traversing the effects of ploidy changes in different Eragrostis curvula genotypes through high-throughput RNA sequencing. Number of pages: 44, number of figures: 5, number of tables: 1
Supplemental Table S7A. WGCNA Modules. For each group, the table reports the gene, its corresponding expression level, gene significance, gene significance p-value, assigned module, module membership, and description.
	Forage-related genes
	Stress-responsive genes
	Epigenetic regulation
	pvalue ≤ 0.05
	pvalue > 0.05
gene	module	4x_vs_2x	Gene Significance (GS)	Gene Significance pvalue	6x_vs_2x	Gene Significance (GS)	Gene Significance pvalue	7x_vs_2x	Gene Significance (GS)	Gene Significance pvalue	8x_vs_2x	Gene Significance (GS)	Gene Significance pvalue	Module Membership (MM)	Module Membership pvalue	NR GI	NR ID	NR Score	NR Description	Ploidy-specific genes
augustus_masked-Contig1-processed-gene-170.10	bisque4	--	-0.0830559	0.662589	--	-0.492551	0.00568991	--	0.840646	6.11954e-09	--	0.723631	6.21866e-06	0.73308	4.07763e-06	Q9XIH7	PLT1-2	51.095	Putative polyol transporter 1; Plasma membrane sugar-proton symporter; Belongs to the major facilitator superfamily. Sugar transporter (TC 2.A.1.1) family.	FALSE
augustus_masked-Contig1-processed-gene-181.8	bisque4	--	0.271269	0.147054	--	0.649751	0.000102053	9.05443	0.971071	5.8989e-19	8.751	0.984945	6.86258e-23	0.890353	4.49549e-11	Q9ZQ89	UPS2	65.122	Ureide permease 2; Proton-coupled transporter that ransports a wide spectrum of oxo derivatives of heterocyclic nitrogen compounds, including allantoin, uric acid and xanthine, but not adenine. Mediates high affinity transport of uracil and 5-fluorouracil (a toxic uracil analog). Mediates transport of free pyrimidines and may function during early seedling development in salvage pathways, by the …	FALSE
augustus_masked-Contig1-processed-gene-288.5	bisque4	--	-0.55444	0.00147609	--	0.224816	0.232319	--	0.899847	1.34382e-11	--	0.743525	2.50478e-06	0.897559	1.81705e-11	Q9SSR4	F6D8.16	40.29	Pentatricopeptide repeat-containing protein At1g52620; Belongs to the PPR family. P subfamily.	FALSE
augustus_masked-Contig1-processed-gene-420.9	bisque4	--	0.257533	0.169462	--	0.561166	0.00125457	--	0.988169	2.3988e-24	--	0.921226	5.33351e-13	0.787062	2.48584e-07	Q9LVQ4	MWJ3.4	47.773	WEB family protein At5g55860; Belongs to the WEB family.	FALSE
augustus_masked-Contig10-processed-gene-155.6	bisque4	--	0.0907693	0.633344	--	0.707113	1.25017e-05	--	0.976038	4.35369e-20	--	0.979013	6.92807e-21	0.763461	9.2387e-07	Q9M2B4	AL3	62.257	PHD finger protein ALFIN-LIKE 3; Histone-binding component that specifically recognizes H3 tails trimethylated on 'Lys-4' (H3K4me3), which mark transcription start sites of virtually all active genes; Belongs to the Alfin family.	FALSE
augustus_masked-Contig10-processed-gene-185.6	bisque4	--	-0.598924	0.000470842	--	-0.685192	2.94632e-05	--	0.617979	0.000273728	--	0.496132	0.00529761	0.712626	9.95538e-06	--	--	--	--	FALSE
augustus_masked-Contig10-processed-gene-277.37	bisque4	--	-0.106739	0.574526	--	0.502518	0.00465503	4.80036	0.959074	7.04807e-17	5.21399	0.998683	1.14863e-37	0.967433	3.02896e-18	C0LGP4	F1P2.120	42.782	Probable LRR receptor-like serine/threonine-protein kinase At3g47570.	FALSE
augustus_masked-Contig10-processed-gene-320.1	bisque4	--	-0.15223	0.421936	--	0.744506	2.38988e-06	--	0.956735	1.51263e-16	--	0.846417	3.79087e-09	0.785682	2.69614e-07	Q9M8J9	BPM2	33.838	BTB/POZ and MATH domain-containing protein 2; May act as a substrate-specific adapter of an E3 ubiquitin- protein ligase complex (CUL3-RBX1-BTB) which mediates the ubiquitination and subsequent proteasomal degradation of target proteins.	FALSE
augustus_masked-Contig10-processed-gene-435.41	bisque4	--	0.220902	0.240764	--	0.85589	1.65333e-09	--	0.941871	8.61492e-15	--	0.877577	1.9384e-10	0.779713	3.80517e-07	Q8RXK6	RH8	76.099	DEAD-box ATP-dependent RNA helicase 8; ATP-dependent RNA helicase involved in mRNA turnover, and more specifically in mRNA decapping; Belongs to the DEAD box helicase family. DDX6/DHH1 subfamily.	FALSE
augustus_masked-Contig10-processed-gene-497.1	bisque4	--	0.0364245	0.848454	--	0.546859	0.00176581	--	0.918214	8.85006e-13	--	0.860376	1.09322e-09	0.754259	1.48105e-06	F4JGB6	RLP46	38.218	Receptor-like protein 46.	FALSE
augustus_masked-Contig10-processed-gene-565.25	bisque4	--	-0.220075	0.242575	--	-0.422104	0.0201525	--	0.739401	3.04444e-06	--	0.677104	3.96992e-05	0.719284	7.50844e-06	Q9FPW6	POB1	59.24	BTB/POZ domain-containing protein POB1; May act as a substrate-specific adapter of an E3 ubiquitin- protein ligase complex (CUL3-RBX1-BTB) which mediates the ubiquitination and subsequent proteasomal degradation of target proteins.	FALSE
augustus_masked-Contig10-processed-gene-566.34	bisque4	--	-0.827431	1.71223e-08	--	-0.65013	0.000100788	--	0.796819	1.37585e-07	--	0.853388	2.07016e-09	0.867617	5.43506e-10	Q9FK54	MRG7.12	25.157	F-box protein At5g18160.	FALSE
augustus_masked-Contig10-processed-gene-6.1	bisque4	--	0.34922	0.0585542	--	-0.160814	0.395919	2.32097	0.963316	1.56388e-17	1.84018	0.890862	4.22572e-11	0.787299	2.45119e-07	O80792	RH33	59.701	Putative DEAD-box ATP-dependent RNA helicase 33; Belongs to the DEAD box helicase family.	FALSE
augustus_masked-Contig10-processed-gene-72.64	bisque4	--	0.523893	0.00296488	--	0.293995	0.114811	2.18009	0.996665	5.05145e-32	1.75429	0.934141	4.7146e-14	0.826433	1.84411e-08	Q9FX35	T9L24.39	53.244	Pentatricopeptide repeat-containing protein At1g73400, mitochondrial.	FALSE
augustus_masked-Contig1130-processed-gene-0.40	bisque4	--	-0.124719	0.511399	--	0.189351	0.316269	--	0.854514	1.87193e-09	--	0.948014	1.8738e-15	0.862215	9.18865e-10	Q9LJQ5	RTNLB9	43.415	Reticulon-like protein B9.	FALSE
augustus_masked-Contig12-processed-gene-212.1	bisque4	--	0.130798	0.490864	--	-0.0149795	0.937379	--	0.841783	5.57687e-09	1.71692	0.928996	1.30856e-13	0.817089	3.61307e-08	F4ID59	F12P19.11	54.511	Protein kinase superfamily protein.	FALSE
augustus_masked-Contig12-processed-gene-430.25	bisque4	--	0.38224	0.0371096	6.28138	0.734652	3.79465e-06	6.78923	0.99913	3.4704e-40	6.81807	0.990805	7.15241e-26	0.820654	2.80811e-08	Q39214	RPM1	26.503	Disease resistance protein RPM1; Disease resistance (R) protein that specifically recognizes the AvrRpm1 type III effector avirulence protein from Pseudomonas syringae. Resistance proteins guard the plant against pathogens that contain an appropriate avirulence protein via an indirect interaction with this avirulence protein. That triggers a defense system including the hypersensitive response, w…	TRUE
augustus_masked-Contig12-processed-gene-481.61	bisque4	--	0.327379	0.0774016	--	0.843656	4.77825e-09	2.4063	0.923961	3.30873e-13	--	0.968919	1.58962e-18	0.826356	1.85467e-08	O23315	dl3335w	36.453	Embryo defective 2739.	FALSE
augustus_masked-Contig138-processed-gene-1.101	bisque4	--	0.0650966	0.732531	--	-0.037135	0.845533	--	0.929755	1.13117e-13	--	0.906757	5.16e-12	0.763872	9.04176e-07	O82785	F26C24.1	36.335	Transcriptional regulator of RNA polII, SAGA, subunit.	FALSE
augustus_masked-Contig156-processed-gene-0.35	bisque4	--	-0.107582	0.571489	--	-0.225707	0.230424	--	0.975976	4.51184e-20	--	0.991676	1.78425e-26	0.805161	8.08591e-08	Q9ZNQ5	F10A8.30	34.584	NHL domain-containing protein.	FALSE
augustus_masked-Contig164-processed-gene-4.26	bisque4	--	-0.0903828	0.634797	--	-0.608535	0.0003597	--	0.888767	5.4411e-11	--	0.93272	6.30057e-14	0.74495	2.33942e-06	Q39214	RPM1	28.785	Disease resistance protein RPM1; Disease resistance (R) protein that specifically recognizes the AvrRpm1 type III effector avirulence protein from Pseudomonas syringae. Resistance proteins guard the plant against pathogens that contain an appropriate avirulence protein via an indirect interaction with this avirulence protein. That triggers a defense system including the hypersensitive response, w…	FALSE
augustus_masked-Contig166-processed-gene-0.17	bisque4	--	0.149029	0.431877	2.09382	0.956392	1.68566e-16	2.72913	0.996764	3.31641e-32	3.35086	0.931591	7.8973e-14	0.900632	1.2096e-11	P93004	PIP2-7	64.286	Aquaporin PIP2-7; Water channel required to facilitate the transport of water across cell membrane. May be involved in the osmoregulation in plants under high osmotic stress such as under a high salt condition. Belongs to the MIP/aquaporin (TC 1.A.8) family. PIP (TC 1.A.8.11) subfamily.	TRUE
augustus_masked-Contig166-processed-gene-1.66	bisque4	--	0.214312	0.255442	2.51465	0.975388	6.30716e-20	3.06002	0.998342	2.88053e-36	3.50837	0.931598	7.88605e-14	0.898974	1.50892e-11	P93004	PIP2-7	62.264	Aquaporin PIP2-7; Water channel required to facilitate the transport of water across cell membrane. May be involved in the osmoregulation in plants under high osmotic stress such as under a high salt condition. Belongs to the MIP/aquaporin (TC 1.A.8) family. PIP (TC 1.A.8.11) subfamily.	TRUE
augustus_masked-Contig176-processed-gene-2.63	bisque4	--	0.221349	0.239789	7.18973	0.973089	2.17013e-19	7.75048	0.938619	1.80908e-14	7.56674	0.977956	1.36929e-20	0.884386	9.08678e-11	--	--	--	--	TRUE
augustus_masked-Contig176-processed-gene-2.64	bisque4	--	0.224065	0.233922	5.64069	0.9658	5.9489e-18	6.80173	0.926904	1.93935e-13	6.30147	0.925557	2.48323e-13	0.910584	2.94014e-12	Q9FZ70	F13B4.6	33.071	F-box/FBD/LRR-repeat protein At1g13570.	TRUE
augustus_masked-Contig196-processed-gene-0.32	bisque4	--	-0.649707	0.000102199	--	0.22956	0.22235	--	0.964462	1.00968e-17	--	0.931329	8.31756e-14	0.911756	2.46238e-12	--	--	--	--	FALSE
augustus_masked-Contig226-processed-gene-0.25	bisque4	--	0.162141	0.39198	--	0.447214	0.0132192	7.08246	0.775147	4.9181e-07	--	0.989265	6.19105e-25	0.813364	4.67497e-08	--	--	--	--	FALSE
augustus_masked-Contig25-processed-gene-102.1	bisque4	--	-0.328921	0.0759339	--	-0.89044	4.44797e-11	--	0.712461	1.00242e-05	--	0.663327	6.46375e-05	0.689935	2.4628e-05	Q9SSC1	F18B13.26	36.842	MAPK kinase substrate protein At1g80180; May play a role in the regulation of stomata patterning.	FALSE
augustus_masked-Contig25-processed-gene-188.59	bisque4	--	-0.229376	0.222732	--	-0.5884	0.000626248	--	0.915031	1.48051e-12	--	0.794769	1.56195e-07	0.659835	7.28506e-05	O80678	UBA2B	49.677	UBP1-associated protein 2B; Heterogeneous nuclear ribonucleoprotein (hnRNP)-like protein that acts as component of a complex regulating the turnover of mRNAs in the nucleus. Binds with high affinity to RNA molecules that contain U- rich sequences in 3'-UTRs. May function in complex with UBP1 and contribute to the stabilization of mRNAs in the nucleus (By similarity).	FALSE
augustus_masked-Contig25-processed-gene-196.33	bisque4	--	0.189943	0.31473	--	0.658704	7.57054e-05	7.41755	0.984266	1.26797e-22	6.9441	0.998756	5.13906e-38	0.937454	2.33669e-14	F4I270	F10D13.24	34.628	Disease resistance protein (TIR-NBS-LRR class).	FALSE
augustus_masked-Contig25-processed-gene-221.30	bisque4	--	-0.200849	0.28722	--	-0.263839	0.158892	--	0.737284	3.36052e-06	--	0.720262	7.19879e-06	0.819839	2.97624e-08	F4HQA2	F19K16.28	52.933	HAT transposon superfamily.	FALSE
augustus_masked-Contig25-processed-gene-235.10	bisque4	--	0.502367	0.00466938	--	0.6301	0.000190284	6.01468	0.976108	4.18005e-20	6.09635	0.993389	7.16846e-28	0.963561	1.4257e-17	--	--	--	--	FALSE
augustus_masked-Contig25-processed-gene-80.5	bisque4	--	-0.165561	0.381933	--	0.292271	0.117055	--	0.802375	9.68327e-08	--	0.900824	1.17875e-11	0.850313	2.7135e-09	Q9SU83	T16L4.190	71.93	Alkaline-phosphatase-like family protein.	FALSE
augustus_masked-Contig25-processed-gene-98.28	bisque4	--	-0.210616	0.263925	--	-0.155109	0.413108	--	0.732902	4.11086e-06	--	0.848042	3.30127e-09	0.656007	8.29159e-05	O82380	PCMP-H33	43.274	Pentatricopeptide repeat-containing protein At2g29760, chloroplastic; Involved in RNA editing event in chloroplasts. Required for the editing of a single site in rps12 transcript.	FALSE
augustus_masked-Contig251-processed-gene-0.17	bisque4	--	-0.925278	2.61203e-13	--	-0.765971	8.09316e-07	--	0.629606	0.000193187	--	0.817986	3.39279e-08	0.816849	3.67426e-08	Q9FXH3	F6F9.20	45.128	ATP-dependent protease La (LON) domain protein.	FALSE
augustus_masked-Contig28-processed-gene-178.21	bisque4	--	0.148548	0.43338	4.78374	0.821729	2.59971e-08	10.1995	0.961448	3.09818e-17	9.4912	0.995723	1.63378e-30	0.935222	3.76461e-14	--	--	--	--	TRUE
augustus_masked-Contig28-processed-gene-183.33	bisque4	--	-0.352337	0.056188	--	-0.661257	6.94003e-05	--	0.519613	0.00325272	--	0.349802	0.0581071	0.532466	0.00245376	Q9M5J9	PGIP1	41.641	Polygalacturonase inhibitor 1; Inhibitor of fungal polygalacturonase. It is an important factor for plant resistance to phytopathogenic fungi. Belongs to the polygalacturonase-inhibiting protein family.	FALSE
augustus_masked-Contig28-processed-gene-22.7	bisque4	--	-0.498803	0.00502017	--	0.683566	3.13074e-05	--	0.900865	1.17217e-11	--	0.460465	0.0104501	0.732251	4.23441e-06	Q9M0G2	OZF2	50.954	Zinc finger CCCH domain-containing protein 49.	FALSE
augustus_masked-Contig28-processed-gene-25.19	bisque4	--	-0.551927	0.00156717	--	-0.866437	6.1072e-10	--	0.751112	1.73244e-06	--	0.90455	7.06099e-12	0.729718	4.7476e-06	Q9SR67	T22K18.16	41.071	AT3g10020/T22K18_16.	FALSE
augustus_masked-Contig28-processed-gene-26.19	bisque4	--	-0.538895	0.00212216	--	-0.866163	6.27393e-10	--	0.842549	5.23678e-09	--	0.934724	4.17784e-14	0.773141	5.49453e-07	Q9SR67	T22K18.16	41.071	AT3g10020/T22K18_16.	FALSE
augustus_masked-Contig28-processed-gene-297.26	bisque4	--	-0.953122	4.54612e-16	--	0.165481	0.382167	--	0.538315	0.00215041	--	0.844778	4.35186e-09	0.816118	3.86635e-08	Q9STE7	RPP13L3	29.129	Putative disease resistance RPP13-like protein 3; Potential disease resistance protein; Belongs to the disease resistance NB-LRR family. RPP13 subfamily.	FALSE
augustus_masked-Contig28-processed-gene-298.25	bisque4	--	-0.385787	0.0352443	--	-0.00148041	0.993805	--	0.562712	0.00120798	--	0.676689	4.03021e-05	0.654789	8.63682e-05	Q9ZVT0	F15K9.11	35.78	ELKS/Rab6-interacting/CAST family protein.	FALSE
augustus_masked-Contig28-processed-gene-321.46	bisque4	--	0.074134	0.697031	--	0.290867	0.118905	5.56203	0.951172	7.94676e-16	6.66221	0.961852	2.6801e-17	0.882083	1.1802e-10	Q94C50	MKP11.6	35.484	Transmembrane protein, putative (DUF1218).	FALSE
augustus_masked-Contig28-processed-gene-334.47	bisque4	--	0.29355	0.115387	--	-0.121701	0.521751	--	0.967277	3.23541e-18	--	0.899572	1.39389e-11	0.668254	5.44524e-05	Q8VZI8	FTSH10	71.429	ATP-dependent zinc metalloprotease FTSH 10, mitochondrial; Probable ATP-dependent zinc metallopeptidase. Involved in the assembly and/or stability of the complexes I and V of the mitochondrial oxidative phosphorylation system; In the N-terminal section; belongs to the AAA ATPase family.	FALSE
augustus_masked-Contig28-processed-gene-360.23	bisque4	--	-0.378712	0.0390431	--	-0.65378	8.93267e-05	--	0.656661	8.11134e-05	--	0.792613	1.78224e-07	0.681209	3.41637e-05	Q9LYJ3	ARFA1B	98.343	ADP-ribosylation factor-like protein; Belongs to the small GTPase superfamily. Arf family.	FALSE
augustus_masked-Contig28-processed-gene-375.69	bisque4	--	-0.00814122	0.965943	--	0.233864	0.213562	--	0.842164	5.40512e-09	--	0.772861	5.57984e-07	0.856705	1.53522e-09	Q9SV26	PCMP-H65	41.429	Pentatricopeptide repeat-containing protein At4g01030, mitochondrial.	FALSE
augustus_masked-Contig28-processed-gene-400.8	bisque4	--	0.143747	0.448553	6.19836	0.943835	5.39005e-15	6.62717	0.773598	5.35806e-07	6.86386	0.889871	4.76533e-11	0.831485	1.26056e-08	Q9SZL8	FRS5	27.651	Protein FAR1-RELATED SEQUENCE 5; Putative transcription activator involved in regulating light control of development.	TRUE
augustus_masked-Contig28-processed-gene-419.20	bisque4	--	-0.0883084	0.642619	--	0.791679	1.88619e-07	1.85863	0.987707	4.08751e-24	1.89592	0.987621	4.50644e-24	0.897238	1.89446e-11	Q8GUP2	Q8GUP2_ARATH	62.088	S-adenosyl-L-methionine-dependent methyltransferases superfamily protein.	FALSE
augustus_masked-Contig28-processed-gene-98.2	bisque4	--	0.0912871	0.631399	--	0.630319	0.000189013	6.98494	0.983363	2.75328e-22	7.46328	0.753143	1.56615e-06	0.828264	1.60888e-08	Q9C9D1	CYP78A10	53.053	Cytochrome P450, family 78, subfamily A, polypeptide 10; Belongs to the cytochrome P450 family.	FALSE
augustus_masked-Contig29-processed-gene-8.31	bisque4	--	-0.36132	0.0497868	5.10418	0.815158	4.13252e-08	7.03886	0.967861	2.52347e-18	6.5899	0.953064	4.62448e-16	0.958736	7.89216e-17	Q9FNJ5	MDJ22.8	26.537	F-box/FBD/LRR-repeat protein At5g22660.	TRUE
augustus_masked-Contig3-processed-gene-190.23	bisque4	--	-0.1598	0.398944	--	-0.163384	0.388311	--	0.874825	2.59965e-10	--	0.791663	1.88801e-07	0.864047	7.70907e-10	Q9FLS0	MBK20.4	29.167	F-box protein At5g07610.	FALSE
augustus_masked-Contig3-processed-gene-22.47	bisque4	--	-0.486827	0.00636844	--	0.579719	0.000786674	--	0.874192	2.77854e-10	--	0.979898	3.812e-21	0.936612	2.8027e-14	Q9FHA4	SBT1.9	35.526	Subtilisin-like protease SBT1.9.	FALSE
augustus_masked-Contig3-processed-gene-23.1	bisque4	--	-0.212666	0.259197	--	0.423613	0.0196648	--	0.868939	4.76297e-10	--	0.987381	5.888e-24	0.697602	1.8302e-05	O81821	HSFA1B	47.17	Heat stress transcription factor A-1b; Transcriptional activator that specifically binds DNA sequence 5'-AGAAnnTTCT-3' known as heat shock promoter elements (HSE); Belongs to the HSF family. Class A subfamily.	FALSE
augustus_masked-Contig3-processed-gene-305.15	bisque4	--	0.165962	0.380765	4.60444	0.984977	6.66654e-23	5.82431	0.916122	1.244e-12	5.5989	0.954119	3.38533e-16	0.923133	3.82997e-13	Q8LBI9	F17K4.90	52.144	Sugar transporter ERD6-like 16; Sugar transporter; Belongs to the major facilitator superfamily. Sugar transporter (TC 2.A.1.1) family.	TRUE
augustus_masked-Contig3-processed-gene-323.11	bisque4	--	0.167677	0.375792	8.54243	0.88292	1.07386e-10	9.6139	0.998915	7.61011e-39	9.37319	0.940684	1.13478e-14	0.799753	1.1445e-07	--	--	--	--	TRUE
augustus_masked-Contig3-processed-gene-367.47	bisque4	--	0.489623	0.00602892	--	-0.179489	0.342587	--	0.963545	1.43421e-17	--	0.978201	1.1728e-20	0.731968	4.28904e-06	P48484	TOPP4	88.026	Serine/threonine-protein phosphatase PP1 isozyme 4; Serine/threonine-protein phosphatase that possesses phosphatase activity toward para-nitrophenyl phosphate (pNPP) in vitro. Acts as positive regulator in the gibberellin (GA) signaling pathway to regulate plant growth and development. Promotes the GA-induced and proteasomal-dependent degradation of the DELLA proteins RGA and GAI by directly bind…	FALSE
augustus_masked-Contig3-processed-gene-39.37	bisque4	--	0.326094	0.0786409	--	0.759744	1.12069e-06	--	0.524737	0.00291076	--	0.724834	5.89883e-06	0.392252	0.032039	Q93WC9	IPT3	50.765	Adenylate isopentenyltransferase 3, chloroplastic; Involved in cytokinin biosynthesis. Catalyzes the transfer of an isopentenyl group from dimethylallyl diphosphate (DMAPP) to ATP and ADP; Belongs to the IPP transferase family.	FALSE
augustus_masked-Contig3-processed-gene-409.48	bisque4	--	-0.341455	0.06479	--	-0.667311	5.62819e-05	--	0.759182	1.15359e-06	--	0.882158	1.17031e-10	0.712903	9.84088e-06	Q9FJN8	RABA4A	78.241	Ras-related protein RABA4a; Intracellular vesicle trafficking and protein transport.	FALSE
augustus_masked-Contig3-processed-gene-48.47	bisque4	--	-0.521022	0.00315539	--	0.150321	0.427849	--	0.749705	1.85676e-06	--	0.932443	6.66142e-14	0.818248	3.33084e-08	Q9FRR1	PRA1E	42.69	PRA1 family protein E; May be involved in both secretory and endocytic intracellular trafficking in the endosomal/prevacuolar compartments; Belongs to the PRA1 family.	FALSE
augustus_masked-Contig3-processed-gene-52.15	bisque4	--	0.0840948	0.658621	--	0.768947	6.903e-07	2.27438	0.898048	1.70464e-11	--	0.832556	1.16104e-08	0.858311	1.32483e-09	Q8LK93	PCMP-H26	55.382	Pentatricopeptide repeat-containing protein At2g02980, chloroplastic; Involved in RNA editing event in chloroplasts. Required for the editing of a single site in ndhD transcript, which is a plastid- encoded subunits of the chloroplast NAD(P)H dehydrogenase (NDH) complex. Not essential for the activity of the NDH complex of the photosynthetic electron transport chain.	FALSE
augustus_masked-Contig3-processed-gene-55.17	bisque4	--	0.0557101	0.769982	--	0.00242604	0.989849	--	0.944266	4.85128e-15	--	0.784791	2.84035e-07	0.875846	2.3333e-10	Q9FG64	Q9FG64_ARATH	23.377	Similarity to Ta11-like non-LTR retroelement protein.	FALSE
augustus_masked-Contig3-processed-gene-85.46	bisque4	--	-0.600442	0.000451491	--	-0.325987	0.0787445	--	-0.0457064	0.810461	--	0.440121	0.0149371	0.660699	7.07371e-05	Q9C503	NDF5	38.298	Protein NDH-DEPENDENT CYCLIC ELECTRON FLOW 5; Required for both formation and activity of the chloroplast NAD(P)H dehydrogenase (NDH) complex of the photosynthetic electron transport chain. May function in assembly or stabilization of the NDH complex.	FALSE
augustus_masked-Contig30-processed-gene-132.7	bisque4	--	0.457356	0.0110516	6.09328	0.608391	0.00036118	7.94034	0.972873	2.42449e-19	8.5674	0.991957	1.1047e-26	0.92336	3.67989e-13	F4KA12	T32B20.70	42.396	ATP-dependent DNA helicase; Belongs to the helicase family.	TRUE
augustus_masked-Contig30-processed-gene-148.33	bisque4	--	0.241584	0.198396	--	0.955612	2.15004e-16	3.4471	0.98421	1.33184e-22	3.41165	0.856395	1.57925e-09	0.847901	3.34119e-09	Q9FXB2	GOLS2	45.146	Galactinol synthase 2; Galactinol synthase involved in the biosynthesis of raffinose family oligosaccharides (RFOs) that function as osmoprotectants. Promotes stress tolerance of factors such as drought, chilling, salinity and methylviologen (MV), a superoxide radical generating drug, by mediating an increase in levels of the endogenous osmoprotective compounds, galactinol and raffinose; Belongs …	FALSE
augustus_masked-Contig30-processed-gene-224.26	bisque4	--	-0.109672	0.563995	--	-0.60262	0.00042496	--	0.652307	9.38034e-05	--	0.797321	1.33348e-07	0.664665	6.1716e-05	Q8VZQ0	F8F16.60	54.098	Probable nucleoredoxin 3; Probable thiol-disulfide oxidoreductase that may participate in various redox reactions.	FALSE
augustus_masked-Contig30-processed-gene-23.15	bisque4	--	-0.0368855	0.846559	--	-0.987576	4.7381e-24	--	0.869519	4.4928e-10	--	0.947949	1.90619e-15	0.682343	3.27616e-05	--	--	--	--	FALSE
augustus_masked-Contig30-processed-gene-257.31	bisque4	--	0.481051	0.00712171	--	0.647641	0.000109343	--	0.948678	1.57172e-15	--	0.997785	1.64987e-34	0.850874	2.58394e-09	Q9FI56	CLPC1	87.65	Chaperone protein ClpC1, chloroplastic; Molecular chaperone that hydrolyzes ATP and is associated with the chloroplast protein import apparatus. May function as the motor for chloroplast protein translocation, as translocation requires ATP hydrolysis in the stroma. May interact with a ClpP-like protease involved in degradation of denatured proteins in the chloroplast. Involved in the regulation o…	FALSE
augustus_masked-Contig30-processed-gene-271.35	bisque4	--	-0.271094	0.147325	--	0.147343	0.437163	--	0.804905	8.22196e-08	--	0.871644	3.61934e-10	0.687033	2.74934e-05	Q949W6	KAKU4	27.979	Protein KAKU4; Required for nucleus structure organization (e.g. size and shape).	FALSE
augustus_masked-Contig30-processed-gene-73.33	bisque4	--	0.288507	0.122066	--	0.820088	2.92394e-08	--	0.976603	3.12817e-20	--	0.936009	3.18806e-14	0.863286	8.29492e-10	Q9M1S6	T5N23_100	47.761	Uncharacterized protein T5N23_100.	FALSE
augustus_masked-Contig33-processed-gene-0.16	bisque4	--	0.164657	0.384575	2.94392	0.984381	1.14522e-22	3.97259	0.997852	1.07708e-34	3.58607	0.986597	1.36274e-23	0.910537	2.96101e-12	O81767	EMB2758	50	Pentatricopeptide repeat-containing protein At4g33990; Belongs to the PPR family. PCMP-H subfamily.	TRUE
augustus_masked-Contig33-processed-gene-10.7	bisque4	--	0.0762383	0.688851	--	0.552768	0.00153613	--	0.897456	1.84146e-11	--	0.927765	1.65169e-13	0.709682	1.12503e-05	Q9FLP7	MCO15.10	21.587	Putative F-box protein At5g55150.	FALSE
augustus_masked-Contig33-processed-gene-18.27	bisque4	--	0.499492	0.0049507	2.88128	0.915574	1.35798e-12	4.00425	0.960914	3.74449e-17	3.83278	0.989787	3.09224e-25	0.825532	1.97101e-08	--	--	--	--	TRUE
augustus_masked-Contig33-processed-gene-8.41	bisque4	--	0.216461	0.250593	6.1919	0.911056	2.73833e-12	6.88801	0.964729	9.10192e-18	7.1502	0.999227	6.66918e-41	0.875678	2.3754e-10	--	--	--	--	TRUE
augustus_masked-Contig335-processed-gene-0.32	bisque4	--	-0.339812	0.0661736	--	0.554681	0.00146758	--	0.709157	1.14962e-05	--	0.869709	4.40772e-10	0.694498	2.06617e-05	O81148	PAC1	82.381	Proteasome subunit alpha type-4-A; The proteasome is a multicatalytic proteinase complex which is characterized by its ability to cleave peptides with Arg, Phe, Tyr, Leu, and Glu adjacent to the leaving group at neutral or slightly basic pH. The proteasome has an ATP-dependent proteolytic activity.	FALSE
augustus_masked-Contig362-processed-gene-2.39	bisque4	--	0.200945	0.286984	--	0.79198	1.85216e-07	--	0.865004	7.02617e-10	--	0.964041	1.18748e-17	0.709117	1.15152e-05	Q4PSI6	FBD1	28.641	FBD-associated F-box protein At4g13985.	FALSE
augustus_masked-Contig38-processed-gene-113.42	bisque4	--	-0.457314	0.01106	--	-0.217223	0.248886	--	0.618681	0.000268139	--	0.861824	9.53616e-10	0.778637	4.04449e-07	Q04088	POSF21	51.966	Probable transcription factor PosF21; Putative transcription factor with an activatory role; Belongs to the bZIP family.	FALSE
augustus_masked-Contig38-processed-gene-279.40	bisque4	--	-0.19374	0.304972	--	-0.442096	0.0144411	--	0.324266	0.0804293	--	0.737119	3.38639e-06	0.496422	0.00526684	P35614	ERF1-3	90.618	Eukaryotic peptide chain release factor subunit 1-3; Directs the termination of nascent peptide synthesis (translation) in response to the termination codons UAA, UAG and UGA. Modulates plant growth and development.	FALSE
augustus_masked-Contig38-processed-gene-403.36	bisque4	--	0.303777	0.102683	--	0.584784	0.000689189	--	0.91193	2.39795e-12	--	0.721131	6.93362e-06	0.627037	0.0002089	Q9FG97	MPF21.16	28.402	Ankyrin repeat family protein.	FALSE
augustus_masked-Contig38-processed-gene-455.16	bisque4	--	0.268933	0.150705	--	0.385477	0.0354042	3.58782	0.872271	3.39323e-10	3.4811	0.884768	8.69676e-11	0.87744	1.96715e-10	Q9LV83	MXK3.18	24.8	Mitochondrial transcription termination factor family protein.	FALSE
augustus_masked-Contig38-processed-gene-502.37	bisque4	--	-0.016048	0.932922	--	0.65921	7.4417e-05	--	0.804878	8.23671e-08	--	0.777828	4.23345e-07	0.636332	0.000156897	O65572	CCD1	30	Carotenoid 9,10(9',10')-cleavage dioxygenase 1; Cleaves a variety of carotenoids symmetrically at both the 9- 10 and 9'-10' double bonds. Active on beta,beta-carotene, lutein, zeaxanthin, all-trans-violaxanthin, 9-cis-violaxanthin and 9'-cis- neoxanthin. With most substrates, the carotenoid is symmetrically cleaved. Probably not involved in abscisic acid biosynthesis. Belongs to the carotenoid ox…	FALSE
augustus_masked-Contig38-processed-gene-537.17	bisque4	--	0.416243	0.0221421	--	0.297598	0.110226	6.09175	0.89931	1.4434e-11	6.40801	0.93372	5.14044e-14	0.83487	9.7009e-09	Q9ZUY4	F15K20.7	48.936	Expressed protein.	FALSE
augustus_masked-Contig38-processed-gene-561.31	bisque4	--	0.369013	0.0447774	--	0.666044	5.88288e-05	2.59897	0.918474	8.47757e-13	2.19701	0.967234	3.29546e-18	0.861808	9.55032e-10	Q3E6Q1	PCMP-H40	56	Pentatricopeptide repeat-containing protein At1g11290, chloroplastic; Involved in multiple sites RNA editing events in chloroplasts. Involved in the editing of the site 7 of ndhB (ndhB-7) and site 5 of ndhD (ndhD-5) transcripts, which are two plastid-encoded subunits of the chloroplast NAD(P)H dehydrogenase (NDH) complex. Involved in the editing of the site 3 of rpoB (rpoB-3) transcript. Required…	FALSE
augustus_masked-Contig38-processed-gene-86.5	bisque4	--	0.0485255	0.799	--	-0.148582	0.433274	--	0.784967	2.81137e-07	--	0.540293	0.00205544	0.573799	0.000915749	Q9FMH8	RD21B	62.704	Probable cysteine protease RD21B; Probable thiol protease.	FALSE
augustus_masked-Contig4-processed-gene-168.79	bisque4	--	0.333292	0.0718919	--	0.447214	0.0132192	6.29268	0.937667	2.23044e-14	6.04682	0.814194	4.41649e-08	0.439785	0.0150229	Q9FIZ3	GSO2	29.174	LRR receptor-like serine/threonine-protein kinase GSO2; Together with GSO1, receptor-like serine/threonine-kinase required during the development of the epidermal surface in embryos and cotyledons. Involved in the nuclear division phase of megagametogenesis. In coordination with GSO2, regulates root growth through control of cell division and cell fate specification. Controls seedling root growth…	FALSE
augustus_masked-Contig4-processed-gene-25.21	bisque4	--	-0.219035	0.244863	--	-0.582595	0.00072994	--	0.579494	0.000791276	--	0.379897	0.0383848	0.4042	0.0267381	F4JTE7	GPP1	57.647	(DL)-glycerol-3-phosphatase 1, mitochondrial; Acts as a glycerol-3-phosphatase with higher stereospecificity for L-glycerol-3-phosphate than DL-glycerol-3- phosphate. Can also dephosphorylate in vitro 5-amino- 6-(5-phospho-D-ribitylamino)uracil, also known as ARPP.	FALSE
augustus_masked-Contig4-processed-gene-93.6	bisque4	--	0.111718	0.556701	--	0.575329	0.000880719	5.94071	0.696415	1.91745e-05	6.28741	0.987339	6.16266e-24	0.836469	8.55454e-09	Q9LMA1	FMO1	31.418	Probable flavin-containing monooxygenase 1; Required for the establishment of systemic acquired resistance (SAR). Not involved in local defense mechanisms. Confers a salicylic acid-dependent (SA) resistance to virulent pathogens such as P.syringae pv tomato and H.parasitica.	FALSE
augustus_masked-Contig44-processed-gene-11.35	bisque4	--	0.10709	0.573261	--	0.206942	0.272538	--	0.843587	4.8057e-09	--	0.928006	1.57856e-13	0.786423	2.58133e-07	Q9FGF0	T12B11.5	63.571	Phosphoglycerate mutase-like protein 1; May play a role in carbohydrates metabolism. Belongs to the phosphoglycerate mutase family.	FALSE
augustus_masked-Contig44-processed-gene-27.43	bisque4	5.77093	0.67581	4.16039e-05	7.29715	0.983426	2.61207e-22	7.68343	0.98603	2.425e-23	8.17912	0.995807	1.23918e-30	0.906967	5.00638e-12	Q9FHY5	MJC20.8	36.039	Emb|CAB72466.1.	FALSE
augustus_masked-Contig488-processed-gene-1.40	bisque4	--	-0.12251	0.518968	--	0.61186	0.000327045	2.49788	0.933799	5.05768e-14	2.63303	0.863658	8.0031e-10	0.913584	1.85811e-12	--	--	--	--	FALSE
augustus_masked-Contig50-processed-gene-2.23	bisque4	--	0.0401636	0.833104	--	0.128032	0.500155	--	0.631778	0.000180728	--	0.780952	3.54564e-07	0.632656	0.000175896	Q96303	PHT1-4	76.744	Inorganic phosphate transporter 1-4; High-affinity transporter for external inorganic phosphate. Acts as a H(+):phosphate symporter in both low- and high-Pi conditions. Confers sensitivity to arsenate.	FALSE
augustus_masked-Contig50-processed-gene-66.11	bisque4	--	0.140997	0.457372	--	0.60862	0.000358833	--	0.926335	2.15406e-13	--	0.958957	7.33041e-17	0.73511	3.71561e-06	Q9SMR2	TFCC	41.742	Tubulin-folding cofactor C; Essential tubulin-folding protein involved in the final step of the tubulin folding pathway. Required for continuous microtubule cytoskeleton organization, mitotic division, cytokinesis, and to couple cell cycle progression to cell division in embryos and endosperms. Not essential for cell viability. Binds probably to the multimeric supercomplex, stimulating GTP hydrol…	FALSE
augustus_masked-Contig50-processed-gene-77.45	bisque4	--	-0.484464	0.006668	--	-0.787632	2.40336e-07	--	0.643144	0.000126442	--	0.528314	0.00269089	0.702079	1.53241e-05	Q9SI09	XERICO	37.107	Probable E3 ubiquitin-protein ligase XERICO; Function on abscisic acid homeostasis at post-translational level, probably through ubiquitin/proteasome-dependent substrate- specific degradation.	FALSE
augustus_masked-Contig50-processed-gene-80.24	bisque4	--	0.0664724	0.727089	--	-0.000530814	0.997779	--	0.809219	6.18648e-08	2.27025	0.983047	3.57665e-22	0.876304	2.22219e-10	Q9LW45	bZIP42	32.749	Basic leucine-zipper 42.	FALSE
augustus_masked-Contig50-processed-gene-94.32	bisque4	--	0.581633	0.00074851	--	-0.404389	0.0266603	--	0.990161	1.83637e-25	--	0.958122	9.66715e-17	0.601158	0.000442614	Q8GXC7	F28L1.18	27.195	F-box/kelch-repeat protein At3g06240.	FALSE
augustus_masked-Contig6-processed-gene-100.40	bisque4	--	0.186325	0.324207	--	0.769593	6.66659e-07	7.05242	0.996213	2.98581e-31	6.36159	0.910394	3.02523e-12	0.925649	2.4422e-13	Q9LZF0	F12E4.130	22.761	At5g03390.	FALSE
augustus_masked-Contig6-processed-gene-134.22	bisque4	--	0.113437	0.550607	--	0.703211	1.46436e-05	--	0.915701	1.33063e-12	--	0.956519	1.61953e-16	0.918327	8.68673e-13	Q84M99	T18E12.13	28.042	Putative chloroplast nucleoid DNA binding protein; Belongs to the peptidase A1 family.	FALSE
augustus_masked-Contig6-processed-gene-134.23	bisque4	--	0.416814	0.0219412	--	0.803926	8.76174e-08	--	0.894291	2.76219e-11	--	0.894368	2.73544e-11	0.454576	0.0116137	Q9FZ70	F13B4.6	27.811	F-box/FBD/LRR-repeat protein At1g13570.	FALSE
augustus_masked-Contig6-processed-gene-137.25	bisque4	--	0.051916	0.785271	--	0.943281	6.16318e-15	--	0.930645	9.5145e-14	--	0.686913	2.76188e-05	0.732839	4.12267e-06	O65468	CRK8	43.215	Cysteine-rich receptor-like protein kinase 8.	FALSE
augustus_masked-Contig6-processed-gene-153.21	bisque4	--	0.250825	0.181242	--	0.670166	5.09038e-05	3.78737	0.943534	5.79777e-15	3.83847	0.988978	8.9452e-25	0.879715	1.53557e-10	Q7PC84	ABCG39	60.179	ABC transporter G family member 39; May be a general defense protein; Belongs to the ABC transporter superfamily. ABCG family. PDR (TC 3.A.1.205) subfamily.	FALSE
augustus_masked-Contig6-processed-gene-154.23	bisque4	--	0.313552	0.0915512	--	0.888086	5.90086e-11	5.56854	0.987475	5.30535e-24	5.21627	0.943751	5.50164e-15	0.938947	1.68174e-14	Q7PC84	ABCG39	53.688	ABC transporter G family member 39; May be a general defense protein; Belongs to the ABC transporter superfamily. ABCG family. PDR (TC 3.A.1.205) subfamily.	FALSE
augustus_masked-Contig6-processed-gene-18.1	bisque4	--	0.309546	0.0959965	--	0.583691	0.000709286	--	0.947232	2.29816e-15	--	0.962051	2.49359e-17	0.641917	0.000131507	Q84MA3	PCMP-E40	36.632	Pentatricopeptide repeat-containing protein At4g32430, mitochondrial.	FALSE
augustus_masked-Contig6-processed-gene-266.31	bisque4	--	-0.544537	0.00186393	--	-0.545148	0.00183765	--	0.842396	5.30303e-09	--	0.60704	0.000375297	0.844549	4.43584e-09	Q7G192	AAO2	51.65	Indole-3-acetaldehyde oxidase; In higher plant aldehyde oxidases (AO) appear to be homo- and heterodimeric assemblies of AO subunits with probably different physiological functions. In vitro, AO-gamma uses heptaldehyde, benzaldehyde, naphthaldehyde and cinnamaldehyde as substrates; AO-beta uses indole-3-acetaldehyde (IAAld), indole-3-aldehyde (IAld) and naphtaldehyde; the AAO2-AAO3 dimer uses abs…	FALSE
augustus_masked-Contig6-processed-gene-38.40	bisque4	--	0.301493	0.105425	--	0.131528	0.488423	--	0.959979	5.18238e-17	--	0.93721	2.46374e-14	0.675025	4.27993e-05	Q9LKU3	T32B20.g	64.815	Tetratricopeptide repeat (TPR)-like superfamily protein.	FALSE
augustus_masked-Contig6-processed-gene-409.67	bisque4	--	0.372524	0.042629	--	0.446559	0.0133705	--	0.917686	9.65257e-13	2.62498	0.980859	1.93079e-21	0.819423	3.06546e-08	Q9SZG2	F19F18.190	38.554	At4g37700.	FALSE
augustus_masked-Contig6-processed-gene-446.18	bisque4	7.0724	0.378035	0.039423	8.9978	0.878656	1.72434e-10	10.0182	0.996184	3.32071e-31	9.59244	0.935049	3.9034e-14	0.875772	2.3518e-10	Q9SX38	F14I3.19	29.511	Putative disease resistance protein At1g50180; Potential disease resistance protein; Belongs to the disease resistance NB-LRR family.	FALSE
augustus_masked-Contig6-processed-gene-57.39	bisque4	--	-0.310147	0.0953193	--	0.0115869	0.951543	--	0.405896	0.026047	--	0.493068	0.00563182	0.487934	0.00623211	Q9SZF8	F19F18.150	55.479	Ribosomal protein L12/ ATP-dependent Clp protease adaptor protein ClpS family protein.	FALSE
augustus_masked-Contig6-processed-gene-66.9	bisque4	--	-0.00885796	0.962947	--	0.40134	0.0279366	--	0.977288	2.0722e-20	--	0.870426	4.0987e-10	0.767018	7.65487e-07	Q9ZQD8	F9O13.1	32.09	Calmodulin-binding protein (DUF1645).	FALSE
augustus_masked-Contig6-processed-gene-85.1	bisque4	--	0.251131	0.180693	--	0.919161	7.56402e-13	--	0.95178	6.6943e-16	--	0.948694	1.56488e-15	0.823408	2.30247e-08	--	--	--	--	FALSE
augustus_masked-Contig604-processed-gene-0.20	bisque4	--	0.296446	0.111677	5.54582	0.839019	6.97985e-09	6.83575	0.707496	1.23079e-05	6.74556	0.83866	7.18427e-09	0.815467	4.04491e-08	--	--	--	--	TRUE
augustus_masked-Contig623-processed-gene-0.58	bisque4	--	-0.204904	0.277394	--	-0.184131	0.33004	--	0.586758	0.000654187	--	0.771706	5.94387e-07	0.712685	9.93084e-06	A0A1P8AUJ8	T22I11.17	25.602	Mitochondrial transcription termination factor family protein.	FALSE
augustus_masked-Contig685-processed-gene-2.22	bisque4	--	-0.0437887	0.818279	--	0.456029	0.0113169	--	0.884016	9.48048e-11	--	0.883436	1.01283e-10	0.863812	7.88562e-10	--	--	--	--	FALSE
augustus_masked-Contig773-processed-gene-2.87	bisque4	--	-0.298886	0.108621	--	0.457533	0.0110166	--	0.663032	6.52961e-05	--	0.85328	2.09002e-09	0.688964	2.55554e-05	Q9LFN6	RH56	86.946	DEAD-box ATP-dependent RNA helicase 56; ATP-dependent RNA helicase involved in pre-mRNA splicing. Required for the export of mRNA out of the nucleus. In addition to ssRNA and dsRNA, binds dsDNA, but not ssDNA. Belongs to the DEAD box helicase family. DECD subfamily.	FALSE
augustus_masked-Contig777-processed-gene-0.27	bisque4	--	0.125297	0.50943	--	0.0627258	0.741937	--	0.871029	3.85454e-10	--	0.627134	0.000208284	0.559393	0.00130994	Q9XI60	LPP2	65.314	Lipid phosphate phosphatase 2; May play a general 'housekeeping role' in lipid metabolism. Exhibits both diacylglycerol pyrophosphate (DGPP) phosphatase and phosphatidate (PA) phosphatase activities with no preference for either substrate. May play a role downstream of the ABA signaling pathway during seed germination and in stomatal movement in leaves. Belongs to the PA-phosphatase related phosp…	FALSE
augustus_masked-Contig8-processed-gene-144.30	bisque4	--	0.150919	0.425992	--	0.70009	1.65888e-05	--	0.932539	6.53478e-14	--	0.927876	1.61777e-13	0.808474	6.50147e-08	Q9XGZ0	NADP-ME3	73.148	NADP-dependent malic enzyme 3.	FALSE
augustus_masked-Contig8-processed-gene-180.35	bisque4	--	-0.559859	0.00129518	--	0.0296979	0.876203	--	0.110909	0.55958	--	0.471391	0.0085502	0.60748	0.000370642	P19172	CHIB1	54.167	Acidic endochitinase; This protein functions as a defense against chitin containing fungal pathogens; Belongs to the glycosyl hydrolase 18 family. Chitinase class III subfamily.	FALSE
augustus_masked-Contig8-processed-gene-186.28	bisque4	--	-0.414324	0.0228273	--	-0.592021	0.000568343	--	0.509882	0.00399789	--	-0.0090982	0.961942	0.495345	0.00538174	Q94F40	F1K23.6	47.222	GDSL esterase/lipase At1g28600; Belongs to the 'GDSL' lipolytic enzyme family.	FALSE
augustus_masked-Contig8-processed-gene-188.42	bisque4	--	-0.500734	0.00482738	--	-0.326695	0.0780595	--	0.790389	2.03887e-07	--	0.736403	3.5005e-06	0.762034	9.95374e-07	Q94F40	F1K23.6	47.778	GDSL esterase/lipase At1g28600; Belongs to the 'GDSL' lipolytic enzyme family.	FALSE
augustus_masked-Contig8-processed-gene-197.36	bisque4	--	-0.246879	0.188435	--	-0.128891	0.49726	--	0.896756	2.01666e-11	--	0.878415	1.77005e-10	0.793853	1.65236e-07	Q304B9	NCER2	70.628	Neutral ceramidase 2; Hydrolyzes the sphingolipid ceramide into sphingosine and free fatty acid; Belongs to the neutral ceramidase family.	FALSE
augustus_masked-Contig8-processed-gene-205.13	bisque4	--	0.269114	0.15042	--	-0.100272	0.598049	6.11373	0.9965	9.92442e-32	6.04348	0.958021	9.99369e-17	0.925954	2.30966e-13	P37702	TGG1	33.577	Myrosinase 1; Degradation of glucosinolates (glucose residue linked by a thioglucoside bound to an amino acid derivative) to glucose, sulfate and any of the products: thiocyanates, isothiocyanates, nitriles, epithionitriles or oxazolidine-2-thiones. These toxic degradation products can deter insect herbivores. Seems to function in abscisic acid (ABA) and methyl jasmonate (MeJA) signaling in guard…	FALSE
augustus_masked-Contig8-processed-gene-26.1	bisque4	--	-0.0707818	0.71013	--	0.183352	0.332126	--	0.7797	3.80797e-07	--	0.944392	4.70449e-15	0.689857	2.47016e-05	Q9XF43	CUT1	53.144	3-ketoacyl-CoA synthase 6; Contributes to cuticular wax and suberin biosynthesis. Involved in both decarbonylation and acyl-reduction wax synthesis pathways. Required for elongation of C24 fatty acids, an essential step of the cuticular wax production. Major condensing enzyme for stem wax and pollen coat lipid biosynthesis.	FALSE
augustus_masked-Contig8-processed-gene-278.61	bisque4	--	0.132407	0.485499	--	0.704537	1.38817e-05	--	0.906033	5.72459e-12	--	0.899718	1.36719e-11	0.572206	0.000953499	--	--	--	--	FALSE
augustus_masked-Contig853-processed-gene-0.52	bisque4	--	0.599258	0.00046653	2.86581	0.9902	1.7397e-25	3.62682	0.997623	4.42369e-34	3.86396	0.956775	1.49364e-16	0.596343	0.000505418	O82380	PCMP-H33	36.1	Pentatricopeptide repeat-containing protein At2g29760, chloroplastic; Involved in RNA editing event in chloroplasts. Required for the editing of a single site in rps12 transcript.	TRUE
augustus_masked-Contig87-processed-gene-0.18	bisque4	--	0.266212	0.15504	--	0.120861	0.524652	--	0.810573	5.64964e-08	--	0.859602	1.17527e-09	0.528186	0.00269851	O64668	PS1-2	53.782	Presenilin-like protein At1g08700; Probable subunit of the gamma-secretase complex, an endoprotease complex that catalyzes the intramembrane cleavage of integral membrane proteins such as Notch receptors; Belongs to the peptidase A22A family.	FALSE
augustus_masked-Contig88-processed-gene-0.35	bisque4	--	-0.147176	0.437686	--	-0.30309	0.103501	--	0.889994	4.69493e-11	--	0.822754	2.41435e-08	0.887692	6.18271e-11	Q9FLS0	MBK20.4	29.582	F-box protein At5g07610.	FALSE
augustus_masked-Contig910-processed-gene-0.94	bisque4	--	-0.04553	0.811179	--	0.532255	0.00246535	--	0.914135	1.70497e-12	--	0.972599	2.7855e-19	0.88604	7.50576e-11	Q9STY0	PEX11B	65.217	Peroxisomal membrane protein 11B; Involved in peroxisomal proliferation. Promotes peroxisomal duplication, aggregation or elongation without fission.	FALSE
augustus_masked-Contig912-processed-gene-2.62	bisque4	--	0.170512	0.367657	--	0.830709	1.33747e-08	--	0.953164	4.49124e-16	--	0.746603	2.16006e-06	0.512859	0.00375578	Q9SVS0	F17L22.230	66	RNA pseudouridine synthase 6, chloroplastic; Belongs to the pseudouridine synthase RluA family.	FALSE
augustus_masked-Contig946-processed-gene-0.4	bisque4	--	-0.0181235	0.92427	--	-0.702525	1.50529e-05	--	0.949581	1.23278e-15	--	0.934127	4.72799e-14	0.749419	1.88302e-06	Q9FFW4	MBB18.12	25.475	Putative FBD-associated F-box protein At5g38570.	FALSE
augustus_masked-Contig983-processed-gene-0.30	bisque4	--	0.166333	0.379686	--	0.690312	2.42762e-05	7.18995	0.992693	2.89548e-27	6.59078	0.948052	1.85503e-15	0.941684	8.9997e-15	Q9LZF0	F12E4.130	22.761	At5g03390.	FALSE
maker-Contig1-augustus-gene-111.26	bisque4	--	0.187252	0.321762	--	0.447214	0.0132192	7.41179	0.941953	8.45003e-15	7.59204	0.957152	1.32435e-16	0.938121	2.01926e-14	F4K9U0	T20K14.120	34.167	TPX2 (Targeting protein for Xklp2) protein family.	FALSE
maker-Contig1-augustus-gene-120.21	bisque4	--	0.401672	0.027795	--	0.65566	8.38861e-05	6.30045	0.983867	1.79637e-22	5.98673	0.957806	1.07218e-16	0.950661	9.16457e-16	--	--	--	--	FALSE
maker-Contig1-augustus-gene-13.2	bisque4	--	0.684426	3.03196e-05	3.00572	0.933839	5.01646e-14	3.29547	0.981821	9.43959e-22	2.9563	0.94808	1.84175e-15	0.647799	0.000108779	Q9M667	RPP13	30.889	Disease resistance protein RPP13; Disease resistance protein. Resistance proteins guard the plant against pathogens that contain an appropriate avirulence protein via an indirect interaction with this avirulence protein. That triggers a defense system including the hypersensitive response, which restricts the pathogen growth. In contrast to other resistance proteins, it works independently of ESD…	TRUE
maker-Contig1-augustus-gene-164.39	bisque4	--	0.137681	0.468125	--	0.95158	7.08456e-16	--	0.9861	2.26135e-23	--	0.96131	3.25445e-17	0.85138	2.47189e-09	Q9C7X6	F13N6.17	59.236	Antigenic heat-stable protein.	FALSE
maker-Contig1-augustus-gene-200.28	bisque4	--	0.0912871	0.631399	--	0.659475	7.37481e-05	8.90103	0.967652	2.76055e-18	8.11353	0.984314	1.21515e-22	0.93257	6.49334e-14	Q9FPT1	UBP12	58.779	Ubiquitin carboxyl-terminal hydrolase 12; Recognizes and hydrolyzes the peptide bond at the C-terminal Gly of ubiquitin. Involved in the processing of poly-ubiquitin precursors as well as that of ubiquitinated proteins (By similarity).	FALSE
maker-Contig1-augustus-gene-278.7	bisque4	--	0.319127	0.0856271	3.1182	0.982816	4.31587e-22	3.58016	0.988024	2.8415e-24	3.93529	0.979059	6.72312e-21	0.899808	1.35075e-11	Q9FK37	MXI22.6	41.573	Uncharacterized protein At5g50350.	TRUE
maker-Contig1-augustus-gene-281.14	bisque4	--	0.241264	0.199009	--	0.177023	0.349368	--	0.955	2.5953e-16	--	0.963821	1.29171e-17	0.866499	6.07005e-10	Q2V452	CIPK3	77.241	CBL-interacting serine/threonine-protein kinase 3; Involved in the resistance to some abiotic stresses (e.g. high salt, hyperosmotic stress) in young seedlings, by regulating the expression of several stress-inducible genes (cold- and salt-induced genes but not drought-responsive genes). Required for the ABA response during germination. CIPK serine-threonine protein kinases interact with CBL prot…	FALSE
maker-Contig1-augustus-gene-282.0	bisque4	--	0.0908747	0.632948	--	-0.0101723	0.957453	--	0.80518	8.07623e-08	--	0.954678	2.8614e-16	0.803612	8.94167e-08	Q94BZ1	ZIFL1	55.65	Protein ZINC INDUCED FACILITATOR-LIKE 1; Major facilitator superfamily (MFS) transporter probably involved in 2,4-dichlorophenoxyacetic acid (2,4-D) export. K(+) may be the physiological substrate of the transporter. [Isoform 3]: Mediates drought stress tolerance by regulating stomatal closure.	FALSE
maker-Contig1-augustus-gene-30.45	bisque4	--	-0.0249727	0.895784	--	0.898272	1.65518e-11	--	0.972689	2.66272e-19	--	0.985178	5.52379e-23	0.964507	9.92374e-18	Q9ASS7	CAT2-2	67.742	Cationic amino acid transporter 2, vacuolar; Permease involved in the transport of the cationic amino acids.	FALSE
maker-Contig1-augustus-gene-314.18	bisque4	--	-0.107731	0.570953	--	0.79324	1.71543e-07	--	0.901647	1.05447e-11	--	0.979604	4.6616e-21	0.862933	8.58007e-10	Q9MA75	VIP1-2	48.287	Transcription factor VIP1; Transcription activator that binds specifically to the VIP1 response elements (VREs) DNA sequence 5'-ACNGCT-3' found in some stress genes (e.g. TRX8 and MYB44), when phosphorylated/activated by MPK3. Required for Agrobacterium VirE2 nuclear import and tumorigenicity. Promotes transient expression of T-DNA in early stages by interacting with VirE2 in complex with the T-D…	FALSE
maker-Contig1-augustus-gene-327.22	bisque4	--	-0.927342	1.78779e-13	--	-0.45507	0.0115122	--	0.898345	1.63935e-11	--	0.780705	3.59617e-07	0.845076	4.24433e-09	F4KHA1	F4KHA1_ARATH	45.455	HAT dimerization domain-containing protein / transposase-like protein.	FALSE
maker-Contig1-augustus-gene-346.6	bisque4	--	-0.114595	0.546521	--	-0.0866061	0.649065	--	0.993583	4.72234e-28	--	0.922726	4.11385e-13	0.837236	8.04955e-09	Q93W20	NIFU2	70	NifU-like protein 2, chloroplastic; Molecular scaffold for [Fe-S] cluster assembly of chloroplastic iron-sulfur proteins. Required for biogenesis of ferredoxin, a major photosynthetic electron carrier containing [2Fe-2S] cluster. Required for the assembly of photosystem I complex. Belongs to the NifU family.	FALSE
maker-Contig1-augustus-gene-349.5	bisque4	--	0.24542	0.191145	8.69765	0.9303	1.0178e-13	10.6449	0.99611	4.34386e-31	10.3056	0.988323	1.99886e-24	0.984073	1.50249e-22	--	--	--	--	TRUE
maker-Contig1-augustus-gene-371.19	bisque4	--	0.214517	0.254976	--	0.944143	5.00046e-15	--	0.745196	2.31195e-06	--	0.915425	1.39068e-12	0.711578	1.03999e-05	--	--	--	--	FALSE
maker-Contig1-augustus-gene-381.67	bisque4	--	0.0288479	0.87972	--	0.180087	0.340953	--	0.919636	6.98595e-13	--	0.90222	9.75207e-12	0.820471	2.84506e-08	F4IUG1	F11A3.24	47.122	RNI-like superfamily protein.	FALSE
maker-Contig1-augustus-gene-4.37	bisque4	--	0.409455	0.024645	--	0.665833	5.92616e-05	--	0.993482	5.88238e-28	--	0.951068	8.1828e-16	0.658512	7.6199e-05	Q8LE51	F27I1.3	62.5	Protein yippee-like; Belongs to the yippee family.	FALSE
maker-Contig1-augustus-gene-40.35	bisque4	--	-0.505529	0.00437591	--	0.666899	5.70999e-05	--	0.938288	1.94626e-14	--	0.585952	0.000668291	0.831171	1.2912e-08	Q8L8B8	LOG3	77.215	Cytokinin riboside 5'-monophosphate phosphoribohydrolase LOG3; Cytokinin-activating enzyme working in the direct activation pathway. Phosphoribohydrolase that converts inactive cytokinin nucleotides to the biologically active free-base forms.	FALSE
maker-Contig1-augustus-gene-418.24	bisque4	--	-0.332172	0.0729116	--	-0.702231	1.52309e-05	--	0.883586	9.9567e-11	--	0.966243	4.97116e-18	0.703183	1.46603e-05	Q9SFX2	PUB43	58.364	U-box domain-containing protein 43; Functions as an E3 ubiquitin ligase.	FALSE
maker-Contig1-augustus-gene-429.1	bisque4	--	0.03002	0.874871	--	0.944387	4.71001e-15	--	0.927876	1.61772e-13	--	0.812799	4.85909e-08	0.857618	1.41217e-09	Q9M667	RPP13	30.021	Disease resistance protein RPP13; Disease resistance protein. Resistance proteins guard the plant against pathogens that contain an appropriate avirulence protein via an indirect interaction with this avirulence protein. That triggers a defense system including the hypersensitive response, which restricts the pathogen growth. In contrast to other resistance proteins, it works independently of ESD…	FALSE
maker-Contig1-augustus-gene-61.24	bisque4	--	-0.28166	0.131585	--	0.219594	0.243631	--	0.941815	8.72848e-15	--	0.801471	1.02608e-07	0.876755	2.11753e-10	Q42523	MCCA	64.533	Methylcrotonoyl-CoA carboxylase subunit alpha, mitochondrial; Biotin-attachment subunit of the 3-methylcrotonyl-CoA carboxylase, an enzyme that catalyzes the conversion of 3- methylcrotonyl-CoA to 3-methylglutaconyl-CoA, a critical step for leucine and isovaleric acid catabolism.	FALSE
maker-Contig1-augustus-gene-62.36	bisque4	--	-0.38072	0.0379329	--	-0.276844	0.138599	--	0.823102	2.35424e-08	--	0.711812	1.02991e-05	0.809711	5.98631e-08	Q42523	MCCA	64.667	Methylcrotonoyl-CoA carboxylase subunit alpha, mitochondrial; Biotin-attachment subunit of the 3-methylcrotonyl-CoA carboxylase, an enzyme that catalyzes the conversion of 3- methylcrotonyl-CoA to 3-methylglutaconyl-CoA, a critical step for leucine and isovaleric acid catabolism.	FALSE
maker-Contig1-augustus-gene-84.11	bisque4	--	-0.216954	0.249488	--	-0.108119	0.569559	--	0.828968	1.52596e-08	--	0.952254	5.84562e-16	0.813327	4.68688e-08	Q8RYD1	REM16	29.003	B3 domain-containing protein REM16.	FALSE
maker-Contig1-augustus-gene-95.43	bisque4	--	-0.16206	0.39222	--	0.559042	0.00132117	--	0.877971	1.85746e-10	--	0.690015	2.45535e-05	0.779242	3.90835e-07	Q56YN8	SMC3	60.949	Structural maintenance of chromosomes protein 3; Central component of cohesin, a complex required for chromosome cohesion during the cell cycle. The cohesin complex may form a large proteinaceous ring within which sister chromatids can be trapped. At anaphase, the complex is cleaved and dissociates from chromatin, allowing sister chromatids to segregate. Cohesion is coupled to DNA replication and…	FALSE
maker-Contig1-snap-gene-111.39	bisque4	--	-0.106864	0.574074	--	-0.588164	0.000630195	--	0.859028	1.23971e-09	2.88869	0.993525	5.3571e-28	0.880965	1.3373e-10	O64757	F19I3.16	36.9	Disease resistance family protein / LRR family protein.	FALSE
maker-Contig1-snap-gene-127.50	bisque4	--	-0.150303	0.427905	--	0.788039	2.34605e-07	--	0.987964	3.04632e-24	--	0.962019	2.52337e-17	0.774315	5.1501e-07	--	--	--	--	FALSE
maker-Contig1-snap-gene-167.5	bisque4	--	0.203566	0.28061	7.46359	0.964037	1.18971e-17	8.7982	0.993458	6.18208e-28	7.97696	0.861286	1.00343e-09	0.848537	3.16395e-09	--	--	--	--	TRUE
maker-Contig1-snap-gene-216.0	bisque4	--	0.356856	0.0528918	7.18586	0.885275	8.20297e-11	7.01062	0.935563	3.50402e-14	7.39862	0.977816	1.49566e-20	0.807698	6.84477e-08	--	--	--	--	TRUE
maker-Contig1-snap-gene-219.40	bisque4	--	0.285393	0.12633	--	0.441106	0.0146881	--	0.932389	6.73512e-14	--	0.87927	1.61231e-10	0.730872	4.50726e-06	Q9S9V9	FBL23	28.058	Putative F-box/LRR-repeat protein 23.	FALSE
maker-Contig1-snap-gene-255.12	bisque4	2.47341	0.742286	2.65691e-06	2.19474	0.992118	8.34301e-27	3.12556	0.992736	2.66672e-27	3.54669	0.962196	2.36569e-17	0.685948	2.86393e-05	P55852	SUMO1	85.87	Small ubiquitin-related modifier 1; Ubiquitin-like protein which can be covalently attached to target lysines as a monomer. Does not seem to be involved in protein degradation and may function as an antagonist of ubiquitin in the degradation process. Required for the massive protein sumoylation in the nucleus induced by heat shock and controlled by SIZ1. Involved in the regulation of the heat str…	FALSE
maker-Contig1-snap-gene-275.31	bisque4	--	-0.545945	0.00180389	--	-0.101164	0.594781	--	0.698002	1.80161e-05	--	0.531948	0.00248229	0.68308	3.18779e-05	O49255	NAC029	71.93	NAC transcription factor 29; Transcription activator that binds to, and transactivates the promoter of the abscisic aldehyde oxidase AAO3. Promotes chlorophyll degradation in leaves by enhancing transcription of AAO3, which leads to increased levels of the senescence-inducing hormone abscisic acid (ABA). Involved in the control of dehydration in senescing leaves. Binds to the DNA sequence 5'-CACG…	FALSE
maker-Contig1-snap-gene-29.5	bisque4	--	0.0817858	0.667453	--	0.0898969	0.636626	4.09675	0.924092	3.23224e-13	4.86503	0.97016	9.05448e-19	0.902675	9.16105e-12	Q9LM58	F2E2.8	32.184	BPS1-like protein.	FALSE
maker-Contig1-snap-gene-293.45	bisque4	--	-0.37417	0.0416503	--	-0.345093	0.0618072	--	0.60935	0.000351436	--	0.447579	0.0131354	0.727577	5.22455e-06	Q42569	CYP90A1	61.623	Cytochrome P450 90A1.	FALSE
maker-Contig1-snap-gene-294.35	bisque4	--	0.0151389	0.936714	--	0.951395	7.46348e-16	--	0.797326	1.33304e-07	--	0.748351	1.98404e-06	0.728385	5.03976e-06	Q9M1J2	NRPE5A	45.249	DNA-directed RNA polymerase V subunit 5A; DNA-dependent RNA polymerase catalyzes the transcription of DNA into RNA using the four ribonucleoside triphosphates as substrates. Component of RNA polymerase V involved in RNA-directed DNA methylation- dependent (RdDM) silencing of endogenous repeated sequences, including transposable elements. Required for establishment of DNA methylation. Belongs to t…	FALSE
maker-Contig1-snap-gene-315.15	bisque4	--	-0.127177	0.503045	--	0.479001	0.00740663	--	0.731671	4.34735e-06	--	0.884218	9.26397e-11	0.767595	7.4226e-07	Q9LMN5	F16F4.11	45.934	Sequence-specific DNA binding transcription factor.	FALSE
maker-Contig1-snap-gene-345.26	bisque4	--	-0.169733	0.369881	--	0.912311	2.26206e-12	--	0.941225	1.00156e-14	--	0.981441	1.25744e-21	0.939507	1.48336e-14	Q93ZX1	RFC4	81.711	Replication factor C subunit 4; May be involved in DNA replication and thus regulate cell proliferation; Belongs to the activator 1 small subunits family.	FALSE
maker-Contig1-snap-gene-357.2	bisque4	--	-0.0446067	0.814942	--	0.573892	0.000913592	--	0.788858	2.23454e-07	--	0.994755	2.83116e-29	0.822406	2.47585e-08	Q9SHJ5	GPAT1	37.471	Glycerol-3-phosphate acyltransferase 1; Esterifies acyl-group from acyl-ACP to the sn-1 position of glycerol-3-phosphate, an essential step in glycerolipid biosynthesis. Involved in pollen development, by being required for tapetum differentiation and male fertility. In addition to the sporophytic effect, it also exerts a gametophytic effect on pollen performance. Belongs to the GPAT/DAPAT family.	FALSE
maker-Contig1-snap-gene-357.7	bisque4	--	0.557937	0.00135701	4.83068	0.872413	3.34389e-10	5.31899	0.900438	1.24161e-11	4.81787	0.920922	5.6184e-13	0.737621	3.30831e-06	--	--	--	--	TRUE
maker-Contig1-snap-gene-36.18	bisque4	--	-0.404096	0.0267809	--	0.560176	0.00128524	--	0.987683	4.20185e-24	--	0.983691	2.08764e-22	0.874393	2.7206e-10	Q9LW00	MBD11	61	Methyl-CpG-binding domain-containing protein 11; Transcriptional regulator that binds DNA independently of its methylation status. Required during plant organogenesis and development.	FALSE
maker-Contig1-snap-gene-372.4	bisque4	--	0.166336	0.379677	10.653	0.972682	2.67177e-19	11.256	0.999214	8.42178e-41	10.7194	0.988431	1.7556e-24	0.873915	2.86031e-10	--	--	--	--	TRUE
maker-Contig1-snap-gene-373.7	bisque4	--	0.307392	0.0984528	--	0.78009	3.72443e-07	--	0.965944	5.61396e-18	--	0.952802	4.99043e-16	0.702876	1.48419e-05	Q8LA16	AL7	69.512	PHD finger protein ALFIN-LIKE 7; Histone-binding component that specifically recognizes H3 tails trimethylated on 'Lys-4' (H3K4me3), which mark transcription start sites of virtually all active genes.	FALSE
maker-Contig1-snap-gene-39.3	bisque4	--	0.253164	0.177071	2.90041	0.761078	1.04606e-06	4.28306	0.916115	1.24529e-12	4.18913	0.951869	6.52668e-16	0.91731	1.02641e-12	P47998	OASA1	74.843	Cysteine synthase 1; Acts as a major cysteine synthase, probably involved in maintaining organic sulfur level; Belongs to the cysteine synthase/cystathionine beta- synthase family.	TRUE
maker-Contig1-snap-gene-39.5	bisque4	--	0.191501	0.310704	4.49482	0.979567	4.77939e-21	6.38884	0.994444	6.32633e-29	6.32465	0.991023	5.1188e-26	0.980662	2.22634e-21	P47998	OASA1	80.818	Cysteine synthase 1; Acts as a major cysteine synthase, probably involved in maintaining organic sulfur level; Belongs to the cysteine synthase/cystathionine beta- synthase family.	TRUE
maker-Contig1-snap-gene-395.11	bisque4	--	-0.0769889	0.685942	--	-0.750306	1.80268e-06	--	0.710563	1.08478e-05	--	0.852404	2.25892e-09	0.625722	0.000217375	X5JA13	SEC10a	64.353	Exocyst complex component SEC10a; Component of the exocyst complex involved in the docking of exocytic vesicles with fusion sites on the plasma membrane during regulated or polarized secretion. Involved in polarized cell growth and organ morphogenesis. During cytokinesis, involved in cell plate initiation, cell plate maturation and formation of new primary cell wall; Belongs to the SEC10 family.	FALSE
maker-Contig1-snap-gene-411.11	bisque4	--	-0.398593	0.0291289	--	-0.0310164	0.870751	--	0.793385	1.70029e-07	--	0.802794	9.42644e-08	0.755702	1.37727e-06	Q9LJX5	MAL21.26	66.558	Probable mitochondrial adenine nucleotide transporter BTL1; Probable mitochondrial adenylate carrier that catalyzes the transport of ATP, ADP and AMP.	FALSE
maker-Contig1-snap-gene-411.12	bisque4	--	-0.377322	0.0398266	--	0.0614351	0.747074	--	0.896353	2.12409e-11	--	0.878972	1.66589e-10	0.880418	1.42085e-10	Q9SNB7	LPE1	55.802	Protein LOW PHOTOSYNTHETIC EFFICIENCY 1, chloroplastic; Required for light-regulated photosystem II (PSII) biogenesis and grana thylakoids formation by binding to the 5' UTR of PSII subunit mRNAs (e.g. psbJ, psbN and psbA) in a light-dependent manner through a redox-based mechanism, and facilitating the association of HCF173 with target mRNAs, which encodes PSII reaction center proteins (e.g. J, …	FALSE
maker-Contig1-snap-gene-425.5	bisque4	--	0.383386	0.0364986	4.89127	0.961667	2.86455e-17	6.01774	0.901035	1.1457e-11	5.46607	0.923948	3.31598e-13	0.728486	5.01705e-06	Q9FVQ6	PRR1	64.309	Pinoresinol reductase 1; Reductase involved in lignan biosynthesis. Unlike conventional pinoresinol reductases that can reduce both pinoresinol and lariciresinol, PRR1 shows a strict substrate preference toward pinoresinol. Active on both (+) and (-)-pinoresinol. Abstracts the 4R- hydride from the NADPH cofactor during catalysis.	TRUE
maker-Contig1-snap-gene-50.13	bisque4	--	0.144228	0.447022	--	0.953423	4.1624e-16	8.30396	0.982509	5.52099e-22	7.87165	0.94511	3.93952e-15	0.949487	1.2645e-15	--	--	--	--	FALSE
maker-Contig1-snap-gene-51.21	bisque4	--	0.39526	0.0306303	--	0.849953	2.79969e-09	--	0.930865	9.1143e-14	--	0.945119	3.93027e-15	0.879437	1.58318e-10	F4IDH6	YUP8H12R.35	56.637	Chaperone DnaJ-domain superfamily protein.	FALSE
maker-Contig1-snap-gene-51.24	bisque4	--	-0.76032	1.0879e-06	--	-0.613116	0.000315411	--	0.920592	5.94344e-13	--	0.588079	0.000631622	0.83451	9.97775e-09	O23082	A_TM018A10.19	41.29	Putative receptor-like protein kinase At4g00960; Belongs to the protein kinase superfamily. Ser/Thr protein kinase family.	FALSE
maker-Contig1-snap-gene-76.3	bisque4	--	-0.477786	0.0075799	--	0.558749	0.00133058	--	0.92265	4.1686e-13	1.77542	0.985907	2.74014e-23	0.876573	2.15909e-10	Q8VXY9	UAH	70.551	Ureidoglycolate hydrolase; Involved in the catabolism of purine nucleotides. Can use (S)-ureidoglycolate as substrate, but not (R)-ureidoglycolate or allantoate. The sequential activity of AAH, UGLYAH and UAH allows a complete purine breakdown without the intermediate generation of urea. Belongs to the peptidase M20 family.	FALSE
maker-Contig1-snap-gene-80.43	bisque4	--	0.188065	0.319628	--	0.0154224	0.935532	--	0.817924	3.40774e-08	--	0.920645	5.89025e-13	0.50715	0.00423175	Q9M9L2	MUG7	40	MuDR family transposase.	FALSE
maker-Contig1-snap-gene-81.7	bisque4	--	-0.236493	0.208311	--	0.242616	0.196427	--	0.573237	0.00092892	--	0.860459	1.08473e-09	0.625583	0.000218285	Q8RXK3	Q8RXK3_ARATH	52.083	Small nuclear RNA activating complex (SNAPc), subunit SNAP43 protein.	FALSE
maker-Contig1-snap-gene-93.6	bisque4	--	0.0366456	0.847545	--	0.625905	0.000216172	--	0.963003	1.75801e-17	--	0.87347	2.9963e-10	0.867544	5.47447e-10	Q8GUH7	HYP1	53.107	CSC1-like protein HYP1; Acts as an osmosensitive calcium-permeable cation channel.	FALSE
maker-Contig10-augustus-gene-114.55	bisque4	--	-0.031728	0.867811	--	0.695491	1.98786e-05	--	0.973364	1.8829e-19	--	0.918096	9.02329e-13	0.732782	4.13331e-06	Q9SL29	CNGC15	60.172	Putative cyclic nucleotide-gated ion channel 15; Putative cyclic nucleotide-gated ion channel; Belongs to the cyclic nucleotide-gated cation channel (TC 1.A.1.5) family.	FALSE
maker-Contig10-augustus-gene-126.3	bisque4	--	0.240909	0.19969	--	0.818157	3.3523e-08	--	0.773571	5.36599e-07	--	0.945527	3.54971e-15	0.684248	3.05217e-05	Q9FX59	T6J4.13	65.608	Sodium/hydrogen exchanger (DUF1218).	FALSE
maker-Contig10-augustus-gene-212.4	bisque4	--	0.178826	0.344402	--	0.857283	1.45629e-09	--	0.86705	5.74909e-10	--	0.664055	6.30321e-05	0.573509	0.000922516	Q9C5X3	KEU	74.962	SNARE-interacting protein KEULE; Regulator of vesicle trafficking involved in cytokinesis and root hair development, but not required for cell elongation.	FALSE
maker-Contig10-augustus-gene-218.6	bisque4	--	0.206005	0.274763	--	0.957447	1.2043e-16	--	0.930215	1.03472e-13	--	0.974421	1.07521e-19	0.759691	1.12377e-06	Q9FLG3	MUB3.7	39.062	Loricrin-like protein.	FALSE
maker-Contig10-augustus-gene-219.3	bisque4	--	-0.282812	0.129947	--	0.506205	0.0043153	--	0.790847	1.98344e-07	--	0.831203	1.28806e-08	0.830476	1.3614e-08	Q9LV21	CCT4	78.987	T-complex protein 1 subunit delta; Molecular chaperone; assists the folding of proteins upon ATP hydrolysis. Known to play a role, in vitro, in the folding of actin and tubulin.	FALSE
maker-Contig10-augustus-gene-294.57	bisque4	--	0.149352	0.430867	5.61978	0.922867	4.01327e-13	6.52035	0.930581	9.63403e-14	5.62136	0.752114	1.6485e-06	0.819645	3.01758e-08	--	--	--	--	TRUE
maker-Contig10-augustus-gene-299.38	bisque4	--	-0.0205779	0.91405	1.69826	0.982427	5.89192e-22	1.95823	0.982377	6.12999e-22	1.87173	0.980333	2.8132e-21	0.905301	6.35162e-12	Q9T034	T22F8.180	65.244	Phenylalanine--tRNA ligase alpha subunit, cytoplasmic; Belongs to the class-II aminoacyl-tRNA synthetase family. Phe-tRNA synthetase alpha subunit type 2 subfamily.	TRUE
maker-Contig10-augustus-gene-3.60	bisque4	--	0.0892051	0.639233	4.83415	0.920115	6.44352e-13	5.07607	0.892481	3.4633e-11	5.62137	0.993905	2.30237e-28	0.881961	1.19649e-10	--	--	--	--	TRUE
maker-Contig10-augustus-gene-30.17	bisque4	--	0.215141	0.253564	--	0.948668	1.57593e-15	1.80774	0.978033	1.305e-20	2.60125	0.992672	3.01275e-27	0.898762	1.55188e-11	Q8GYY5	ROPGAP3	47.761	Rho GTPase-activating protein 3; Acts as a GTPase activator for the Rac-type GTPase by converting it to an inactive GDP-bound state. Involved in secondary wall pattern formation. In association with ROPGEF4, mediates local activation of ARAC10/ROP11 to initiate the distinct pattern of secondary cell walls in xylem cells.	FALSE
maker-Contig10-augustus-gene-360.50	bisque4	--	0.276293	0.139418	6.01727	0.752292	1.63399e-06	6.38042	0.792945	1.74654e-07	6.57252	0.890846	4.23401e-11	0.740901	2.83706e-06	Q9SXC0	F23H11.27	44.543	NAD(P)-linked oxidoreductase superfamily protein.	TRUE
maker-Contig10-augustus-gene-366.20	bisque4	--	-0.290248	0.119729	--	0.231571	0.218213	--	0.951617	7.01039e-16	--	0.955145	2.48246e-16	0.850084	2.76797e-09	P46604	HAT22	46.886	Homeobox-leucine zipper protein HAT22; Probable transcription factor.	FALSE
maker-Contig10-augustus-gene-377.2	bisque4	--	0.13427	0.479324	--	NA	NA	--	0.947463	2.16469e-15	--	0.820236	2.8932e-08	0.864847	7.13409e-10	Q8H0V4	DUF7	27.717	DUF724 domain-containing protein 7; May act as a link between DNA replication, transcription and chromatin remodeling during flower development. May participate in the repression of LHP1-targeted genes during flower development by direct interaction with LHP1. May be involved in the polar growth of plant cells via transportation of RNAs (Probable).	FALSE
maker-Contig10-augustus-gene-382.2	bisque4	--	-0.126073	0.506788	--	0.710874	1.07085e-05	--	0.917611	9.77123e-13	--	0.942671	7.13131e-15	0.818106	3.36435e-08	Q9SVW8	PIRL4	45.941	Plant intracellular Ras-group-related LRR protein 4; Leucine-rich repeat protein that likely mediates protein interactions, possibly in the context of signal transduction. Belongs to the SHOC2 family.	FALSE
maker-Contig10-augustus-gene-420.41	bisque4	--	-0.23694	0.207427	--	-0.329748	0.0751561	--	0.450973	0.0123778	--	0.485456	0.00654081	0.561559	0.00124258	F4J937	F12A12.1	35.87	2-oxoglutarate (2OG) and Fe(II)-dependent oxygenase superfamily protein; Belongs to the iron/ascorbate-dependent oxidoreductase family.	FALSE
maker-Contig10-augustus-gene-440.13	bisque4	--	0.0875781	0.645381	--	-0.652085	9.44952e-05	--	0.906358	5.46424e-12	--	0.917933	9.26898e-13	0.592212	0.000565412	--	--	--	--	FALSE
maker-Contig10-augustus-gene-442.23	bisque4	--	0.0513536	0.787544	--	0.644086	0.000122676	--	0.92237	4.37701e-13	--	0.762737	9.59539e-07	0.780014	3.7407e-07	Q8GXU8	LPAT1	58.672	1-acyl-sn-glycerol-3-phosphate acyltransferase LPAT1, chloroplastic; Plastidial enzyme of the prokaryotic glycerol-3-phosphate pathway that converts lysophosphatidic acid (LPA) into phosphatidic acid by incorporating an acyl moiety at position sn-2. Utilizes palmitoyl-ACP (16:0-ACP) to produce phosphatidic acid containing a saturated group at position sn-2, which is characteristic of lipids synth…	FALSE
maker-Contig10-augustus-gene-447.59	bisque4	--	0.0472626	0.804129	--	0.613966	0.000307746	--	0.694786	2.0432e-05	--	0.974858	8.47118e-20	0.756255	1.33928e-06	--	--	--	--	FALSE
maker-Contig10-augustus-gene-510.15	bisque4	--	-0.261754	0.162333	--	-0.202161	0.284016	--	0.756005	1.35633e-06	--	0.89143	3.94217e-11	0.746542	2.16646e-06	Q9FKL6	CBP60B	59.155	Calmodulin-binding protein 60 B; Transcription activator that binds DNA in a sequence-specific manner, likely 5'-GAAATTTTGG-3', to promote the expression of target genes; Belongs to the plant ACBP60 protein family.	FALSE
maker-Contig10-augustus-gene-539.29	bisque4	--	0.321231	0.0834693	--	0.997044	9.35951e-33	1.68151	0.980537	2.43337e-21	--	0.973511	1.74458e-19	0.778328	4.1157e-07	Q9SR06	CLPS3	59.956	Protein CLP1 homolog; Required for endonucleolytic cleavage during polyadenylation- dependent pre-mRNA 3'-end formation (By similarity). Functions in gametophyte, embryo and postembryotic development. Belongs to the Clp1 family. Clp1 subfamily.	FALSE
maker-Contig10-augustus-gene-54.54	bisque4	--	0.35177	0.0566129	--	0.58308	0.000720742	--	0.891106	4.10171e-11	--	0.946678	2.6513e-15	0.661679	6.84028e-05	Q9M9A8	APCB1	46.248	Aspartyl protease APCB1; Involved in proteolytic processing of BAG6 and plant basal immunity.	FALSE
maker-Contig10-augustus-gene-557.54	bisque4	--	-0.0212732	0.911157	--	0.571989	0.000958729	--	0.903259	8.45186e-12	--	0.79186	1.86563e-07	0.643041	0.000126862	--	--	--	--	FALSE
maker-Contig10-augustus-gene-559.12	bisque4	--	0.302863	0.103774	3.12343	0.892717	3.36336e-11	3.61955	0.990784	7.38274e-26	3.36636	0.945356	3.70522e-15	0.740382	2.90734e-06	Q9XGZ2	T1N24.22	41.727	Kinase family with leucine-rich repeat domain-containing protein.	TRUE
maker-Contig10-augustus-gene-56.31	bisque4	--	0.450831	0.0124087	5.82177	0.968686	1.76233e-18	5.87225	0.906385	5.44342e-12	6.36114	0.99619	3.24814e-31	0.681894	3.33103e-05	--	--	--	--	TRUE
maker-Contig10-augustus-gene-561.11	bisque4	--	-0.0210416	0.91212	--	0.470164	0.00874782	--	0.88342	1.01471e-10	--	0.910716	2.88226e-12	0.82063	2.81287e-08	Q9FGM1	PYL8	78.363	Abscisic acid receptor PYL8; Receptor for abscisic acid (ABA) required for ABA-mediated responses such as stomatal closure and germination inhibition. Inhibits the activity of group-A protein phosphatases type 2C (PP2Cs) in an ABA- independent manner but more efficiently when activated by ABA. Confers enhanced sensitivity to ABA. Can be activated by both (-)-ABA and (+)-ABA. Mediates crosstalk be…	FALSE
maker-Contig10-augustus-gene-574.34	bisque4	--	-0.391392	0.0324514	--	0.859827	1.1508e-09	--	0.973904	1.41801e-19	--	0.836876	8.28326e-09	0.854335	1.90223e-09	Q39021	MPK1	83.288	Mitogen-activated protein kinase 1.	FALSE
maker-Contig10-augustus-gene-588.65	bisque4	--	0.582422	0.000733256	2.71382	0.851429	2.4613e-09	3.76935	0.981085	1.6376e-21	3.0706	0.937286	2.42351e-14	0.857043	1.48857e-09	Q8RX22	MIP1	31.69	MND1-interacting protein 1.	TRUE
maker-Contig10-augustus-gene-6.49	bisque4	--	0.181736	0.336478	6.35796	0.879908	1.50325e-10	8.5213	0.937056	2.54733e-14	8.47481	0.91009	3.16617e-12	0.944345	4.75907e-15	Q9SJL9	XTH32	60.465	Probable xyloglucan endotransglucosylase/hydrolase protein 32; Catalyzes xyloglucan endohydrolysis (XEH) and/or endotransglycosylation (XET). Cleaves and religates xyloglucan polymers, an essential constituent of the primary cell wall, and thereby participates in cell wall construction of growing tissues (By similarity).	TRUE
maker-Contig10-augustus-gene-6.54	bisque4	--	-0.459443	0.0106448	--	-0.40754	0.0253915	--	0.935701	3.40324e-14	--	0.63006	0.000190522	0.801658	1.01386e-07	--	--	--	--	FALSE
maker-Contig10-snap-gene-103.63	bisque4	--	-0.129196	0.496235	--	-0.602048	0.000431792	--	0.583836	0.000706592	--	0.942785	6.9396e-15	0.536186	0.00225682	P46897	ATHB-7	58.416	Homeobox-leucine zipper protein ATHB-7; Probable transcription activator that may act as growth regulators in response to water deficit.	FALSE
maker-Contig10-snap-gene-139.26	bisque4	--	-0.69781	1.8153e-05	--	0.379318	0.0387054	--	0.672646	4.66104e-05	--	0.766581	7.83508e-07	0.802826	9.40703e-08	Q9LT58	AT3G27540	71.503	Beta-1,4-N-acetylglucosaminyltransferase family protein.	FALSE
maker-Contig10-snap-gene-143.59	bisque4	--	0.0936019	0.622736	--	0.488558	0.00615644	7.08598	0.958597	8.26643e-17	6.85843	0.806281	7.51475e-08	0.899842	1.34475e-11	O04023	SRC2	41.026	Protein SRC2 homolog; May act as an activator of the calcium-dependent activation of RBOHF that mediates reactive oxygene species (ROS) production and may play a role in cold responses.	FALSE
maker-Contig10-snap-gene-150.46	bisque4	--	-0.397911	0.029431	--	-0.132918	0.483799	--	0.941019	1.05068e-14	--	0.893596	3.01423e-11	0.834149	1.02624e-08	Q43125	CRY1	66.522	Cryptochrome-1; Photoreceptor that mediates primarily blue light inhibition of hypocotyl elongation and photoperiodic control of floral initiation, and regulates other light responses, including circadian rhythms, tropic growth, stomata opening, guard cell development, root development, bacterial and viral pathogen responses, abiotic stress responses, cell cycles, programmed cell death, apical do…	FALSE
maker-Contig10-snap-gene-153.17	bisque4	--	-0.400239	0.0284094	--	-0.149152	0.431491	--	0.63644	0.000156367	--	0.574533	0.0008988	0.700228	1.64978e-05	Q9M0T4	T15F16.1	47.03	RING domain protein.	FALSE
maker-Contig10-snap-gene-191.13	bisque4	--	0.131802	0.487511	--	0.699254	1.71474e-05	--	0.911814	2.44091e-12	--	0.939479	1.49278e-14	0.815142	4.13719e-08	Q9FHJ6	RPA1C	40.411	Replication protein A 70 kDa DNA-binding subunit C; Component of the replication protein A complex (RPA) required for DNA recombination, repair and replication. The activity of RPA is mediated by single-stranded DNA binding and protein interactions. Probably involved in repair of double-strand DNA breaks (DSBs) induced by genotoxic stresses (By similarity).	FALSE
maker-Contig10-snap-gene-205.0	bisque4	--	0.157749	0.405102	6.81408	0.600745	0.000447715	8.75383	0.997452	1.17131e-33	8.21201	0.914624	1.57883e-12	0.856179	1.61059e-09	Q8GYA4	CRK10	41.795	Cysteine-rich receptor-like protein kinase 10; Belongs to the protein kinase superfamily. Ser/Thr protein kinase family. CRK subfamily.	TRUE
maker-Contig10-snap-gene-21.1	bisque4	--	0.25471	0.174351	--	0.856784	1.52417e-09	--	0.909897	3.25833e-12	--	0.929017	1.30339e-13	0.76592	8.11503e-07	Q9LML3	F10K1.8	50.292	Ribosomal protein S18; Belongs to the bacterial ribosomal protein bS18 family.	FALSE
maker-Contig10-snap-gene-220.54	bisque4	--	0.210947	0.263159	--	0.945773	3.33663e-15	--	0.846381	3.80272e-09	1.57234	0.977397	1.93852e-20	0.863366	8.23104e-10	Q8LBW2	OTU9	62.5	OVARIAN TUMOR DOMAIN-containing deubiquitinating enzyme 9; Hydrolase that can remove conjugated ubiquitin from proteins in vitro and may therefore play an important regulatory role at the level of protein turnover by preventing degradation (Probable). Cysteine protease with a preference for 'Lys-63' and 'Lys-48' -linked ubiquitin (UB) tetramers as substrates. Cleaves also RUB-GST fusion.	FALSE
maker-Contig10-snap-gene-220.59	bisque4	--	-0.284679	0.127323	--	0.376827	0.0401087	--	0.960689	4.05168e-17	--	0.982107	7.57274e-22	0.806008	7.65028e-08	Q9LV22	AT3G18180	37.5	Glycosyltransferase family 61 protein.	FALSE
maker-Contig10-snap-gene-236.3	bisque4	--	0.0991545	0.602156	--	0.852369	2.26578e-09	--	0.97227	3.2854e-19	--	0.824724	2.09162e-08	0.848777	3.09927e-09	O22683	CYN	72.222	Cyanate hydratase; Catalyzes the reaction of cyanate with bicarbonate to produce ammonia and carbon dioxide; Belongs to the cyanase family.	FALSE
maker-Contig10-snap-gene-25.10	bisque4	--	0.132029	0.486755	--	0.249231	0.184124	--	0.921644	4.96347e-13	--	0.952923	4.81831e-16	0.645221	0.000118268	Q9SK50	TIC55	59.221	Protein TIC 55, chloroplastic; Involved in protein precursor import into chloroplasts. Part of the redox regulon consisting of TIC32, TIC 55 and TIC62.	FALSE
maker-Contig10-snap-gene-261.51	bisque4	--	0.131268	0.489292	6.29206	0.853118	2.12046e-09	8.50789	0.966426	4.6113e-18	9.00377	0.941548	9.29019e-15	0.936194	3.0651e-14	C0LGP4	F1P2.120	41.234	Probable LRR receptor-like serine/threonine-protein kinase At3g47570.	TRUE
maker-Contig10-snap-gene-272.0	bisque4	--	-0.24986	0.182984	--	0.802512	9.59858e-08	--	0.682875	3.2121e-05	--	0.776711	4.50728e-07	0.786493	2.5706e-07	Q8VYD7	MAA21.8	43.023	2-oxoglutarate (2OG) and Fe(II)-dependent oxygenase superfamily protein.	FALSE
maker-Contig10-snap-gene-279.40	bisque4	--	0.612062	0.000325151	--	0.826548	1.82847e-08	3.66028	0.863644	8.01417e-10	3.42022	0.943776	5.46781e-15	0.768518	7.06406e-07	--	--	--	--	FALSE
maker-Contig10-snap-gene-286.46	bisque4	--	-0.0889077	0.640355	--	0.261119	0.163392	--	0.716465	8.46894e-06	--	0.591076	0.000582978	0.69232	2.24773e-05	Q940J1	ATHB-16	38.189	Homeobox-leucine zipper protein ATHB-16; Probable transcription factor that may function as a negative regulator of the flowering time response to photoperiod. May act to repress cell expansion during plant development.	FALSE
maker-Contig10-snap-gene-286.48	bisque4	--	0.0912871	0.631399	--	0.447214	0.0132192	7.51335	0.871812	3.55737e-10	--	0.928748	1.37194e-13	0.905485	6.18854e-12	--	--	--	--	FALSE
maker-Contig10-snap-gene-288.16	bisque4	--	0.328196	0.076621	--	0.314883	0.0901089	--	0.875361	2.45659e-10	--	0.993897	2.34599e-28	0.6918	2.29316e-05	Q8LDU4	RCCR	46.415	Red chlorophyll catabolite reductase, chloroplastic; Catalyzes the key reaction of chlorophyll catabolism, porphyrin macrocycle cleavage of pheophorbide a (pheide a) to a primary fluorescent catabolite (pFCC). Works in a two-step reaction with pheophorbide a oxygenase (PaO) by reducing the C20/C1 double bond of the intermediate, RCC. Belongs to the chlorophyll catabolic enzymes (CCEs).	FALSE
maker-Contig10-snap-gene-289.1	bisque4	--	0.275195	0.141062	--	0.0181768	0.924048	--	0.813297	4.69671e-08	--	0.995662	1.99452e-30	0.63707	0.00015331	Q8LDU4	RCCR	46.415	Red chlorophyll catabolite reductase, chloroplastic; Catalyzes the key reaction of chlorophyll catabolism, porphyrin macrocycle cleavage of pheophorbide a (pheide a) to a primary fluorescent catabolite (pFCC). Works in a two-step reaction with pheophorbide a oxygenase (PaO) by reducing the C20/C1 double bond of the intermediate, RCC. Belongs to the chlorophyll catabolic enzymes (CCEs).	FALSE
maker-Contig10-snap-gene-299.32	bisque4	--	0.138848	0.464327	--	0.447214	0.0132192	6.78309	0.792837	1.75815e-07	--	0.872856	3.19407e-10	0.831839	1.22678e-08	--	--	--	--	FALSE
maker-Contig10-snap-gene-320.40	bisque4	--	-0.879031	1.65514e-10	--	-0.969883	1.0289e-18	--	0.986199	2.04828e-23	--	0.819324	3.08711e-08	0.867376	5.56622e-10	--	--	--	--	FALSE
maker-Contig10-snap-gene-329.1	bisque4	--	0.314618	0.090395	--	0.590129	0.000597977	3.85391	0.995127	1.01089e-29	3.50658	0.952965	4.7603e-16	0.762862	9.53291e-07	Q39214	RPM1	31.854	Disease resistance protein RPM1; Disease resistance (R) protein that specifically recognizes the AvrRpm1 type III effector avirulence protein from Pseudomonas syringae. Resistance proteins guard the plant against pathogens that contain an appropriate avirulence protein via an indirect interaction with this avirulence protein. That triggers a defense system including the hypersensitive response, w…	FALSE
maker-Contig10-snap-gene-332.9	bisque4	--	0.317571	0.0872496	--	0.974007	1.34298e-19	5.61044	0.956256	1.75929e-16	5.32425	0.934691	4.20627e-14	0.787247	2.45884e-07	Q38834	RPP13L4	35.556	Disease resistance RPP13-like protein 4; CC-NB-LRR receptor-like protein required for recognition of the Pseudomonas syringae type III effector HopZ1a. Confers allele- specific recognition and virulence attenuation of HopZ1a. Immunity mediated by ZAR1 is independent of several genes required by other resistance protein signaling pathways such as NDR1 and RAR1. Belongs to the disease resistance NB…	FALSE
maker-Contig10-snap-gene-334.11	bisque4	--	0.307155	0.098727	--	0.499596	0.00494024	--	0.928045	1.56717e-13	--	0.956435	1.66316e-16	0.786312	2.59814e-07	Q9SB00	PHR1-2	64.646	Deoxyribodipyrimidine photo-lyase; Involved in repair of UV radiation-induced DNA damage. Catalyzes the light-dependent monomerization (300-600 nm) of cyclobutylpyrimidine dimers (CPDs), which are formed between adjacent bases on the same DNA strand upon exposure to ultraviolet radiation. Required for plant survival in the presence of UV-B light. Not involved in the repair of (6-4) photoproducts.	FALSE
maker-Contig10-snap-gene-35.44	bisque4	--	-0.748418	1.97765e-06	--	-0.839142	6.9111e-09	--	0.726224	5.54786e-06	--	0.517256	0.00342123	0.775109	4.92858e-07	Q9LQL2	NPF7.3	60	Protein NRT1/ PTR FAMILY 7.3; Low-affinity proton-dependent bidirectional nitrate transporter. Involved in nitrate loading into xylem and not in nitrate uptake. Not involved in histidine or dipeptides transport. Belongs to the PTR2/POT transporter (TC 2.A.17) family.	FALSE
maker-Contig10-snap-gene-360.36	bisque4	--	0.393118	0.0316279	8.69971	0.902506	9.37677e-12	8.91034	0.993106	1.28687e-27	8.81726	0.991295	3.32924e-26	0.859514	1.18495e-09	Q9SXC0	F23H11.27	50.825	NAD(P)-linked oxidoreductase superfamily protein.	TRUE
maker-Contig10-snap-gene-361.26	bisque4	--	-0.00322869	0.98649	--	-0.107236	0.572734	--	0.910152	3.13676e-12	--	0.559006	0.00132231	0.625328	0.000219972	P46032	NPF8.3	41.908	Protein NRT1/ PTR FAMILY 8.3; Peptide transporter. Mediates the transport of di- and tripeptides. High affinity, low capacity transporter. Can also transport histidine.	FALSE
maker-Contig10-snap-gene-370.0	bisque4	--	0.178635	0.344925	5.62373	0.717429	8.12888e-06	6.50704	0.996087	4.71457e-31	6.31422	0.981242	1.4582e-21	0.91618	1.23233e-12	O82291	PAP3	51.852	Probable plastid-lipid-associated protein 3, chloroplastic; Probably involved in light/cold stress-related jasmonate (JA) biosynthesis.	TRUE
maker-Contig10-snap-gene-377.8	bisque4	--	0.188775	0.31777	--	0.987185	7.29357e-24	--	0.918827	7.99672e-13	--	0.995563	2.72833e-30	0.81881	3.20142e-08	Q9C613	SAMBA	60	Protein SAMBA; Plays an important role in organ size control. Acts as negative regulator of the anaphase-promoting complex/cyclosome (APC/C). Regulates cell proliferation during early development by targeting CYCA2-3 for APC/C-mediated degradation. Required for mitosis I during pollen microspore development.	FALSE
maker-Contig10-snap-gene-385.11	bisque4	--	-0.85355	2.04046e-09	--	0.57176	0.000964302	--	0.932411	6.70535e-14	--	0.967947	2.43234e-18	0.857988	1.36487e-09	--	--	--	--	FALSE
maker-Contig10-snap-gene-395.38	bisque4	--	-0.0432843	0.820338	--	0.587638	0.000639082	--	0.857176	1.47063e-09	--	0.964731	9.09301e-18	0.883963	9.53779e-11	Q9SHJ5	GPAT1	36.789	Glycerol-3-phosphate acyltransferase 1; Esterifies acyl-group from acyl-ACP to the sn-1 position of glycerol-3-phosphate, an essential step in glycerolipid biosynthesis. Involved in pollen development, by being required for tapetum differentiation and male fertility. In addition to the sporophytic effect, it also exerts a gametophytic effect on pollen performance. Belongs to the GPAT/DAPAT family.	FALSE
maker-Contig10-snap-gene-40.29	bisque4	--	-0.471186	0.00858282	--	-0.237939	0.20546	--	0.141	0.457362	--	0.980609	2.31195e-21	0.622496	0.00023946	F4JZN6	TSC10B	58.521	3-dehydrosphinganine reductase TSC10B; Catalyzes the reduction of 3-ketodihydrosphingosine (KDS) to dihydrosphingosine (DHS). Required for sphingolipid biosynthesis. In plants, sphingolipids seems to play a critical role in mineral ion homeostasis, most likely through their involvement in the ion transport functionalities of membrane systems in the root. Is stereospecific for D-erythro-DHS produc…	FALSE
maker-Contig10-snap-gene-417.29	bisque4	--	0.426284	0.0188253	--	0.574012	0.000910807	6.58133	0.942104	8.15562e-15	7.14098	0.978708	8.46314e-21	0.767637	7.4057e-07	--	--	--	--	FALSE
maker-Contig10-snap-gene-419.34	bisque4	--	0.149244	0.431203	2.07678	0.704826	1.37202e-05	--	0.981	1.7426e-21	2.41764	0.87578	2.34963e-10	0.75781	1.23752e-06	Q9ZUY3	ADT3	41.368	Arogenate dehydratase 3, chloroplastic; Converts the prephenate produced from the shikimate- chorismate pathway into phenylalanine. Together with GCR1 and GPA1, required for blue light-mediated synthesis of phenylpyruvate and subsequently of phenylalanine (Phe), in etiolated seedlings.	FALSE
maker-Contig10-snap-gene-439.5	bisque4	--	-0.34115	0.0650455	--	-0.0674963	0.723048	--	0.706839	1.26427e-05	--	0.83506	9.55758e-09	0.765974	8.09202e-07	F4JAD0	F4JAD0_ARATH	62.846	RING/U-box superfamily protein.	FALSE
maker-Contig10-snap-gene-440.0	bisque4	--	0.106029	0.577086	--	-0.166307	0.379762	--	0.873884	2.86976e-10	--	0.859608	1.17462e-09	0.714689	9.12963e-06	Q9ZT71	STA1	77.957	Protein STABILIZED1; Pre-mRNA splicing factor required for splicing and for the turnover of unstable transcripts. May be a U5 snRNP-associated protein involved in the formation of U4/U6-U5 tri-snRNP. Involved in responses to abiotic stresses. Involved in microRNAs (miRNAs) biogenesis by functioning in primary miRNAs (pri-miRNAs) splicing. Required for DNA methylation and transcriptional silencing…	FALSE
maker-Contig10-snap-gene-483.48	bisque4	--	0.481162	0.00710661	--	0.936178	3.07561e-14	--	0.886941	6.75532e-11	--	0.961733	2.79726e-17	0.637215	0.000152611	Q9FKN6	MPI7.7	71.264	Similarity to microfibrillar-associated protein 1.	FALSE
maker-Contig10-snap-gene-49.9	bisque4	--	-0.747029	2.11595e-06	--	0.0750231	0.693571	--	0.930399	9.98284e-14	--	0.93555	3.51376e-14	0.875141	2.51444e-10	Q8W4J2	MPK16	72.169	Mitogen-activated protein kinase 16.	FALSE
maker-Contig10-snap-gene-50.59	bisque4	--	-0.075615	0.69127	--	0.620278	0.000255786	--	0.70009	1.65886e-05	--	0.729791	4.73218e-06	0.520347	0.0032017	Q8S9J6	T30N20_40	42.254	Aspartyl protease family protein At5g10770; Probably not redundant with AED1 and not involved in restriction of salicylic acid (SA) or systemic acquired resistance (SAR) signaling.	FALSE
maker-Contig10-snap-gene-508.45	bisque4	--	-0.309202	0.0963856	--	0.719079	7.57476e-06	--	0.946852	2.5352e-15	--	0.958788	7.75539e-17	0.8659	6.43759e-10	Q9ZQ31	STY13	69.69	Serine/threonine-protein kinase STY13; Serine/threonine protein kinase that phosphorylates proteins on serine, threonine and tyrosine residues. Belongs to the protein kinase superfamily. Ser/Thr protein kinase family.	FALSE
maker-Contig10-snap-gene-511.49	bisque4	--	-0.0622677	0.743759	--	0.981145	1.56617e-21	--	0.992603	3.43842e-27	--	0.805636	7.83917e-08	0.817754	3.44875e-08	Q9SK53	COL3	58.14	Zinc finger protein CONSTANS-LIKE 3.	FALSE
maker-Contig10-snap-gene-523.24	bisque4	--	-0.212851	0.258774	--	-0.0801822	0.673613	--	0.789998	2.0872e-07	--	0.718324	7.82378e-06	0.665711	5.95138e-05	Q8L9Y4	Q8L9Y4_ARATH	60	HrpN-interacting protein from malus protein.	FALSE
maker-Contig10-snap-gene-534.6	bisque4	--	0.308795	0.0968474	8.8978	0.944946	4.10323e-15	9.4266	0.996447	1.22459e-31	8.8804	0.867285	5.61709e-10	0.790436	2.03306e-07	Q9SD64	F13I12.140	42.398	Leucine-rich repeat protein kinase family protein; Belongs to the protein kinase superfamily. Ser/Thr protein kinase family.	TRUE
maker-Contig10-snap-gene-537.42	bisque4	--	0.213647	0.256955	6.03877	0.667189	5.65243e-05	7.20783	0.873067	3.12475e-10	8.26436	0.924972	2.76086e-13	0.843405	4.87901e-09	--	--	--	--	TRUE
maker-Contig10-snap-gene-558.76	bisque4	--	-0.447614	0.0131274	--	-0.763979	8.99112e-07	--	0.838336	7.37329e-09	--	0.928916	1.32861e-13	0.843642	4.78394e-09	Q9SLC4	ATL40	36.752	RING-H2 finger protein ATL40; Belongs to the RING-type zinc finger family. ATL subfamily.	FALSE
maker-Contig10-snap-gene-573.16	bisque4	--	0.506013	0.00433248	--	0.529442	0.00262458	--	0.947266	2.27825e-15	--	0.984227	1.31165e-22	0.707376	1.2368e-05	Q9C8F1	T15P17.7	65.142	Probable eukaryotic translation initiation factor 5-1; Catalyzes the hydrolysis of GTP bound to the 40S ribosomal initiation complex (40S.mRNA.Met-tRNA[F].eIF-2.GTP) with the subsequent joining of a 60S ribosomal subunit resulting in the release of eIF-2 and the guanine nucleotide. The subsequent joining of a 60S ribosomal subunit results in the formation of a functional 80S initiation complex (8…	FALSE
maker-Contig10-snap-gene-576.42	bisque4	--	0.389405	0.0334203	4.12694	0.846205	3.85972e-09	5.11974	0.972863	2.43638e-19	5.10066	0.941902	8.55344e-15	0.702584	1.50173e-05	Q9FWR1	F17F16.3	54.83	F17F16.3 protein.	TRUE
maker-Contig10-snap-gene-589.41	bisque4	--	0.481904	0.00700595	--	0.908471	4.02331e-12	5.29208	0.987764	3.83109e-24	4.53958	0.956432	1.6647e-16	0.851196	2.51213e-09	F4HUK6	AAE1	60.391	Probable acyl-activating enzyme 1, peroxisomal; May act as an acid--thiol ligase that activates carboxylic acids by forming acyl-CoAs; Belongs to the ATP-dependent AMP-binding enzyme family.	FALSE
maker-Contig10-snap-gene-595.23	bisque4	--	0.325731	0.0789936	--	0.859184	1.22192e-09	3.12774	0.907129	4.89111e-12	3.46564	0.969636	1.15171e-18	0.829785	1.43463e-08	Q8RUD6	HAC1	47.244	Protein HIGH ARSENIC CONTENT 1, mitochondrial; Arsenate reductase critical for arsenic tolerance. Reduces arsenate to arsenite in the root, facilitating efflux of arsenic back into the soil to limit both its accumulation in the root and transport to the shoot. Essential for arsenite efflux from the root, but not necessary for arsenate uptake.	FALSE
maker-Contig10-snap-gene-595.7	bisque4	--	-0.325686	0.0790376	--	0.136343	0.472502	--	0.428685	0.0180963	--	0.661107	6.97563e-05	0.616522	0.000285677	Q9C516	XLG3	63.813	Extra-large guanine nucleotide-binding protein 3; Guanine nucleotide-binding proteins (G proteins) are involved as modulators or transducers in various transmembrane signaling systems (By similarity). Binds GTP with specificity. Plays a role in the root morphogenesis by regulation of the cell proliferation. Acts with GB1 in the positive regulation of root waving and root skewing; Belongs to the G…	FALSE
maker-Contig10-snap-gene-75.64	bisque4	--	0.505304	0.00439634	--	0.620793	0.000251911	--	0.907192	4.84638e-12	--	0.932771	6.2353e-14	0.688565	2.59458e-05	F4K4J0	THO5B	51.753	THO complex subunit 5B; Acts as component of the THO subcomplex of the TREX complex which is thought to couple mRNA transcription, processing and nuclear export; Belongs to the THOC5 family.	FALSE
maker-Contig10-snap-gene-80.1	bisque4	--	0.420408	0.0207123	--	0.868805	4.82743e-10	--	0.728919	4.92084e-06	--	0.757126	1.28134e-06	0.477528	0.00761714	A0A1P8ATB1	A0A1P8ATB1	52.083	Acyl-CoA N-acyltransferases (NAT) superfamily protein.	FALSE
maker-Contig10-snap-gene-83.12	bisque4	--	0.367264	0.0458792	--	0.964334	1.06118e-17	3.91301	0.993688	3.75823e-28	3.45273	0.913176	1.97979e-12	0.822683	2.42686e-08	Q9FG35	TBR	65.479	Protein trichome birefringence; Required during cellulose deposition. May act as a bridging protein that binds pectin and other cell wall polysaccharides. Probably involved in maintaining esterification of pectins (Probable). May be involved in the specific O-acetylation of cell wall polymers (By similarity); Belongs to the PC-esterase family. TBL subfamily.	FALSE
maker-Contig1007-snap-gene-0.1	bisque4	--	0.0912871	0.631399	--	0.704949	1.36519e-05	--	0.833762	1.05763e-08	--	0.929771	1.12766e-13	0.841731	5.60081e-09	Q9LYE2	F15N18.70	27.66	P-loop containing nucleoside triphosphate hydrolases superfamily protein.	FALSE
maker-Contig1016-snap-gene-0.0	bisque4	--	0.0912871	0.631399	--	NA	NA	--	0.986713	1.20775e-23	--	0.899442	1.41824e-11	0.924314	3.10683e-13	--	--	--	--	FALSE
maker-Contig1023-augustus-gene-0.39	bisque4	--	0.199346	0.290916	6.00643	0.902484	9.40509e-12	9.00135	0.975748	5.14183e-20	9.38611	0.999568	1.94968e-44	0.959003	7.21907e-17	--	--	--	--	TRUE
maker-Contig1054-snap-gene-0.46	bisque4	--	0.247365	0.18754	--	0.690312	2.42762e-05	6.84638	0.944119	5.02955e-15	6.17081	0.957486	1.18922e-16	0.912893	2.06836e-12	Q9SU30	CPR1	23.018	F-box protein CPR1; Component of SCF(ASK-cullin-F-box) E3 ubiquitin ligase complexes, which may mediate the ubiquitination and subsequent proteasomal degradation of target proteins (By similarity). Regulates negatively both salicylic acid (SA)-dependent and SA-independent defense signaling.	FALSE
maker-Contig1129-snap-gene-0.38	bisque4	--	0.0727916	0.702267	--	0.0314539	0.868944	--	0.957873	1.04898e-16	--	0.88088	1.34988e-10	0.827565	1.69519e-08	Q8VXZ7	AGAL3	70.883	Alpha-galactosidase 3; May regulate leaf (and possibly other organ) development by functioning in cell wall loosening and cell wall expansion. Belongs to the glycosyl hydrolase 27 family.	FALSE
maker-Contig1134-augustus-gene-0.7	bisque4	--	NA	NA	--	0.829441	1.47247e-08	--	0.881102	1.31698e-10	--	0.919732	6.87334e-13	0.928477	1.44443e-13	Q9FZ53	F6I1.5	37.879	Putative F-box/FBD/LRR-repeat protein At1g16940.	FALSE
maker-Contig1140-snap-gene-0.8	bisque4	--	-0.418722	0.0212816	--	-0.64601	0.00011529	--	0.492615	0.00568273	--	0.717344	8.1584e-06	0.657866	7.78837e-05	Q9FM20	NPF4.7	67.593	Protein NRT1/ PTR FAMILY 4.7; Belongs to the PTR2/POT transporter (TC 2.A.17) family.	FALSE
maker-Contig12-augustus-gene-136.1	bisque4	--	0.424595	0.0193527	--	0.649751	0.000102053	5.46281	0.77967	3.8145e-07	5.63046	0.741192	2.79832e-06	0.534302	0.00235476	--	--	--	--	FALSE
maker-Contig12-augustus-gene-148.11	bisque4	--	0.548044	0.00171751	--	0.689155	2.53707e-05	3.73424	0.931322	8.32976e-14	--	0.973299	1.9476e-19	0.550682	0.00161409	Q9C5W6	GRF12	59.538	14-3-3-like protein GF14 iota; Is associated with a DNA binding complex that binds to the G box, a well-characterized cis-acting DNA regulatory element found in plant genes.	FALSE
maker-Contig12-augustus-gene-15.32	bisque4	--	0.294654	0.113962	6.55172	0.796027	1.44523e-07	8.49337	0.98745	5.45514e-24	7.84775	0.94471	4.34953e-15	0.948418	1.68432e-15	Q39214	RPM1	26.604	Disease resistance protein RPM1; Disease resistance (R) protein that specifically recognizes the AvrRpm1 type III effector avirulence protein from Pseudomonas syringae. Resistance proteins guard the plant against pathogens that contain an appropriate avirulence protein via an indirect interaction with this avirulence protein. That triggers a defense system including the hypersensitive response, w…	TRUE
maker-Contig12-augustus-gene-198.41	bisque4	--	-0.257249	0.16995	--	-0.881381	1.27672e-10	--	0.840092	6.40114e-09	--	0.705802	1.31875e-05	0.754008	1.49982e-06	Q9LRR4	RPPL1	34.559	Putative disease resistance RPP13-like protein 1; Potential disease resistance protein; Belongs to the disease resistance NB-LRR family. RPP13 subfamily.	FALSE
maker-Contig12-augustus-gene-23.13	bisque4	--	-0.0417403	0.826649	5.72905	0.709136	1.15065e-05	5.74525	0.957321	1.25408e-16	6.22085	0.872263	3.39609e-10	0.790959	1.97004e-07	Q9M667	RPP13	26.049	Disease resistance protein RPP13; Disease resistance protein. Resistance proteins guard the plant against pathogens that contain an appropriate avirulence protein via an indirect interaction with this avirulence protein. That triggers a defense system including the hypersensitive response, which restricts the pathogen growth. In contrast to other resistance proteins, it works independently of ESD…	TRUE
maker-Contig12-augustus-gene-232.34	bisque4	--	-0.631693	0.000181202	--	0.185975	0.325134	--	0.62871	0.000198544	--	0.1994	0.290784	0.634906	0.00016404	Q94CK1	Q94CK1_ARATH	50	THUMP domain-containing protein.	FALSE
maker-Contig12-augustus-gene-265.10	bisque4	--	0.386635	0.0348097	--	0.68215	3.29955e-05	4.44493	0.950899	8.57701e-16	4.7307	0.997657	3.63294e-34	0.665554	5.98395e-05	Q0WP01	NPF5.10	48.776	Protein NRT1/ PTR FAMILY 5.10; Belongs to the PTR2/POT transporter (TC 2.A.17) family.	FALSE
maker-Contig12-augustus-gene-276.4	bisque4	--	-0.37469	0.041345	--	-0.221665	0.239103	--	0.613465	0.000312238	--	0.517818	0.00338041	0.66342	6.44295e-05	Q9LW35	Q9LW35_ARATH	55.282	NAD(P)-binding Rossmann-fold superfamily protein.	FALSE
maker-Contig12-augustus-gene-362.36	bisque4	--	-0.0903785	0.634813	--	0.956927	1.42287e-16	3.15933	0.958468	8.62699e-17	2.2397	0.996605	6.47855e-32	0.889065	5.25077e-11	Q8S8S9	MES1	46.947	Methylesterase 1; Methylesterase shown to have carboxylesterase activity, methyl indole-3-acetic acid (MeIAA) esterase activity, methyl salicylate (MeSA) esterase activity and methyl jasmonate (MeJA) esterase activity in vitro. Required to convert methyl salicylate (MeSA) to salicylic acid (SA) as part of the signal transduction pathways that activate systemic acquired resistance in systemic tiss…	FALSE
maker-Contig12-augustus-gene-366.38	bisque4	--	-0.0854378	0.653504	--	0.395389	0.0305709	--	0.86109	1.02219e-09	--	0.955175	2.45991e-16	0.713204	9.71762e-06	Q8W4J2	MPK16	74.153	Mitogen-activated protein kinase 16.	FALSE
maker-Contig12-augustus-gene-452.25	bisque4	--	0.457219	0.0110787	--	NA	NA	7.08943	0.976682	2.98429e-20	6.71894	0.972506	2.92017e-19	0.80425	8.57965e-08	Q9LSJ3	MFJ20.9	28.929	Putative F-box/LRR-repeat protein At3g28410.	FALSE
maker-Contig12-augustus-gene-466.7	bisque4	--	-0.523954	0.00296093	--	0.505935	0.0043394	--	0.924551	2.97749e-13	--	0.867376	5.56636e-10	0.881153	1.30961e-10	Q8RY59	RCD1	30.443	Inactive poly [ADP-ribose] polymerase RCD1; Inactive ADP-ribosyltransferase that functions with SRO1 to regulate oxidative stress, hormonal and developmental responses. Required for embryogenesis, vegetative and reproductive development, and abiotic stress responses. May regulate several stress-responsive genes. Seems to play a larger developmental role than SRO1. Does not bind NAD in vitro.	FALSE
maker-Contig12-augustus-gene-491.7	bisque4	--	0.32285	0.0818368	6.46079	0.704734	1.37716e-05	8.19441	0.929296	1.23549e-13	7.50215	0.941833	8.69179e-15	0.883123	1.04948e-10	Q9LRQ8	PMAT2	32.553	Phenolic glucoside malonyltransferase 2; Malonyltransferase acting on xenobiotic glucosides. Has activity toward 2-Naphthol glucoside (2NAG), 1-Naphthol glucoside (1NAG), kaempferol 7-O-glucoside, hydroxycoumarin glucosides and phenol-glucosides, but not toward kaempferol 3-O-glucoside or daidzin. Prefers phenol glucosides rather than naphtol glucosides. In vivo, seems to be involved in the malon…	TRUE
maker-Contig12-augustus-gene-497.36	bisque4	--	-0.607832	0.000366967	--	0.458788	0.0107711	--	0.832023	1.2096e-08	--	0.890205	4.57655e-11	0.866819	5.88187e-10	P53492	ACT7	98.143	Actin-7; Actins are highly conserved proteins that are involved in various types of cell motility and are ubiquitously expressed in all eukaryotic cells. Essential component of cell cytoskeleton; plays an important role in cytoplasmic streaming, cell shape determination, cell division, organelle movement and extension growth. This is considered as one of the vegetative actins which is involved in…	FALSE
maker-Contig12-augustus-gene-521.51	bisque4	--	-0.221357	0.239772	--	-0.696294	1.92648e-05	--	0.856547	1.55758e-09	--	0.980413	2.65932e-21	0.753289	1.55476e-06	Q94BR2	AILP1	71.983	Aluminum induced protein with YGL and LRDR motifs.	FALSE
maker-Contig12-augustus-gene-523.11	bisque4	--	-0.530585	0.00255884	--	-0.945309	3.74858e-15	--	0.86505	6.99493e-10	--	0.978859	7.66819e-21	0.856308	1.5918e-09	Q94BR2	AILP1	72.414	Aluminum induced protein with YGL and LRDR motifs.	FALSE
maker-Contig12-augustus-gene-533.21	bisque4	--	0.317646	0.0871711	6.3032	0.858333	1.32211e-09	7.52774	0.948884	1.48761e-15	8.33351	0.929847	1.11125e-13	0.920055	6.50978e-13	Q8VYK1	Q8VYK1_ARATH	23.423	4'-phosphopantetheinyl transferase superfamily.	TRUE
maker-Contig12-augustus-gene-536.30	bisque4	--	0.512011	0.00382341	--	0.73295	4.10179e-06	--	0.940111	1.29366e-14	--	0.947419	2.1895e-15	0.617908	0.0002743	Q8GWR1	AAAS	53.407	Aladin.	FALSE
maker-Contig12-augustus-gene-538.46	bisque4	--	0.14024	0.459813	--	NA	NA	7.65701	0.991172	4.04932e-26	--	0.91595	1.27884e-12	0.911307	2.63629e-12	--	--	--	--	FALSE
maker-Contig12-augustus-gene-539.15	bisque4	--	-0.34468	0.0621403	--	0.750912	1.74957e-06	--	0.987122	7.81058e-24	--	0.993684	3.7858e-28	0.89341	3.08547e-11	Q9SZ96	URGT5	72.424	UDP-rhamnose/UDP-galactose transporter 5; Nucleotide-sugar transporter that transports UDP-rhamnose or UDP-galactose and UMP in a strict counter-exchange mode. Belongs to the TPT transporter family. TPT (TC 2.A.7.9) subfamily.	FALSE
maker-Contig12-augustus-gene-543.35	bisque4	--	-0.348774	0.0588993	--	0.701753	1.55253e-05	--	0.850462	2.67861e-09	--	0.946906	2.50004e-15	0.771141	6.12977e-07	Q93WB8	Q93WB8_ARATH	44.164	2-C-methyl-D-erythritol 4-phosphate cytidylyltransferase.	FALSE
maker-Contig12-augustus-gene-556.83	bisque4	--	0.336959	0.0686304	--	0.202187	0.283953	--	0.946294	2.92404e-15	--	0.939533	1.47453e-14	0.794819	1.55713e-07	A0A1I9LQ51	A0A1I9LQ51	54.167	Uncharacterized protein.	FALSE
maker-Contig12-augustus-gene-560.69	bisque4	--	0.341947	0.0643802	--	0.338313	0.0674559	--	0.962593	2.04569e-17	--	0.968209	2.17141e-18	0.807335	7.01074e-08	Q9FHW2	SWC6	60.131	SWR1 complex subunit 6; Component of the SWR1 complex which mediates the ATP- dependent exchange of histone H2A for the H2A variant H2A.F/Z leading to transcriptional regulation of selected genes (e.g. FLC) by chromatin remodeling. Coodinates SWR1-C, FRI-C (FLC transcription activator complex), histone methyltransferase and general transcription factors. Represses flowering by positively regulati…	FALSE
maker-Contig12-augustus-gene-569.106	bisque4	--	-0.103161	0.587489	--	0.572327	0.000950588	--	0.666418	5.80663e-05	--	0.683874	3.09497e-05	0.528832	0.00266028	Q8H7F6	GRXS16	64.398	Bifunctional monothiol glutaredoxin-S16, chloroplastic; May only reduce GSH-thiol disulfides, but not protein disulfides (Probable). Participates probably to the maturation of iron- sulfur proteins and to the regulation of the redox state of the BOLA proteins (Probable). The GRXS16-BOLA1 heterodimer binds a labile, oxygen sensitive iron-sulfur cluster. Able to cleave linearized DNA in vitro.	FALSE
maker-Contig12-augustus-gene-74.13	bisque4	--	0.205793	0.27527	3.37544	0.808311	6.572e-08	3.40589	0.961902	2.63248e-17	3.58669	0.977033	2.41881e-20	0.776964	4.44407e-07	Q9LXQ8	T20N10.290	32.911	F-box/LRR-repeat protein At3g58940.	TRUE
maker-Contig12-augustus-gene-85.29	bisque4	--	0.582923	0.000723707	2.66584	0.792534	1.79086e-07	5.23259	0.927152	1.85213e-13	4.74346	0.996393	1.51165e-31	0.937356	2.38703e-14	Q39214	RPM1	26.22	Disease resistance protein RPM1; Disease resistance (R) protein that specifically recognizes the AvrRpm1 type III effector avirulence protein from Pseudomonas syringae. Resistance proteins guard the plant against pathogens that contain an appropriate avirulence protein via an indirect interaction with this avirulence protein. That triggers a defense system including the hypersensitive response, w…	TRUE
maker-Contig12-snap-gene-103.9	bisque4	--	0.243263	0.195199	--	0.769658	6.64317e-07	2.57138	0.956347	1.70997e-16	2.50218	0.883644	9.89144e-11	0.901133	1.13062e-11	B5X565	emb2738	72.846	GTP-binding family protein.	FALSE
maker-Contig12-snap-gene-121.11	bisque4	--	0.246909	0.188379	--	0.550211	0.00163212	4.54799	0.982074	7.76607e-22	4.29562	0.843866	4.69587e-09	0.879477	1.57625e-10	Q9M667	RPP13	40	Disease resistance protein RPP13; Disease resistance protein. Resistance proteins guard the plant against pathogens that contain an appropriate avirulence protein via an indirect interaction with this avirulence protein. That triggers a defense system including the hypersensitive response, which restricts the pathogen growth. In contrast to other resistance proteins, it works independently of ESD…	FALSE
maker-Contig12-snap-gene-124.3	bisque4	--	0.721728	6.7562e-06	--	0.328885	0.075968	--	0.932622	6.42546e-14	--	0.955785	2.03811e-16	0.591653	0.000574007	Q9FMN2	PAH2	69.531	Phosphatidate phosphatase PAH2; Magnesium-dependent phosphatidate phosphatase which catalyzes the dephosphorylation of phosphatidate to yield diacylglycerol. Acts redundantly with PAH1 to repress phospholipid biosynthesis at the endoplasmic reticulum (ER). May function indirectly as repressor of multiple enzymes involved in phospholipid biosynthesis. Is involved in the pathway of galactolipid syn…	FALSE
maker-Contig12-snap-gene-137.50	bisque4	--	NA	NA	--	NA	NA	--	0.890879	4.21705e-11	--	0.975659	5.40914e-20	0.947359	2.22371e-15	Q9FG14	MYOB7	42.424	Myosin-binding protein 7; Membrane-anchored myosin receptors that define a distinct, plant-specific transport vesicle compartment.	FALSE
maker-Contig12-snap-gene-191.22	bisque4	--	0.0916762	0.62994	--	0.378882	0.038948	4.89666	0.986473	1.54953e-23	5.11451	0.96694	3.72684e-18	0.950557	9.43385e-16	--	--	--	--	FALSE
maker-Contig12-snap-gene-204.43	bisque4	--	0.266578	0.154451	5.60731	0.974754	8.97038e-20	7.40384	0.981478	1.22319e-21	6.57736	0.931705	7.7205e-14	0.799737	1.14566e-07	Q8VY52	PPD2	51.351	PsbP domain-containing protein 2, chloroplastic.	TRUE
maker-Contig12-snap-gene-210.21	bisque4	--	0.527935	0.00271349	4.01396	0.819423	3.0655e-08	4.43212	0.962506	2.11251e-17	3.70521	0.958632	8.16945e-17	0.657388	7.91496e-05	Q8RW94	BRCC36A	39.891	Mov34/MPN/PAD-1 family protein.	TRUE
maker-Contig12-snap-gene-237.36	bisque4	--	0.215185	0.253463	--	0.565696	0.00112227	--	0.957008	1.38676e-16	6.38458	0.925764	2.39144e-13	0.889419	5.03206e-11	--	--	--	--	FALSE
maker-Contig12-snap-gene-24.3	bisque4	--	0.313071	0.0920767	2.19399	0.975845	4.86302e-20	2.2857	0.990539	1.06406e-25	2.34593	0.932947	6.01777e-14	0.781617	3.41311e-07	O65567	F6I18.270	50.224	Pentatricopeptide repeat-containing protein At4g30825, chloroplastic.	TRUE
maker-Contig12-snap-gene-251.17	bisque4	--	-0.649898	0.000101561	--	-0.541217	0.00201235	--	0.954093	3.41206e-16	--	0.684842	2.98511e-05	0.794777	1.56124e-07	Q9FM91	MCD7.16	26.403	Putative FBD-associated F-box protein At5g56400.	FALSE
maker-Contig12-snap-gene-256.40	bisque4	--	0.28951	0.120716	6.03541	0.702391	1.51336e-05	6.96739	0.921086	5.46313e-13	6.97611	0.985	6.52611e-23	0.882131	1.17387e-10	--	--	--	--	TRUE
maker-Contig12-snap-gene-269.1	bisque4	--	0.0912871	0.631399	--	0.659475	7.37481e-05	--	0.95576	2.05396e-16	--	0.865867	6.45882e-10	0.849175	2.9947e-09	--	--	--	--	FALSE
maker-Contig12-snap-gene-291.50	bisque4	--	0.141862	0.454588	--	0.792459	1.79906e-07	6.36591	0.80803	6.69567e-08	6.49621	0.952218	5.90727e-16	0.85813	1.34719e-09	Q6NPP7	T16O9.13	44.554	Patatin; Lipolytic acyl hydrolase (LAH). Belongs to the patatin family.	FALSE
maker-Contig12-snap-gene-319.29	bisque4	--	0.123991	0.513887	--	NA	NA	8.00274	0.975255	6.79513e-20	7.38572	0.855446	1.72121e-09	0.913717	1.81997e-12	Q94AB4	Q94AB4_ARATH	75.424	Transducin/WD40 repeat-like superfamily protein.	FALSE
maker-Contig12-snap-gene-356.28	bisque4	--	0.23952	0.202375	6.66031	0.955514	2.21667e-16	7.92041	0.851548	2.43572e-09	7.48131	0.90148	1.07864e-11	0.898799	1.54437e-11	--	--	--	--	TRUE
maker-Contig12-snap-gene-358.15	bisque4	--	0.13901	0.463798	--	NA	NA	--	0.812278	5.03444e-08	--	0.981525	1.18117e-21	0.918574	8.3384e-13	--	--	--	--	FALSE
maker-Contig12-snap-gene-40.43	bisque4	--	0.472315	0.00840381	--	NA	NA	7.22935	0.935991	3.2001e-14	7.89867	0.960196	4.80926e-17	0.828441	1.58761e-08	--	--	--	--	FALSE
maker-Contig12-snap-gene-450.45	bisque4	--	0.161314	0.394432	--	0.676146	4.11016e-05	--	0.947934	1.91383e-15	--	0.719654	7.38999e-06	0.788463	2.28769e-07	Q39219	AOX1A	78.142	Ubiquinol oxidase 1a, mitochondrial; Catalyzes the cyanide-resistant oxidation of ubiquinol and the reduction of molecular oxygen to water, but does not translocate protons and consequently is not linked to oxidative phosphorylation. Increases respiration when the cytochrome respiratory pathway is restricted, or in response to low temperatures.	FALSE
maker-Contig12-snap-gene-497.40	bisque4	--	-0.713142	9.74284e-06	--	-0.919351	7.32763e-13	--	0.791445	1.91309e-07	--	0.864349	7.48691e-10	0.887645	6.21765e-11	--	--	--	--	FALSE
maker-Contig12-snap-gene-497.41	bisque4	--	-0.568419	0.00104875	--	0.72595	5.61554e-06	--	0.87544	2.436e-10	--	0.560187	0.00128489	0.745644	2.26253e-06	Q9LMN5	F16F4.11	43.805	Sequence-specific DNA binding transcription factor.	FALSE
maker-Contig12-snap-gene-498.50	bisque4	--	0.233764	0.213763	9.56902	0.723023	6.38594e-06	10.8338	0.979792	4.09986e-21	9.95375	0.922059	4.62048e-13	0.898232	1.66392e-11	--	--	--	--	TRUE
maker-Contig12-snap-gene-507.29	bisque4	--	0.381328	0.0376019	6.05962	0.696337	1.92327e-05	6.9218	0.96965	1.14453e-18	6.71454	0.959528	6.04573e-17	0.780794	3.57792e-07	Q9SCT4	IMK2	55.333	Probably inactive leucine-rich repeat receptor-like protein kinase IMK2.	TRUE
maker-Contig12-snap-gene-529.0	bisque4	--	-0.0142019	0.940624	--	0.0247942	0.896525	--	0.891143	4.08312e-11	--	0.85753	1.42364e-09	0.591199	0.000581049	--	--	--	--	FALSE
maker-Contig12-snap-gene-545.55	bisque4	--	0.272636	0.144947	--	0.7045	1.39023e-05	--	0.951853	6.5561e-16	--	0.614861	0.00029985	0.506764	0.00426566	O82197	VPS32.1	63.636	Vacuolar protein sorting-associated protein 32 homolog 1; Component of the ESCRT-III complex, which is required for multivesicular bodies (MVBs) formation and sorting of endosomal cargo proteins into MVBs. The ESCRT-III complex is probably involved in the concentration of MVB cargo (By similarity); Belongs to the SNF7 family.	FALSE
maker-Contig12-snap-gene-549.12	bisque4	--	-0.680478	3.5095e-05	--	0.30513	0.101084	--	0.876053	2.28248e-10	--	0.950442	9.73808e-16	0.96283	1.87437e-17	Q9SCU5	WNK5	61.789	Probable serine/threonine-protein kinase WNK5; Regulates flowering time by modulating the photoperiod pathway; Belongs to the protein kinase superfamily. Ser/Thr protein kinase family. WNK subfamily.	FALSE
maker-Contig12-snap-gene-556.30	bisque4	--	-0.665855	5.92164e-05	--	0.193992	0.304332	--	0.773583	5.36254e-07	--	0.77074	6.26496e-07	0.805028	8.15674e-08	P92974	UBA2	73.758	Ubiquitin-activating enzyme E1 2; Activates ubiquitin by first adenylating its C-terminal glycine residue with ATP, and thereafter linking this residue to the side chain of a cysteine residue in E1, yielding a ubiquitin-E1 thioester and free AMP.	FALSE
maker-Contig125-augustus-gene-0.8	bisque4	--	0.039597	0.835426	--	0.448672	0.0128873	--	0.936117	3.11574e-14	--	0.620684	0.000252728	0.692205	2.25772e-05	F4K460	MED17	45.229	Mediator of RNA polymerase II transcription subunit 17; Component of the Mediator complex, a coactivator involved in the regulated transcription of nearly all RNA polymerase II-dependent genes. Mediator functions as a bridge to convey information from gene- specific regulatory proteins to the basal RNA polymerase II transcription machinery. The Mediator complex, having a compact conformation in i…	FALSE
maker-Contig125-snap-gene-0.45	bisque4	--	0.246105	0.189869	--	0.67772	3.88208e-05	--	0.862687	8.78419e-10	--	0.911697	2.48472e-12	0.668255	5.44509e-05	--	--	--	--	FALSE
maker-Contig137-augustus-gene-0.0	bisque4	--	-0.537734	0.00217902	--	0.635494	0.000161056	--	0.909129	3.65179e-12	--	0.96708	3.51541e-18	0.926297	2.16908e-13	Q8W4J2	MPK16	62.33	Mitogen-activated protein kinase 16.	FALSE
maker-Contig156-augustus-gene-0.20	bisque4	--	-0.574666	0.000895747	--	-0.0894919	0.638152	--	0.77139	6.04733e-07	--	0.741989	2.69465e-06	0.786017	2.64367e-07	B3H6J5	B3H6J5_ARATH	51.042	Pre-mRNA-splicing factor.	FALSE
maker-Contig17-snap-gene-1.33	bisque4	--	0.212506	0.259565	5.41247	0.873417	3.01301e-10	6.3217	0.924546	2.98058e-13	7.38057	0.965963	5.56967e-18	0.905154	6.48526e-12	Q9SZL8	FRS5	32.124	Protein FAR1-RELATED SEQUENCE 5; Putative transcription activator involved in regulating light control of development.	TRUE
maker-Contig196-snap-gene-0.46	bisque4	--	0.445646	0.013584	7.64064	0.973795	1.50248e-19	8.22406	0.934741	4.16341e-14	8.67033	0.877669	1.91907e-10	0.825574	1.96494e-08	--	--	--	--	TRUE
maker-Contig198-snap-gene-0.20	bisque4	--	-0.398288	0.0292636	--	0.117928	0.534835	--	0.895977	2.22924e-11	--	0.696086	1.94221e-05	0.837216	8.06263e-09	Q05153	SSRP1	67.543	FACT complex subunit SSRP1; Component of the FACT complex, a general chromatin factor that acts to reorganize nucleosomes. The FACT complex is involved in multiple processes that require DNA as a template such as mRNA elongation, DNA replication and DNA repair. During transcription elongation the FACT complex acts as a histone chaperone that both destabilizes and restores nucleosomal structure. I…	FALSE
maker-Contig201-snap-gene-0.10	bisque4	--	0.313061	0.0920869	--	0.861317	1.00049e-09	7.10948	0.951389	7.47668e-16	6.78442	0.996252	2.58259e-31	0.83568	9.10321e-09	Q9STU5	T23J7.10	40.31	DNA binding protein.	FALSE
maker-Contig205-snap-gene-0.19	bisque4	--	-0.0843503	0.657646	--	0.584188	0.000700089	--	0.993045	1.45537e-27	--	0.867994	5.23518e-10	0.784207	2.93862e-07	Q93VR9	SEH1	55.392	Protein SEH1; Required for proper export of mRNAs from the nucleus to the cytoplasm; Belongs to the WD repeat SEC13 family.	FALSE
maker-Contig205-snap-gene-0.25	bisque4	--	0.337769	0.0679263	--	0.722299	6.59084e-06	2.75266	0.932357	6.77778e-14	2.98847	0.990617	9.47641e-26	0.923308	3.71403e-13	O22707	F8A5.21	58.133	Probable aldo-keto reductase 3; Belongs to the aldo/keto reductase family.	FALSE
maker-Contig205-snap-gene-0.27	bisque4	--	-0.44217	0.0144227	--	0.316924	0.0879321	--	0.864159	7.62596e-10	--	0.765666	8.22536e-07	0.834545	9.95077e-09	Q9M159	F2N1.39-01	54.756	Glycosyl hydrolase superfamily protein; Belongs to the glycosyl hydrolase 18 family.	FALSE
maker-Contig206-augustus-gene-0.33	bisque4	--	-0.499108	0.00498927	--	-0.869272	4.60625e-10	--	0.833376	1.08973e-08	--	0.482451	0.00693258	0.671834	4.79796e-05	Q8W566	F4B12.5	27.778	Uncharacterized exonuclease domain-containing protein At3g15140.	FALSE
maker-Contig212-augustus-gene-1.2	bisque4	--	0.129008	0.496868	--	0.649751	0.000102053	6.68404	0.977374	1.96534e-20	7.44414	0.907571	4.58787e-12	0.899161	1.47209e-11	Q93V99	PDF2	34.907	Homeobox-leucine zipper protein PROTODERMAL FACTOR 2; Probable transcription factor that binds to the L1 box DNA sequence 5'-TAAATG[CT]A-3'. Plays a role in maintaining the identity of L1 cells, possibly by interacting with their L1 box or other target- gene promoters. Functionally redundant to ATML1.	FALSE
maker-Contig226-snap-gene-0.4	bisque4	--	-0.257726	0.169131	--	-0.597954	0.000483581	--	0.691312	2.33648e-05	--	0.921981	4.68304e-13	0.754299	1.47806e-06	P62598	ARR12	48.14	Two-component response regulator ARR12; Transcriptional activator that binds specifically to the DNA sequence 5'-[AG]GATT-3'. Functions as a response regulator involved in His-to-Asp phosphorelay signal transduction system. Phosphorylation of the Asp residue in the receiver domain activates the ability of the protein to promote the transcription of target genes. Could directly activate some type-…	FALSE
maker-Contig247-augustus-gene-1.3	bisque4	--	-0.129293	0.495908	--	0.355315	0.0539981	--	0.882987	1.06582e-10	--	0.689501	2.50393e-05	0.683417	3.14805e-05	F4JJC1	Dl3551W	40.537	HAT transposon superfamily.	FALSE
maker-Contig25-augustus-gene-161.0	bisque4	--	-0.00903155	0.962221	--	0.551824	0.00157101	--	0.579685	0.000787372	--	0.762878	9.52495e-07	0.650463	9.96908e-05	O48686	SNL3	30.833	Paired amphipathic helix protein Sin3-like 3; Acts as a transcriptional repressor. Interacts with ERF7 to repress genes in abscisic acid and drought stress responses. The heterodimer represses transcription by tethering SNL3 to DNA.	FALSE
maker-Contig25-augustus-gene-163.24	bisque4	--	0.0912871	0.631399	--	0.580478	0.000771337	--	0.903883	7.7504e-12	7.16624	0.916626	1.14695e-12	0.909469	3.47277e-12	Q9M9L2	MUG7	40	MuDR family transposase.	FALSE
maker-Contig25-augustus-gene-178.2	bisque4	--	-0.148411	0.433809	--	0.000246456	0.998969	--	0.537581	0.00218662	--	0.535839	0.00227462	0.602998	0.000420494	Q1PDV6	PBL27	59.375	Serine/threonine-protein kinase PBL27; Receptor-like cytoplasmic kinase involved in the transduction of signal between the host cell surface chitin receptor complex CERK1- LYK5 and the intracellular MAPKKK5-dependent mitogen-activated protein kinase (MAPK) cascade that leads to chitin-induced immunity. Phosphorylates and activates MAPKKK5 when phosphorylated by CERK1 after elicitation by chitin.	FALSE
maker-Contig25-augustus-gene-196.62	bisque4	--	0.125637	0.508273	--	0.706905	1.26085e-05	6.66823	0.994737	2.9657e-29	7.52873	0.950179	1.04704e-15	0.910831	2.8327e-12	Q9LRR4	RPPL1	29.412	Putative disease resistance RPP13-like protein 1; Potential disease resistance protein; Belongs to the disease resistance NB-LRR family. RPP13 subfamily.	FALSE
maker-Contig25-augustus-gene-201.11	bisque4	--	-0.220089	0.242544	--	-0.666856	5.71849e-05	--	0.930381	1.00183e-13	--	0.836173	8.75671e-09	0.75243	1.62279e-06	Q8W566	F4B12.5	28.431	Uncharacterized exonuclease domain-containing protein At3g15140.	FALSE
maker-Contig25-augustus-gene-66.4	bisque4	--	-0.533039	0.00242247	--	0.445026	0.0137305	--	0.558812	0.00132854	--	0.60826	0.000362528	0.690575	2.40334e-05	Q93W91	Q93W91_ARATH	41.25	Adenine nucleotide alpha hydrolases-like superfamily protein.	FALSE
maker-Contig25-augustus-gene-95.1	bisque4	--	0.262586	0.160954	--	0.636593	0.000155619	--	0.718714	7.69428e-06	--	0.968757	1.70804e-18	0.736241	3.52684e-06	P55230	APL2	62.954	Glucose-1-phosphate adenylyltransferase large subunit 2, chloroplastic; This protein plays a role in synthesis of starch. It catalyzes the synthesis of the activated glycosyl donor, ADP-glucose from Glc-1-P and ATP.	FALSE
maker-Contig25-snap-gene-106.51	bisque4	--	-0.0036046	0.984917	--	0.659685	7.32231e-05	--	0.826683	1.81018e-08	--	0.779117	3.93621e-07	0.707654	1.2228e-05	Q8L610	T7H20.10	55.072	RING/U-box superfamily protein.	FALSE
maker-Contig25-snap-gene-11.24	bisque4	--	0.126818	0.504261	--	-0.00896646	0.962493	--	0.810825	5.55482e-08	--	0.916316	1.20578e-12	0.730024	4.68278e-06	Q9M1H3	ABCF4	66.848	ABC transporter F family member 4; Belongs to the ABC transporter superfamily. ABCF family. EF3 (TC 3.A.1.121) subfamily.	FALSE
maker-Contig25-snap-gene-119.40	bisque4	--	-0.493462	0.00558782	--	-0.865286	6.8359e-10	--	0.976518	3.28859e-20	--	0.665818	5.92924e-05	0.806684	7.31816e-08	F4JJT9	T16L1.250	66.551	Aspartate--tRNA ligase, chloroplastic/mitochondrial; Catalyzes the specific attachment of an amino acid to its cognate tRNA in a 2 step reaction: the amino acid (AA) is first activated by ATP to form AA-AMP and then transferred to the acceptor end of the tRNA.	FALSE
maker-Contig25-snap-gene-124.53	bisque4	--	0.218477	0.246099	--	0.751932	1.66342e-06	--	0.976457	3.40885e-20	--	0.950886	8.60912e-16	0.559644	0.00130199	Q38805	MT2B	50.847	Metallothionein-like protein 2B; Metallothioneins have a high content of cysteine residues that bind various heavy metals (Probable). Functions as metal chelator of copper (Cu) and zinc (Zn). Functions cooperatively with the phytochelatin synthase PCS1 to protect plants from Cu and cadmium toxicity. Plays a role in Cu homeostasis, specifically in the remobilization of Cu from senescing leaves. Th…	FALSE
maker-Contig25-snap-gene-125.45	bisque4	--	0.273808	0.143157	5.05713	0.997553	6.66101e-34	5.75057	0.927868	1.62004e-13	6.02756	0.827332	1.72491e-08	0.851885	2.3646e-09	--	--	--	--	TRUE
maker-Contig25-snap-gene-126.23	bisque4	--	-0.335566	0.0698556	--	-0.00140271	0.99413	--	0.661815	6.80869e-05	--	0.425018	0.0192194	0.599589	0.000462282	--	--	--	--	FALSE
maker-Contig25-snap-gene-173.3	bisque4	--	-0.227851	0.225907	--	-0.183469	0.331811	--	0.617626	0.000276582	--	0.775351	4.86268e-07	0.685405	2.92288e-05	Q9FVU7	T8L23.1	78.723	40S ribosomal protein.	FALSE
maker-Contig25-snap-gene-187.47	bisque4	--	-0.351225	0.0570236	--	-0.0949207	0.617822	--	0.337845	0.0678598	--	0.418086	0.0214997	0.592542	0.000560404	Q9LVD3	MJB24.6	30.29	Pentatricopeptide repeat-containing protein At5g57250, mitochondrial.	FALSE
maker-Contig25-snap-gene-19.14	bisque4	--	0.387322	0.0344607	5.47348	0.599011	0.000469715	6.75306	0.98727	6.64971e-24	5.78293	0.997527	7.72818e-34	0.816639	3.72844e-08	Q9LZI9	GSTF13	48.804	Glutathione S-transferase F13; May be involved in the conjugation of reduced glutathione to a wide number of exogenous and endogenous hydrophobic electrophiles and have a detoxification role against certain herbicides.	TRUE
maker-Contig25-snap-gene-19.17	bisque4	--	0.0255591	0.89335	--	0.978686	8.58728e-21	--	0.983671	2.12464e-22	--	0.958213	9.38269e-17	0.82499	2.05117e-08	Q9M060	EIF6-2	90.795	Eukaryotic translation initiation factor 6-2; Binds to the 60S ribosomal subunit and prevents its association with the 40S ribosomal subunit to form the 80S initiation complex in the cytoplasm. May also be involved in ribosome biogenesis. Belongs to the eIF-6 family.	FALSE
maker-Contig25-snap-gene-19.9	bisque4	--	0.252063	0.179027	3.69252	0.969728	1.10461e-18	3.69448	0.895047	2.51029e-11	4.31874	0.9281	1.55098e-13	0.876877	2.08996e-10	P93005	PCMP-E19	47.482	Pentatricopeptide repeat-containing protein At2g33680; Belongs to the PPR family. PCMP-E subfamily.	TRUE
maker-Contig25-snap-gene-206.9	bisque4	--	-0.221232	0.240044	--	0.53318	0.00241483	--	0.966457	4.55223e-18	--	0.77989	3.76708e-07	0.842642	5.19678e-09	Q9LNN0	F8L10.9	59.825	Protein kinase superfamily protein.	FALSE
maker-Contig25-snap-gene-219.4	bisque4	--	0.0585488	0.758598	--	0.400988	0.028087	--	0.850038	2.77903e-09	--	0.988492	1.63158e-24	0.790801	1.98886e-07	O82347	T3F17.13	67.296	DUF2358 family protein (DUF2358).	FALSE
maker-Contig25-snap-gene-220.49	bisque4	--	0.0559482	0.769025	--	0.268396	0.151553	--	0.813101	4.75987e-08	--	0.986332	1.78961e-23	0.765673	8.22226e-07	O82347	T3F17.13	67.296	DUF2358 family protein (DUF2358).	FALSE
maker-Contig25-snap-gene-23.48	bisque4	--	0.145957	0.441534	--	0.160933	0.395565	--	0.726216	5.55003e-06	--	0.852994	2.14381e-09	0.580508	0.000770745	Q94AH6	CUL1	81.622	Cullin-1; Involved in ubiquitination and subsequent proteasomal degradation of target proteins. Regulator of mitotic processes which plays a role during gametogenesis and embryogenesis. Together with SKP1, RBX1 and a F-box protein, it forms a SCF complex. The functional specificity of this complex depends of the type of F-box protein. SCF(UFO) is implicated in floral organ development. SCF(TIR1) …	FALSE
maker-Contig25-snap-gene-26.40	bisque4	--	0.442748	0.0142805	--	0.882476	1.12913e-10	2.15994	0.950258	1.02455e-15	--	0.963276	1.58718e-17	0.706439	1.28501e-05	Q9LIQ4	THIM	62.547	Hydroxyethylthiazole kinase; Thiazole kinase involved in thiamine salvage pathway.	FALSE
maker-Contig25-snap-gene-40.15	bisque4	--	-0.0846495	0.656505	--	0.128568	0.498348	--	0.887908	6.02693e-11	--	0.835841	8.98916e-09	0.709417	1.13741e-05	Q6NQH4	TAF13	73.267	Transcription initiation factor TFIID subunit 13; TAFs are components of the transcription factor IID (TFIID) complex that is essential for mediating regulation of RNA polymerase transcription. May be involved in polycomb repressive complex 2 (PRC2) mediated repression; Belongs to the TAF13 family.	FALSE
maker-Contig25-snap-gene-49.12	bisque4	--	0.132266	0.485966	--	0.410786	0.0241367	3.19041	0.980471	2.55124e-21	3.32919	0.87476	2.61768e-10	0.772683	5.63463e-07	Q94K52	Q94K52_ARATH	62.329	Polyketide cyclase/dehydrase and lipid transport superfamily protein.	FALSE
maker-Contig25-snap-gene-49.3	bisque4	--	0.34685	0.0604055	--	0.473701	0.00818827	5.88835	0.780044	3.73437e-07	6.07864	0.839185	6.88755e-09	0.80049	1.0922e-07	--	--	--	--	FALSE
maker-Contig25-snap-gene-5.26	bisque4	--	0.137805	0.46772	8.86159	0.929224	1.25269e-13	9.1773	0.955626	2.14121e-16	9.15765	0.992187	7.37419e-27	0.90676	5.15819e-12	F4JCX9	LNK2	47.368	Protein LNK2; Transcriptional coactivator necessary for expression of the clock genes PRR5 and TOC1. Antagonizes REV8 function in the regulation of anthocyanin accumulation. Involved in red light input to the clock. Activates clock-controlled genes with afternoon peak. Mediates light inhibition of hypocotyl elongation. Unable to bind to DNA, but recruited to the evening element (EE)-containing re…	TRUE
maker-Contig25-snap-gene-60.3	bisque4	--	-0.195644	0.300152	--	-0.557013	0.00138761	--	0.295323	0.113105	--	0.489911	0.00599482	0.504157	0.00450131	Q75QN6	PHS1-2	53.187	Dual specificity protein phosphatase PHS1; Probable dual specificity phosphatase that binds and dephosphorylates MPK18, modulating the organization and dynamics of cortical microtubules. Acts as negative regulator of abscisic acid (ABA) signaling during seed germination and light-induced stomata aperture.	FALSE
maker-Contig25-snap-gene-63.5	bisque4	--	0.0198868	0.916926	--	0.735571	3.63769e-06	--	0.870456	4.08637e-10	--	0.956363	1.70129e-16	0.818654	3.23676e-08	A0A1P8B3W4	Dl4075c	54.819	Lipase class 3 family protein.	FALSE
maker-Contig25-snap-gene-68.6	bisque4	--	0.107892	0.570374	--	0.799787	1.14201e-07	--	0.806285	7.51274e-08	--	0.877156	2.02817e-10	0.744643	2.37423e-06	Q39224	SRG1	42.373	Protein SRG1; Belongs to the iron/ascorbate-dependent oxidoreductase family.	FALSE
maker-Contig25-snap-gene-85.25	bisque4	--	-0.282777	0.129996	--	-0.707762	1.21742e-05	--	0.938612	1.8116e-14	--	0.507084	0.00423755	0.691101	2.3555e-05	Q9C5J7	PFK7	81.395	ATP-dependent 6-phosphofructokinase 7; Catalyzes the phosphorylation of D-fructose 6-phosphate to fructose 1,6-bisphosphate by ATP, the first committing step of glycolysis; Belongs to the phosphofructokinase type A (PFKA) family. PPi-dependent PFK group II subfamily. Atypical ATP-dependent clade 'X' sub-subfamily.	FALSE
maker-Contig25-snap-gene-91.29	bisque4	--	0.668654	5.36923e-05	--	0.451646	0.0122318	--	0.977027	2.42654e-20	--	0.942177	8.01576e-15	0.631997	0.000179512	Q05153	SSRP1	67.543	FACT complex subunit SSRP1; Component of the FACT complex, a general chromatin factor that acts to reorganize nucleosomes. The FACT complex is involved in multiple processes that require DNA as a template such as mRNA elongation, DNA replication and DNA repair. During transcription elongation the FACT complex acts as a histone chaperone that both destabilizes and restores nucleosomal structure. I…	FALSE
maker-Contig25-snap-gene-92.15	bisque4	--	0.207917	0.270235	--	0.830727	1.33563e-08	--	0.922499	4.27975e-13	--	0.822568	2.44716e-08	0.730754	4.53132e-06	Q9SVB7	WRKY13	78.505	Probable WRKY transcription factor 13; Transcription factor. Interacts specifically with the W box (5'-(T)TGAC[CT]-3'), a frequently occurring elicitor-responsive cis- acting element (By similarity); Belongs to the WRKY group II-c family.	FALSE
maker-Contig25-snap-gene-93.28	bisque4	--	-0.266743	0.154187	--	0.619693	0.000260245	--	0.896533	2.07558e-11	--	0.824745	2.08839e-08	0.835521	9.21808e-09	Q9SZ98	F17A8.180	35.859	Nuclear receptor family 2 group C protein.	FALSE
maker-Contig25-snap-gene-97.48	bisque4	--	0.339388	0.0665347	--	0.611511	0.000330347	--	0.958842	7.61749e-17	--	0.8708	3.94553e-10	0.78085	3.56646e-07	Q9LJJ5	MZN14.7	45.04	AAA-ATPase At3g28610.	FALSE
maker-Contig25-snap-gene-97.55	bisque4	--	0.156852	0.407811	--	0.879538	1.56574e-10	--	0.983971	1.64189e-22	--	0.97131	5.26193e-19	0.945708	3.39208e-15	Q8L6Y1	UBP14	71.056	Ubiquitin carboxyl-terminal hydrolase 14; Recognizes and hydrolyzes the peptide bond at the C-terminal Gly of ubiquitin. Involved in the processing of poly-ubiquitin precursors as well as that of ubiquitinated proteins. Involved in seed and embryo development.	FALSE
maker-Contig25-snap-gene-98.27	bisque4	--	0.607371	0.00037179	--	0.16927	0.371209	--	0.991132	4.31894e-26	--	0.964108	1.15768e-17	0.885634	7.86814e-11	Q8L6Y1	UBP14	71.056	Ubiquitin carboxyl-terminal hydrolase 14; Recognizes and hydrolyzes the peptide bond at the C-terminal Gly of ubiquitin. Involved in the processing of poly-ubiquitin precursors as well as that of ubiquitinated proteins. Involved in seed and embryo development.	FALSE
maker-Contig259-augustus-gene-0.8	bisque4	--	-0.0162342	0.932146	--	0.188756	0.317821	--	0.829552	1.46021e-08	--	0.939285	1.55928e-14	0.752974	1.57942e-06	P48000	KNAT3	78.327	Homeobox protein knotted-1-like 3; Belongs to the TALE/KNOX homeobox family.	FALSE
maker-Contig265-augustus-gene-0.41	bisque4	--	0.1679	0.375149	7.57134	0.944815	4.23824e-15	7.86829	0.978784	8.05573e-21	8.54114	0.989944	2.48932e-25	0.898295	1.65032e-11	--	--	--	--	TRUE
maker-Contig28-augustus-gene-11.42	bisque4	--	-0.0149728	0.937407	--	0.0547984	0.773649	--	0.958743	7.87451e-17	--	0.962553	2.07578e-17	0.790684	2.00295e-07	Q9FGM1	PYL8	74.719	Abscisic acid receptor PYL8; Receptor for abscisic acid (ABA) required for ABA-mediated responses such as stomatal closure and germination inhibition. Inhibits the activity of group-A protein phosphatases type 2C (PP2Cs) in an ABA- independent manner but more efficiently when activated by ABA. Confers enhanced sensitivity to ABA. Can be activated by both (-)-ABA and (+)-ABA. Mediates crosstalk be…	FALSE
maker-Contig28-augustus-gene-12.1	bisque4	--	0.258685	0.167494	--	0.804788	8.28519e-08	--	0.889291	5.11024e-11	--	0.899506	1.40614e-11	0.625495	0.000218865	Q93Y37	MNS3	69.333	Mannosyl-oligosaccharide 1,2-alpha-mannosidase MNS3; Class I alpha-mannosidase essential for early N-glycan processing. Removes preferentially alpha-1,2-linked mannose residues from Man(9)GlcNAc(2) to produce Man(8)GlcNAc(2). Involved in root development and cell wall biosynthesis.	FALSE
maker-Contig28-augustus-gene-123.3	bisque4	--	-0.344443	0.0623324	--	-0.0633089	0.73962	--	0.672356	4.70959e-05	--	0.415007	0.0225816	0.787877	2.36871e-07	O80536	PIF3	25.641	Transcription factor PIF3; Transcription factor acting positively in the phytochrome signaling pathway. Activates transcription by binding to the G box (5'- CACGTG-3').	FALSE
maker-Contig28-augustus-gene-143.40	bisque4	--	0.245648	0.190719	--	0.74596	2.22831e-06	3.2733	0.993071	1.38113e-27	2.62395	0.965158	7.68798e-18	0.821384	2.66515e-08	O65468	CRK8	45.763	Cysteine-rich receptor-like protein kinase 8.	FALSE
maker-Contig28-augustus-gene-144.0	bisque4	--	0.259552	0.166025	--	0.879684	1.54078e-10	--	0.909933	3.24115e-12	2.68751	0.94607	3.09555e-15	0.842398	5.30214e-09	Q9FKK6	MUF9.2	44.475	Exonuclease V, chloroplastic; Single-stranded DNA (ssDNA) bidirectional exonuclease. Has both 5'-3' and 3'-5' exonuclease activities with a strong preference for 5'-ends (By similarity).	FALSE
maker-Contig28-augustus-gene-17.38	bisque4	--	-0.246239	0.18962	--	0.0992185	0.601921	--	0.87481	2.60372e-10	--	0.781386	3.45864e-07	0.743454	2.51323e-06	Q8LFP7	NIP1-2	67.623	Aquaporin NIP1-2; Water channel probably required to promote glycerol permeability and water transport across cell membranes. Belongs to the MIP/aquaporin (TC 1.A.8) family. NIP (TC 1.A.8.12) subfamily.	FALSE
maker-Contig28-augustus-gene-179.3	bisque4	--	0.46488	0.00964362	--	0.85274	2.19269e-09	--	0.949316	1.32437e-15	--	0.972208	3.38898e-19	0.505377	0.00438971	Q9FGG3	UMAMIT21	44.602	WAT1-related protein At5g64700.	FALSE
maker-Contig28-augustus-gene-180.7	bisque4	--	0.0912871	0.631399	7.06297	0.831973	1.2143e-08	6.90295	0.994284	9.39311e-29	7.0073	0.977335	2.01348e-20	0.808599	6.44755e-08	Q9LZY4	T4C21.200	22.667	F-box protein At3g60790.	TRUE
maker-Contig28-augustus-gene-220.38	bisque4	--	-0.179598	0.342288	--	0.94024	1.25632e-14	--	0.979076	6.64466e-21	--	0.965465	6.80552e-18	0.75694	1.29355e-06	Q9LXZ4	T5P19_110	70	GroES-like zinc-binding alcohol dehydrogenase family protein.	FALSE
maker-Contig28-augustus-gene-256.17	bisque4	--	0.23265	0.216015	--	0.57331	0.000927195	--	0.784466	2.89476e-07	--	0.916063	1.25579e-12	0.77977	3.79295e-07	P42736	RAP2-3	36.957	Ethylene-responsive transcription factor RAP2-3; Probably acts as a transcriptional activator. Binds to the GCC-box pathogenesis-related promoter element. May be involved in the regulation of gene expression by stress factors and by components of stress signal transduction pathways (By similarity); Belongs to the AP2/ERF transcription factor family. ERF subfamily.	FALSE
maker-Contig28-augustus-gene-288.56	bisque4	--	-0.209919	0.265544	--	-0.178695	0.344761	--	0.501184	0.0047834	--	0.866743	5.92604e-10	0.645829	0.00011597	Q9SUQ7	CHX17	46.606	Cation/H(+) antiporter 17; Operates as a K(+)/H(+) antiporter that controls K(+) acquisition and homeostasis; Belongs to the monovalent cation:proton antiporter 2 (CPA2) transporter (TC 2.A.37) family. CHX (TC 2.A.37.4) subfamily.	FALSE
maker-Contig28-augustus-gene-300.8	bisque4	--	-0.341019	0.0651548	--	-0.434261	0.0164932	--	0.843735	4.74727e-09	--	0.917239	1.03826e-12	0.783336	3.09107e-07	B9DHT4	ARIA	74.897	ARM REPEAT PROTEIN INTERACTING WITH ABF2; May act as a substrate-specific adapter of an E3 ubiquitin- protein ligase complex (CUL3-RBX1-BTB) which mediates the ubiquitination and subsequent proteasomal degradation of target proteins (By similarity). Acts as a positive regulator of ABA response via the modulation of the transcriptional activity of ABF2, a transcription factor which controls ABA-de…	FALSE
maker-Contig28-augustus-gene-317.7	bisque4	--	0.383394	0.0364942	--	0.971533	4.72292e-19	--	0.970394	8.12339e-19	--	0.991287	3.37693e-26	0.849273	2.96956e-09	Q38898	AKT2	58.663	Potassium channel AKT2/3; Highly selective and weak inward-rectifying potassium channel. Plays a role in both loading and unloading potassium into/from the phloem sap. Seems to control sugar loading into phloem via a voltage-dependent process. Blocked by physiological concentrations of external calcium and by external acidification. May interact with the cytoskeleton or with regulatory proteins. …	FALSE
maker-Contig28-augustus-gene-320.11	bisque4	--	0.44748	0.0131581	8.07057	0.983278	2.95707e-22	8.7974	0.860631	1.0673e-09	8.54307	0.897932	1.73066e-11	0.75081	1.7584e-06	Q94C50	MKP11.6	38.614	Transmembrane protein, putative (DUF1218).	TRUE
maker-Contig28-augustus-gene-320.6	bisque4	--	-0.547723	0.0017305	4.89899	0.921139	5.41412e-13	5.94683	0.922769	4.08298e-13	5.30716	0.93677	2.70913e-14	0.904191	7.4246e-12	Q94C50	MKP11.6	35.714	Transmembrane protein, putative (DUF1218).	TRUE
maker-Contig28-augustus-gene-325.58	bisque4	--	-0.127122	0.503231	--	-0.494445	0.00547943	--	0.689147	2.53785e-05	--	0.602337	0.000428326	0.58469	0.000690907	O82793	PPA3	84.579	Soluble inorganic pyrophosphatase 3; Belongs to the PPase family.	FALSE
maker-Contig28-augustus-gene-330.3	bisque4	--	0.359105	0.0513087	--	0.51769	0.00338966	4.44427	0.979473	5.0936e-21	4.54934	0.889204	5.16398e-11	0.54964	0.00165427	--	--	--	--	FALSE
maker-Contig28-augustus-gene-337.3	bisque4	--	-0.0595112	0.754749	--	-0.147183	0.437665	--	0.63976	0.000140843	--	0.812244	5.04621e-08	0.580147	0.000777994	Q9M2U3	T22E16.10	50.524	Protein ALP1-like; Transposase-derived protein that may have nuclease activity.	FALSE
maker-Contig28-augustus-gene-371.3	bisque4	--	-0.488299	0.00618769	--	-0.486617	0.00639469	--	0.251825	0.179452	--	0.450501	0.0124807	0.669914	5.13603e-05	C0Z2J1	T23J18.35	56.299	Adenine nucleotide alpha hydrolases-like superfamily protein.	FALSE
maker-Contig28-augustus-gene-375.9	bisque4	--	0.0846616	0.656459	--	0.835903	8.94511e-09	2.86936	0.925883	2.33993e-13	--	0.913608	1.85135e-12	0.873911	2.86154e-10	Q9SUP5	F9D16.290	62.387	Pectin lyase-like superfamily protein.	FALSE
maker-Contig28-augustus-gene-384.77	bisque4	--	0.159073	0.40112	6.87146	0.996073	4.95467e-31	7.06196	0.966702	4.11445e-18	7.00837	0.993672	3.88932e-28	0.831268	1.28164e-08	O65398	GLX1	40.58	Lactoylglutathione lyase GLX1; Catalyzes the conversion of hemimercaptal, formed from methylglyoxal and glutathione, to S-lactoylglutathione.	TRUE
maker-Contig28-augustus-gene-394.46	bisque4	--	-0.156826	0.407889	--	-0.405548	0.0261877	--	0.78588	2.66498e-07	--	0.969675	1.13165e-18	0.835496	9.23626e-09	Q84J70	DI19-3	39.655	Protein DEHYDRATION-INDUCED 19 homolog 3; Belongs to the Di19 family.	FALSE
maker-Contig28-augustus-gene-398.57	bisque4	--	-0.0168946	0.929392	--	0.78909	2.20378e-07	--	0.701009	1.59933e-05	--	0.866933	5.81615e-10	0.747063	2.1125e-06	A0A1P8ARP0	TRM22	31.25	DnaA initiator-associating protein.	FALSE
maker-Contig28-augustus-gene-400.37	bisque4	--	0.182462	0.334518	6.3724	0.644695	0.000120296	6.56699	0.823687	2.25622e-08	6.47601	0.993024	1.5171e-27	0.773239	5.46498e-07	O65278	ULP1B	25.385	Putative ubiquitin-like-specific protease 1B; Protease that catalyzes two essential functions in the SUMO pathway: processing of full-length SUMOs to their mature forms and deconjugation of SUMO from targeted proteins.	TRUE
maker-Contig28-augustus-gene-400.41	bisque4	--	0.431874	0.0171645	--	0.712874	9.85269e-06	--	0.962175	2.38369e-17	--	0.988632	1.37609e-24	0.468499	0.00902212	F4IHJ0	SFH8	56.731	Phosphatidylinositol/phosphatidylcholine transfer protein SFH8; Required for transport of secretory proteins from the Golgi complex. Catalyzes the transfer of phosphatidylinositol and phosphatidylcholine between membranes in vitro (By similarity).	FALSE
maker-Contig28-augustus-gene-414.55	bisque4	--	-0.257984	0.16869	--	0.802427	9.65116e-08	--	0.937439	2.34433e-14	--	0.844425	4.48208e-09	0.821109	2.71817e-08	P42730	CLPB1	85.017	Chaperone protein ClpB1; Molecular chaperone that plays an important role in thermotolerance. Together with HSA32, required for long-term acquired thermotolerance (LAT) in plants and naturally high basal thermotolerance observed in germinating seedlings. Belongs to the ClpA/ClpB family.	FALSE
maker-Contig28-augustus-gene-419.50	bisque4	--	-0.362762	0.0488155	--	-0.581199	0.000757009	--	0.524791	0.00290734	--	0.723127	6.35714e-06	0.639173	0.000143484	F4J077	PAT1H1	47.94	Protein PAT1 homolog 1; Activator of mRNA decapping. Involved in mRNA decay via decapping (By similarity). Involved in the regulation of root stem cell niche identity. Maintains root stem cell niche stability through the interaction with the negative regulator of jasmonate signaling AFPH2/NINJA, and the regulation of cell division.	FALSE
maker-Contig28-augustus-gene-5.55	bisque4	--	0.182421	0.334628	--	-0.295157	0.113317	--	0.798417	1.24503e-07	3.28144	0.993851	2.60832e-28	0.807514	6.92846e-08	Q8GYA4	CRK10	61.224	Cysteine-rich receptor-like protein kinase 10; Belongs to the protein kinase superfamily. Ser/Thr protein kinase family. CRK subfamily.	FALSE
maker-Contig28-augustus-gene-5.56	bisque4	--	-0.0287117	0.880284	--	0.643089	0.000126666	2.57664	0.918016	9.14382e-13	--	0.918954	7.82843e-13	0.831861	1.22476e-08	Q9M0X5	CRK25	34.059	Cysteine-rich receptor-like protein kinase 25.	FALSE
maker-Contig28-augustus-gene-5.61	bisque4	--	-0.238422	0.204514	--	-0.257361	0.169758	--	0.792497	1.7949e-07	--	0.947033	2.42005e-15	0.704909	1.36743e-05	Q8W593	F1N21.10	75.434	Probable lactoylglutathione lyase, chloroplastic; Catalyzes the conversion of hemimercaptal, formed from methylglyoxal and glutathione, to S-lactoylglutathione.	FALSE
maker-Contig28-augustus-gene-54.54	bisque4	--	-0.11603	0.541475	6.93267	0.989895	2.66659e-25	7.48576	0.999656	7.90158e-46	8.66303	0.962761	1.92299e-17	0.891428	3.94308e-11	P31414	AVP1	88.793	Pyrophosphate-energized vacuolar membrane proton pump 1; Contributes to the transtonoplast (from cytosol to vacuole lumen) H(+)-electrochemical potential difference. It establishes a proton gradient of similar and often greater magnitude than the H(+)- ATPase on the same membrane. In addition, facilitates auxin transport by modulating apoplastic pH and regulates auxin-mediated developmental proce…	TRUE
maker-Contig28-augustus-gene-7.34	bisque4	--	0.0554174	0.771159	--	0.741546	2.75187e-06	3.04723	0.841712	5.6095e-09	--	0.973015	2.25492e-19	0.781939	3.35051e-07	--	--	--	--	FALSE
maker-Contig28-augustus-gene-95.2	bisque4	--	0.127877	0.500677	--	0.447214	0.0132192	--	0.913881	1.77411e-12	--	0.784096	2.95771e-07	0.836021	8.86221e-09	Q9LMX7	CYP78A5	47.217	Cytochrome P450 78A5; Plays a role in regulating directional growth at the meristem/organ boundary. Is required for the promotion of leaf and floral organ growth and for the prolongation of the plastochron. Promotes organ growth in a non-cell-autonomous manner and may generate a mobile growth signal distinct from the classical phytohormones that prevents premature arrest of proliferation, until t…	FALSE
maker-Contig28-snap-gene-105.13	bisque4	--	0.0912871	0.631399	--	0.661475	6.8884e-05	--	0.901969	1.00924e-11	6.77758	0.907227	4.82237e-12	0.88344	1.01241e-10	Q9S793	FRS8	37.838	Protein FAR1-RELATED SEQUENCE 8; Putative transcription activator involved in regulating light control of development. May have a role in controlling flowering time. Belongs to the FHY3/FAR1 family.	FALSE
maker-Contig28-snap-gene-117.39	bisque4	--	-0.36757	0.0456851	--	0.342958	0.0635446	--	0.761659	1.01502e-06	--	0.563002	0.0011994	0.73081	4.5199e-06	F4J9M5	CHR12	63.811	Probable ATP-dependent DNA helicase CHR12; Probable chromatin-remodeling factor that is functionally redundant with CHR23 in root and shoot stem cell initiation, and root apical meristem (RAM) and shoot apical meristem (SAM) maintenance. Plays an important role in mediating the temporary plant growth arrest induced upon perception of stress. May promote seed maturation and repress initiation of g…	FALSE
maker-Contig28-snap-gene-117.40	bisque4	--	-0.365098	0.0472739	--	-0.159718	0.399189	--	0.823534	2.28155e-08	--	0.884547	8.92066e-11	0.787986	2.35344e-07	--	--	--	--	FALSE
maker-Contig28-snap-gene-134.8	bisque4	--	-0.177454	0.348178	--	0.562296	0.00122037	--	0.809712	5.98608e-08	--	0.959414	6.28496e-17	0.703542	1.445e-05	F4K1B1	F2P16.20	34.328	Putative RNA polymerase II subunit B1 CTD phosphatase RPAP2 homolog; Putative RNA polymerase II subunit B1 C-terminal domain (CTD) phosphatase involved in RNA polymerase II transcription regulation.	FALSE
maker-Contig28-snap-gene-260.20	bisque4	--	0.209526	0.266461	10.7783	0.985974	2.56314e-23	11.7501	0.951205	7.87447e-16	11.3533	0.94925	1.34813e-15	0.695949	1.95266e-05	Q9LQ02	NRPD1	36.923	DNA-directed RNA polymerase IV subunit 1; DNA-dependent RNA polymerase catalyzes the transcription of DNA into RNA using the four ribonucleoside triphosphates as substrates (By similarity). Largest and catalytic component of RNA polymerase IV which mediates 24-nt short-interfering RNAs (siRNA) accumulation. Implicated in siRNA-directed heterochromatin formation through the action of DCL3 and AGO4…	TRUE
maker-Contig28-snap-gene-308.46	bisque4	--	0.233159	0.214985	--	NA	NA	7.45586	0.978811	7.91125e-21	7.25364	0.908571	3.96468e-12	0.799801	1.14101e-07	--	--	--	--	FALSE
maker-Contig28-snap-gene-398.44	bisque4	--	0.162946	0.389603	--	0.84664	3.72021e-09	2.6232	0.986528	1.46411e-23	2.57927	0.984278	1.25467e-22	0.94399	5.19089e-15	Q9LJQ5	RTNLB9	44.907	Reticulon-like protein B9.	FALSE
maker-Contig28-snap-gene-41.32	bisque4	--	0.199078	0.291579	7.51289	0.843613	4.79567e-09	8.09829	0.989393	5.23967e-25	8.83396	0.97471	9.1853e-20	0.862574	8.87922e-10	Q9SK37	F27C12.12	25.203	Myb/SANT-like DNA-binding domain protein.	TRUE
maker-Contig28-snap-gene-411.58	bisque4	--	0.224321	0.233374	--	0.730173	4.65157e-06	3.72629	0.974955	8.0266e-20	3.55248	0.953651	3.89088e-16	0.513327	0.00371886	Q9FHI2	MFC19.21	34.586	Transmembrane protein, putative (DUF594).	FALSE
maker-Contig28-snap-gene-414.8	bisque4	--	-0.193234	0.306261	--	0.916363	1.19662e-12	3.01314	0.975396	6.27795e-20	2.54003	0.975052	7.6084e-20	0.936518	2.86027e-14	--	--	--	--	FALSE
maker-Contig29-augustus-gene-4.13	bisque4	--	-0.0469228	0.805511	--	-0.559069	0.00132029	--	0.989505	4.51732e-25	--	0.952625	5.25344e-16	0.910266	3.08388e-12	Q9FM89	MCD7.18	30.798	F-box/FBD/LRR-repeat protein At5g56420.	FALSE
maker-Contig3-augustus-gene-135.57	bisque4	--	0.153671	0.417505	--	0.699334	1.70932e-05	--	0.673269	4.55841e-05	--	0.9789	7.46295e-21	0.723842	6.16139e-06	--	--	--	--	FALSE
maker-Contig3-augustus-gene-138.1	bisque4	--	-0.0114093	0.952285	--	-0.839099	6.93544e-09	2.81793	0.992845	2.15923e-27	--	0.968995	1.53698e-18	0.839602	6.6595e-09	Q84VV1	K1O13.7	37.736	RNase P Rpr2/Rpp21 subunit domain protein.	FALSE
maker-Contig3-augustus-gene-15.63	bisque4	--	-0.117973	0.534676	--	0.934863	4.05827e-14	--	0.971478	4.85018e-19	--	0.886841	6.83507e-11	0.779842	3.77744e-07	--	--	--	--	FALSE
maker-Contig3-augustus-gene-159.1	bisque4	--	-0.133636	0.481419	--	-0.189985	0.314621	--	0.520174	0.00321368	--	0.404402	0.0266548	0.506978	0.00424689	Q9LJ87	CDC73	39.808	Protein CDC73 homolog; Component of the PAF1 complex (PAF1C) which is involved in histone modifications such as methylation on histone H3 'Lys-4' (H3K4me3). Involved in regulation of flowering time. Required for the expression of the flowering repressors FLC and MADS- box genes of the MAF family. Required for histone H3 trimethylation on 'Lys-4' (H3K4me3) at the FLC locus. Prevents trimethylation…	FALSE
maker-Contig3-augustus-gene-169.45	bisque4	--	0.0272292	0.886425	5.08747	0.972536	2.87669e-19	5.6024	0.983111	3.39344e-22	6.2248	0.991892	1.23732e-26	0.939159	1.60385e-14	Q9FGN8	DYAD	31.513	Protein DYAD; Required for fertility. Involved in chromatid cohesion establishment, in chromosome structure during male and female meiosis (e.g. the synapse formation between homologous chromosomes, the recombination, and the cohesion of both chromatid arm and centromere), and in axial element formation. Regulates the switch from mitosis to the reductional meiosis division of megaspores prior to …	TRUE
maker-Contig3-augustus-gene-173.73	bisque4	--	0.543458	0.00191108	--	0.834183	1.02356e-08	1.82861	0.960671	4.07769e-17	2.31002	0.982313	6.44643e-22	0.671428	4.86779e-05	P42825	ATJ2	80.851	Chaperone protein dnaJ 2; Plays a continuous role in plant development probably in the structural organization of compartments; Belongs to the DnaJ family. A/I subfamily.	FALSE
maker-Contig3-augustus-gene-185.34	bisque4	--	-0.272339	0.145402	--	0.61506	0.000298121	--	0.906255	5.54548e-12	--	0.996895	1.86039e-32	0.953307	4.30661e-16	Q8GZM7	PIF1	33.535	Transcription factor PIF1; Transcription activator. Regulates negatively chlorophyll biosynthesis and seed germination in the dark, and lightinduced degradation of PIF1 relieves this negative regulation to promote photomorphogenesis. Binds to the G-box motif (5'-CACGTG-3') found in many light-regulated promoters. Promotes the expression of SOM, and thus modulates responses to abscisic acid (ABA) …	FALSE
maker-Contig3-augustus-gene-187.1	bisque4	--	0.128286	0.499298	--	0.447214	0.0132192	7.28265	0.921198	5.35971e-13	7.34217	0.882316	1.14964e-10	0.932917	6.05446e-14	--	--	--	--	FALSE
maker-Contig3-augustus-gene-196.0	bisque4	--	-0.371511	0.04324	--	0.769874	6.56607e-07	3.12592	0.967828	2.56039e-18	2.74783	0.99488	2.0188e-29	0.962488	2.12657e-17	Q8RYD1	REM16	25.15	B3 domain-containing protein REM16.	FALSE
maker-Contig3-augustus-gene-208.39	bisque4	--	0.0657673	0.729876	--	0.319431	0.0853122	--	0.593904	0.000540124	--	0.760675	1.06814e-06	0.52801	0.00270897	O80970	NPY2	53.731	BTB/POZ domain-containing protein NPY2; May act as a substrate-specific adapter of an E3 ubiquitin- protein ligase complex (CUL3-RBX1-BTB) which mediates the ubiquitination and subsequent proteasomal degradation of target proteins (By similarity). May play an essential role in auxin-mediated organogenesis and in root gravitropic responses; Belongs to the NPH3 family.	FALSE
maker-Contig3-augustus-gene-21.18	bisque4	--	-0.117096	0.537739	--	-0.589143	0.000613959	--	0.639642	0.000141369	--	0.830194	1.39089e-08	0.544318	0.00187338	Q9FIB6	RPN5A	80	26S proteasome non-ATPase regulatory subunit 12 homolog A; Acts as a regulatory subunit of the 26 proteasome which is involved in the ATP-dependent degradation of ubiquitinated proteins. Required for gametogenesis and sporophyte development. Acts redundantly with RPN5B.	FALSE
maker-Contig3-augustus-gene-254.3	bisque4	--	0.185921	0.325277	--	0.805473	7.92282e-08	--	0.946834	2.54722e-15	--	0.979183	6.19024e-21	0.777954	4.20348e-07	F4JZX8	K16L22.5	73.276	Crooked neck protein, putative / cell cycle protein.	FALSE
maker-Contig3-augustus-gene-263.42	bisque4	--	-0.251628	0.179804	--	0.265874	0.155585	--	0.751963	1.66086e-06	--	0.917336	1.02206e-12	0.737809	3.27948e-06	Q9ZUF4	RIPK	46.494	Serine/threonine-protein kinase RIPK; Serine/threonine-protein kinase involved in disease resistance. During Pseudomonas syringae infection, and in response to the bacterial effectors AvrB and AvrRpm1, RIPK phosphorylates the host target RIN4, which subsequently activates RPM1-dependent effector- triggered immunity (ETI). Seems to act as negative regulator of plant basal defense responses and may…	FALSE
maker-Contig3-augustus-gene-264.0	bisque4	--	0.0274194	0.885637	--	0.410257	0.0243378	--	0.642978	0.000127117	--	0.950355	9.97595e-16	0.565655	0.0011234	Q9S7M2	TIFY10B	31.667	Protein TIFY 10B; Repressor of jasmonate responses. Jasmonoyl-isoleucine (JA- Ile) specifically promotes COI1-TIFY10B/JAZ2 interaction. Activated by MYC2, MYC3 and MYC4 transcription factors. Belongs to the TIFY/JAZ family.	FALSE
maker-Contig3-augustus-gene-266.5	bisque4	--	0.220545	0.241543	--	-0.176294	0.351388	2.56756	0.959329	6.46739e-17	3.2599	0.983804	1.89563e-22	0.865413	6.75206e-10	Q9FLS0	MBK20.4	24.092	F-box protein At5g07610.	FALSE
maker-Contig3-augustus-gene-269.36	bisque4	--	0.128618	0.498178	--	0.920738	5.79732e-13	2.92122	0.946396	2.84927e-15	2.63152	0.89508	2.4998e-11	0.823179	2.34109e-08	O81767	EMB2758	50.517	Pentatricopeptide repeat-containing protein At4g33990; Belongs to the PPR family. PCMP-H subfamily.	FALSE
maker-Contig3-augustus-gene-270.41	bisque4	--	-0.0150505	0.937083	--	0.0589844	0.756855	--	0.753914	1.50688e-06	--	0.534436	0.0023477	0.463684	0.00985681	Q8S8T8	PCR10	56.14	Protein PLANT CADMIUM RESISTANCE 10; May be involved in cadmium resistance.	FALSE
maker-Contig3-augustus-gene-321.1	bisque4	--	0.316686	0.088184	--	0.744221	2.42276e-06	--	0.913146	1.98914e-12	--	0.98344	2.58188e-22	0.807305	7.02495e-08	F4I420	F28O16.18	58.226	Eukaryotic translation initiation factor 2 (eIF-2) family protein.	FALSE
maker-Contig3-augustus-gene-322.48	bisque4	--	0.578346	0.000815097	--	0.440648	0.0148034	--	0.972562	2.83797e-19	--	0.992196	7.25557e-27	0.658043	7.74174e-05	F4I420	F28O16.18	58.226	Eukaryotic translation initiation factor 2 (eIF-2) family protein.	FALSE
maker-Contig3-augustus-gene-324.58	bisque4	--	-0.170485	0.367734	--	-0.157932	0.404549	--	0.816719	3.70788e-08	--	0.720074	7.25734e-06	0.837305	8.0057e-09	Q8LD26	F14G9.17	44.828	Dormancy-associated protein homolog 3.	FALSE
maker-Contig3-augustus-gene-330.74	bisque4	--	0.000664589	0.997219	--	-0.094743	0.618483	--	0.965639	6.34711e-18	--	0.702578	1.50209e-05	0.587693	0.000638145	--	--	--	--	FALSE
maker-Contig3-augustus-gene-330.75	bisque4	--	0.337031	0.0685678	--	0.794992	1.54065e-07	--	0.909266	3.57847e-12	--	0.871224	3.77829e-10	0.625131	0.000221282	Q8GYD0	T13M11.2	63.918	Lung seven transmembrane receptor family protein.	FALSE
maker-Contig3-augustus-gene-331.68	bisque4	--	0.144827	0.445116	--	-0.350541	0.0575421	--	0.838586	7.22689e-09	--	0.899062	1.49161e-11	0.721023	6.96603e-06	Q93Z79	CYP714A1	39.747	Cytochrome P450 714A1; Involved in the inactivation of early gibberellin (GA) intermediates; Belongs to the cytochrome P450 family.	FALSE
maker-Contig3-augustus-gene-333.35	bisque4	--	-0.0825369	0.664575	--	0.902538	9.33596e-12	--	0.96067	4.0786e-17	--	0.971295	5.29858e-19	0.831741	1.23605e-08	Q4V398	RRT1	58.861	Rhamnogalacturonan I rhamnosyltransferase 1; Glycosyltransferase involved in the formation of rhamnogalacturonan I (RG-I) oligosaccharides in the seed coat mucilage, which is a specialized cell wall with abundant RG-I. Transfers the rhamnose residue from UDP-beta-L-rhamnose to RG-I oligosaccharides. Prefers RG-I oligosaccharides with a degree of polymerization of 5 or larger than 5. Does not act …	FALSE
maker-Contig3-augustus-gene-334.44	bisque4	--	-0.0091261	0.961826	--	0.0126034	0.947297	--	0.860828	1.04769e-09	--	0.985456	4.24464e-23	0.555248	0.00144777	Q9FK44	NAC087	59.524	NAC domain-containing protein 87; Binds to the promoter regions of genes involved in chlorophyll catabolic processes, such as NYC1, SGR1, SGR2 and PAO.	FALSE
maker-Contig3-augustus-gene-342.38	bisque4	--	0.467714	0.00915401	--	0.668638	5.3723e-05	2.51248	0.925537	2.49218e-13	2.25081	0.819304	3.0913e-08	0.849353	2.94918e-09	P14713	PHYB	72.814	Phytochrome B; Regulatory photoreceptor which exists in two forms that are reversibly interconvertible by light: the Pr form that absorbs maximally in the red region of the spectrum and the Pfr form that absorbs maximally in the far-red region. Photoconversion of Pr to Pfr induces an array of morphogenetic responses, whereas reconversion of Pfr to Pr cancels the induction of those responses. Pfr …	FALSE
maker-Contig3-augustus-gene-343.58	bisque4	--	-0.00311087	0.986983	--	0.556855	0.00139292	--	0.926144	2.23089e-13	3.2147	0.988479	1.65612e-24	0.90651	5.34679e-12	Q9LZQ1	TBL6	66.269	Protein trichome birefringence-like 6; May act as a bridging protein that binds pectin and other cell wall polysaccharides. Probably involved in maintaining esterification of pectins (By similarity). May be involved in the specific O-acetylation of cell wall polymers (By similarity).	FALSE
maker-Contig3-augustus-gene-344.61	bisque4	--	0.00956355	0.959997	--	0.542468	0.00195525	3.6802	0.998003	3.8892e-35	3.21226	0.933114	5.81673e-14	0.900545	1.22392e-11	Q0WMZ5	OEP162	62.5	Outer envelope pore protein 16-2, chloroplastic; Voltage-dependent high-conductance channel with a slight cation-selectivity; selective for amino acids but excludes triosephosphates or uncharged sugars (By similarity). Non-essential amino acid-selective channel protein and translocation pore for NADPH:protochlorophyllide oxidoreductase A (PORA) and possibly PORB.	FALSE
maker-Contig3-augustus-gene-345.9	bisque4	--	0.234691	0.211899	--	0.923812	3.39715e-13	--	0.763868	9.04361e-07	--	0.986388	1.68998e-23	0.718119	7.89268e-06	Q9M9L0	APC11	93.976	Anaphase-promoting complex subunit 11; Component of the anaphase promoting complex/cyclosome (APC/C), a cell cycle-regulated E3 ubiquitin-protein ligase complex that controls progression through mitosis and the G1 phase of the cell cycle. The APC/C complex controls several key steps in the cell cycle by mediating ubiquitination and subsequent degradation of target proteins such as cyclins. The AP…	FALSE
maker-Contig3-augustus-gene-35.39	bisque4	--	-0.0840622	0.658745	--	-0.447214	0.0132192	--	0.998588	3.04087e-37	--	0.749592	1.86711e-06	0.874149	2.79116e-10	Q9LVG7	MGO3.5	48.889	Ankyrin repeat family protein.	FALSE
maker-Contig3-augustus-gene-351.9	bisque4	--	0.0151162	0.936809	--	0.814836	4.22531e-08	--	0.963472	1.47424e-17	--	0.943867	5.34751e-15	0.746659	2.15427e-06	Q0WN89	MQJ2.14	51.613	Protein kinase superfamily protein.	FALSE
maker-Contig3-augustus-gene-356.10	bisque4	--	0.602539	0.000425927	--	0.989629	3.82718e-25	--	0.947413	2.19276e-15	2.08251	0.997587	5.48269e-34	0.826828	1.79082e-08	Q8L9Y2	ELP6	48.148	Elongator complex protein 6; Component of the RNA polymerase II elongator complex, a multiprotein complex associated with the RNA polymerase II (Pol II) holoenzyme, and which is involved in transcriptional elongation. The elongator complex catalyzes formation of carboxymethyluridine in the wobble base at position 34 in tRNAs (By similarity). Promotes organs development by modulating cell division…	FALSE
maker-Contig3-augustus-gene-364.8	bisque4	--	-0.0342943	0.857224	--	0.883705	9.8231e-11	--	0.856043	1.63052e-09	--	0.982287	6.58003e-22	0.779978	3.74824e-07	Q6R0E3	TRP5	51.765	Telomere repeat-binding protein 5; Binds specifically to the plant telomeric double-stranded DNA sequences. At least 6 repeats of telomeric sequences are required for binding.	FALSE
maker-Contig3-augustus-gene-365.37	bisque4	--	-0.0830962	0.662435	--	0.948539	1.63091e-15	1.81743	0.987026	8.66283e-24	--	0.935755	3.36466e-14	0.908324	4.11107e-12	Q8S4Q6	FHY1-2	54.054	Protein FAR-RED ELONGATED HYPOCOTYL 1; Key regulator of far red / red (FR/R) spectrum-specific responses essential for the adaption to changing light conditions (e.g. de-etiolation), essentially by regulating PHYA shuttling from the cytoplasm to the nucleus and by directly regulating the expression of some target genes, depending on light conditions and phosphorylation status. Binds chromatin at …	FALSE
maker-Contig3-augustus-gene-369.53	bisque4	--	0.314081	0.0909754	--	-0.261466	0.162812	--	0.973946	1.38695e-19	--	0.913493	1.88479e-12	0.768256	7.16423e-07	O82391	JOSL	61.728	Josephin-like protein; May act as a deubiquitinating enzyme.	FALSE
maker-Contig3-augustus-gene-409.59	bisque4	--	-0.00305515	0.987216	--	-0.810524	5.66849e-08	--	0.946103	3.0695e-15	--	0.98193	8.68201e-22	0.826777	1.79761e-08	Q8VZG0	F12K21.3	54.699	Transmembrane protein.	FALSE
maker-Contig3-augustus-gene-420.11	bisque4	--	0.590102	0.000598413	--	-0.256642	0.170995	2.71546	0.837714	7.74942e-09	2.45085	0.945001	4.04757e-15	0.682217	3.2914e-05	Q3EBY8	SDC	26.95	F-box protein At2g17690; Involved in heat stress response. Contributes to recovery from heat stress.	FALSE
maker-Contig3-augustus-gene-423.2	bisque4	--	0.267946	0.152267	--	0.925718	2.41142e-13	--	0.962036	2.50783e-17	--	0.94158	9.22226e-15	0.785928	2.65741e-07	Q940Y9	MQD19.8	58.96	Putative ion channel POLLUX-like 2.	FALSE
maker-Contig3-augustus-gene-425.55	bisque4	--	-0.32165	0.0830441	--	-0.514736	0.00360967	--	0.809072	6.24736e-08	--	0.915013	1.48471e-12	0.804666	8.35101e-08	A9LLI7	RRP6L2	50.103	Protein RRP6-like 2; Acts as an important epigenetic regulator through multiple silencing mechanisms. Involved in association with RRP6L1 in the silencing of the solo LTR locus. Controls levels of non-coding RNAs (ncRNAs) from the solo LTR locus. Seems to function independently of the RNA-mediated gene silencing (RdDM) pathway. Functions redundantly with RRP6L1 in the regulation of FLC locus. Par…	FALSE
maker-Contig3-augustus-gene-433.50	bisque4	--	0.346629	0.0605807	--	0.914095	1.71575e-12	--	0.866709	5.94591e-10	--	0.898267	1.65642e-11	0.660954	7.01223e-05	Q9LVN7	POLD1	78.354	DNA polymerase delta catalytic subunit; This polymerase possesses two enzymatic activities: DNA synthesis (polymerase) and an exonucleolytic activity that degrades single-stranded DNA in the 3'- to 5'-direction.	FALSE
maker-Contig3-augustus-gene-434.61	bisque4	--	0.237671	0.205987	6.32963	0.982919	3.97051e-22	6.8862	0.901408	1.0892e-11	7.03749	0.988366	1.89824e-24	0.928402	1.46496e-13	Q9ZW35	PCNA2	35.326	Proliferating cell nuclear antigen 2; This protein is an auxiliary protein of DNA polymerase delta and is involved in the control of eukaryotic DNA replication by increasing the polymerase's processibility during elongation of the leading strand (By similarity). May be involved in UV resistance. Belongs to the PCNA family.	TRUE
maker-Contig3-augustus-gene-442.53	bisque4	--	0.786118	2.62796e-07	--	0.843416	4.87462e-09	--	0.986092	2.27919e-23	--	0.987383	5.8754e-24	0.704376	1.39723e-05	Q9ASR1	LOS1	92.645	Elongation factor 2; Catalyzes the GTP-dependent ribosomal translocation step during translation elongation. During this step, the ribosome changes from the pre-translocational (PRE) to the post-translocational (POST) state as the newly formed A-site-bound peptidyl-tRNA and P-site-bound deacylated tRNA move to the P and E sites, respectively. Catalyzes the coordinated movement of the two tRNA mol…	FALSE
maker-Contig3-augustus-gene-449.48	bisque4	--	-0.598893	0.000471248	--	-0.971905	3.93772e-19	--	0.90851	4.00004e-12	--	0.987077	8.20306e-24	0.845705	4.02577e-09	Q9LU24	MYA6.2	24.567	Putative F-box protein At3g16210.	FALSE
maker-Contig3-augustus-gene-45.10	bisque4	--	-0.251964	0.179203	--	0.713671	9.52898e-06	--	0.904543	7.06798e-12	--	0.712665	9.9392e-06	0.69309	2.18196e-05	Q9LTB0	EXO84B	63.431	Exocyst complex component EXO84B; Component of the exocyst complex involved in the docking of exocytic vesicles with fusion sites on the plasma membrane during regulated or polarized secretion. Involved in polarized cell growth and organ morphogenesis. During cytokinesis, involved in cell plate initiation, cell plate maturation and formation of new primary cell wall. Probable component of an exoc…	FALSE
maker-Contig3-augustus-gene-50.8	bisque4	--	-0.0767582	0.686835	--	-0.174237	0.357126	--	0.75936	1.14307e-06	--	0.813229	4.71836e-08	0.755747	1.37415e-06	B9DGI8	BZIP63	36.74	Basic leucine zipper 63; Transcription factor involved in controlling responses to starvation. BZIP2-BZIP63-KIN10 complex binds to the ETFQO promoter to up-regulate its transcription.	FALSE
maker-Contig3-augustus-gene-52.70	bisque4	--	0.311305	0.0940253	--	-0.517083	0.00343387	--	0.855329	1.73953e-09	--	0.942544	7.34975e-15	0.793907	1.64684e-07	Q9FQ04	XRN4	57.384	5'-3' exoribonuclease 4; Possesses 5'->3' exoribonuclease activity. Acts as an endogenous post-transcriptional gene silencing (PTGS) suppressor. Degrades miRNA target cleavage products that lack a 5'-cap structure. Antagonizes the negative feedback regulation on EIN3 by promoting EBF1 and EBF2 mRNA decay, which consequently allows the accumulation of EIN3 protein to trigger the ethylene response.	FALSE
maker-Contig3-augustus-gene-63.6	bisque4	--	0.316901	0.0879556	5.04703	0.791991	1.85086e-07	6.37269	0.974378	1.10079e-19	5.70511	0.989227	6.49976e-25	0.760696	1.06694e-06	Q9SK55	JUB1	57.328	Transcription factor JUNGBRUNNEN 1; Transcription factor that binds to the 5'- RRYGCCGT-3' consensus core sequence. Central longevity regulator. Negative regulator of leaf senescence. Modulates cellular H(2)O(2) levels and enhances tolerance to various abiotic stresses through the regulation of DREB2A.	TRUE
maker-Contig3-augustus-gene-66.58	bisque4	--	0.273727	0.143282	--	0.705736	1.32229e-05	--	0.911795	2.4479e-12	--	0.964926	8.4259e-18	0.794828	1.55635e-07	O82399	PMDH1	79.32	Malate dehydrogenase 1, peroxisomal; Catalyzes a reversible NAD-dependent dehydrogenase reaction involved in central metabolism and redox homeostasis between organelle compartments (Probable). Peroxisomal NAD-dependent malate dehydrogenase involved in fatty acid beta-oxidation. Reoxidizes NADH from the beta- oxidation and provides NAD for the conversion of fatty acyl-CoA to acetyl-CoA. Does not p…	FALSE
maker-Contig3-augustus-gene-74.7	bisque4	--	-0.331787	0.0732645	--	-0.298374	0.109257	--	0.717329	8.16349e-06	--	0.50445	0.00447425	0.73162	4.35739e-06	F4I241	BUB3.3	42.81	Mitotic checkpoint protein BUB3.3; Has a dual function in spindle-assembly checkpoint signaling and in promoting the establishment of correct kinetochore-microtubule (K-MT) attachments. Promotes the formation of stable end-on bipolar attachments. Necessary for kinetochore localization of BUB1. The BUB1/BUB3 complex plays a role in the inhibition of anaphase-promoting complex or cyclosome (APC/C) …	FALSE
maker-Contig3-augustus-gene-80.3	bisque4	--	0.0497895	0.793875	--	0.2608	0.163925	--	0.816908	3.65928e-08	--	0.736614	3.46659e-06	0.804829	8.26295e-08	P14714	PHYC	58.703	Phytochrome C; Regulatory photoreceptor which exists in two forms that are reversibly interconvertible by light: the Pr form that absorbs maximally in the red region of the spectrum and the Pfr form that absorbs maximally in the far-red region. Photoconversion of Pr to Pfr induces an array of morphogenic responses, whereas reconversion of Pfr to Pr cancels the induction of those responses. Pfr co…	FALSE
maker-Contig3-snap-gene-116.7	bisque4	--	-0.414371	0.0228102	--	-0.733906	3.92669e-06	4.01532	0.953913	3.60029e-16	4.36082	0.993586	4.69863e-28	0.951968	6.34399e-16	O81062	SPP	52.083	Signal peptide peptidase; Intramembrane-cleaving aspartic protease (I-CLiP) that cleaves type II membrane signal peptides in the hydrophobic plane of the membrane (By similarity). Catalyzes intramembrane proteolysis of some signal peptides after they have been cleaved from a preprotein, resulting in the release of the fragment from the ER membrane into the cytoplasm (By similarity). Plays a criti…	FALSE
maker-Contig3-snap-gene-117.3	bisque4	--	0.0689525	0.717313	--	0.673721	4.48517e-05	5.1506	0.985917	2.71221e-23	5.47596	0.994813	2.42324e-29	0.96106	3.55562e-17	O81062	SPP	50.806	Signal peptide peptidase; Intramembrane-cleaving aspartic protease (I-CLiP) that cleaves type II membrane signal peptides in the hydrophobic plane of the membrane (By similarity). Catalyzes intramembrane proteolysis of some signal peptides after they have been cleaved from a preprotein, resulting in the release of the fragment from the ER membrane into the cytoplasm (By similarity). Plays a criti…	FALSE
maker-Contig3-snap-gene-15.61	bisque4	--	0.254082	0.175452	--	0.649751	0.000102053	7.87855	0.889208	5.16125e-11	7.18961	0.985481	4.14575e-23	0.806203	7.55317e-08	A0A1I9LPT9	A0A1I9LPT9	43.75	2-oxoglutarate (2OG) and Fe(II)-dependent oxygenase superfamily protein; Belongs to the iron/ascorbate-dependent oxidoreductase family.	FALSE
maker-Contig3-snap-gene-153.37	bisque4	--	-0.0637154	0.738006	--	0.873695	2.92688e-10	--	0.966123	5.21905e-18	--	0.907379	4.71758e-12	0.735052	3.72567e-06	Q9ZQR4	CBSDUF3	72.471	DUF21 domain-containing protein At2g14520.	FALSE
maker-Contig3-snap-gene-160.36	bisque4	--	0.281822	0.131354	--	-0.838754	7.13059e-09	5.00015	0.990046	2.15958e-25	5.38214	0.970616	7.3214e-19	0.894261	2.7727e-11	--	--	--	--	FALSE
maker-Contig3-snap-gene-202.39	bisque4	--	0.252372	0.178476	4.80095	0.876474	2.18206e-10	5.25626	0.930913	9.02827e-14	4.88362	0.977184	2.20668e-20	0.795106	1.52986e-07	--	--	--	--	TRUE
maker-Contig3-snap-gene-206.4	bisque4	--	0.109422	0.564887	--	0.797141	1.34848e-07	2.55595	0.991049	4.91237e-26	2.31866	0.991761	1.54771e-26	0.825222	2.01656e-08	Q9C6B2	NRAMP2	70.539	Metal transporter Nramp2; Seems to be involved in iron uptake; Belongs to the NRAMP (TC 2.A.55) family.	FALSE
maker-Contig3-snap-gene-212.11	bisque4	--	-0.115862	0.542062	--	0.979925	3.74031e-21	--	0.981951	8.54006e-22	--	0.94368	5.59689e-15	0.838103	7.51211e-09	Q0WRA3	ATE1	76.22	ATPase E1.	FALSE
maker-Contig3-snap-gene-28.40	bisque4	--	-0.116353	0.540341	--	0.456912	0.0111398	--	0.736214	3.53134e-06	--	0.87004	4.26222e-10	0.769082	6.85305e-07	O65251	FEN1	57.692	Flap endonuclease 1; Structure-specific nuclease with 5'-flap endonuclease and 5'- 3' exonuclease activities involved in DNA replication and repair. During DNA replication, cleaves the 5'-overhanging flap structure that is generated by displacement synthesis when DNA polymerase encounters the 5'-end of a downstream Okazaki fragment. It enters the flap from the 5'-end and then tracks to cleave the…	FALSE
maker-Contig3-snap-gene-30.49	bisque4	--	0.189853	0.314965	--	0.569382	0.00102377	--	0.91636	1.19716e-12	--	0.868929	4.76755e-10	0.690055	2.45162e-05	F4IYM4	DEX1	62.103	Protein DEFECTIVE IN EXINE FORMATION 1; Required for exine pattern formation during pollen development, especially for primexine deposition.	FALSE
maker-Contig3-snap-gene-315.14	bisque4	--	0.316689	0.0881803	6.75788	0.726521	5.47538e-06	7.34242	0.999919	1.33231e-54	7.24268	0.971546	4.6923e-19	0.803639	8.92627e-08	Q9LJJ5	MZN14.7	44.968	AAA-ATPase At3g28610.	TRUE
maker-Contig3-snap-gene-323.38	bisque4	--	0.187935	0.319969	--	0.686743	2.77959e-05	--	0.820832	2.77253e-08	--	0.947304	2.25581e-15	0.753353	1.54977e-06	Q8L770	CLPR3	56.647	ATP-dependent Clp protease proteolytic subunit-related protein 3, chloroplastic; Belongs to the peptidase S14 family.	FALSE
maker-Contig3-snap-gene-329.6	bisque4	--	0.0271352	0.886814	--	0.526902	0.0027759	--	0.970141	9.13643e-19	--	0.81584	3.9418e-08	0.798513	1.23753e-07	--	--	--	--	FALSE
maker-Contig3-snap-gene-334.5	bisque4	--	0.0864347	0.649716	--	-0.45646	0.0112303	--	0.919779	6.81987e-13	--	0.914398	1.63609e-12	0.847081	3.58341e-09	O64654	ACHT4	64.783	Thioredoxin-like 1-1, chloroplastic; Thiol-disulfide oxidoreductase that may participate in various redox reactions. Possesses insulin disulfide bonds reducing activity.	FALSE
maker-Contig3-snap-gene-360.54	bisque4	--	0.166454	0.379335	--	0.702376	1.51427e-05	--	0.68971	2.48407e-05	--	0.866638	5.98767e-10	0.839699	6.60746e-09	--	--	--	--	FALSE
maker-Contig3-snap-gene-374.43	bisque4	--	0.274263	0.142468	--	0.631132	0.000184357	6.25296	0.982519	5.47629e-22	5.45966	0.813038	4.78031e-08	0.885617	7.88372e-11	--	--	--	--	FALSE
maker-Contig3-snap-gene-380.2	bisque4	--	0.373874	0.0418251	--	0.720447	7.14166e-06	--	0.996177	3.40706e-31	--	0.973001	2.27126e-19	0.77996	3.75207e-07	P0C899	PCMP-H77	54.488	Putative pentatricopeptide repeat-containing protein At3g49142; Belongs to the PPR family. PCMP-H subfamily.	FALSE
maker-Contig3-snap-gene-385.30	bisque4	--	-0.590296	0.000595316	--	0.129387	0.495593	--	0.522866	0.00303187	--	0.662553	6.63828e-05	0.714118	9.35202e-06	Q0WW26	T4L20.30	76.828	Coatomer subunit gamma; The coatomer is a cytosolic protein complex that binds to dilysine motifs and reversibly associates with Golgi non-clathrin- coated vesicles, which further mediate biosynthetic protein transport from the ER, via the Golgi up to the trans Golgi network. Coatomer complex is required for budding from Golgi membranes, and is essential for the retrograde Golgi-to-ER transport o…	FALSE
maker-Contig3-snap-gene-401.37	bisque4	--	0.249734	0.183211	3.87356	0.856712	1.53434e-09	5.168	0.94792	1.92087e-15	4.36002	0.975959	4.55591e-20	0.880731	1.37246e-10	Q66GP0	SR1IP1	50.93	BTB/POZ domain-containing protein SR1IP1; Acts as a substrate-specific adapter of an E3 ubiquitin- protein ligase complex (CUL3-RBX1-BTB) which mediates the ubiquitination and subsequent proteasomal degradation of target proteins (Probable). Involved in disease resistance. Acts as a substrate adapter that recruits CAMTA3/SR1 for ubiquitination and degradation during pathogen infection. Acts as po…	TRUE
maker-Contig3-snap-gene-425.8	bisque4	--	-0.395238	0.0306405	--	-0.780863	3.56379e-07	--	0.507964	0.00416083	--	0.604546	0.000402647	0.624192	0.000227611	Q9FPR3	EDR1	44.94	Serine/threonine-protein kinase EDR1; MAPKKK serine/threonine-protein kinase involved in the regulation of a MAP kinase cascade (probably including MPK3 and MPK6) that negatively regulates salicylic acid- (SA-) dependent defense responses, abscisic acid (ABA) signaling, and ethylene-induced senescence. Modulates also stress response (e.g. drought) signaling and cell death, in an ORE9-dependent ma…	FALSE
maker-Contig3-snap-gene-426.34	bisque4	--	0.153664	0.417524	3.45077	0.988439	1.739e-24	4.05286	0.979006	6.96102e-21	4.12136	0.994689	3.37085e-29	0.937661	2.23346e-14	F4K1Z0	ECT3	55.102	YTH domain-containing protein ECT3; Specifically recognizes and binds N6-methyladenosine (m6A)- containing RNAs, and regulates mRNA stability (Probable). M6A is a modification present at internal sites of mRNAs and some non-coding RNAs and plays a role in mRNA stability and processing (Probable). Required for the correct timing of leaf formation and normal leaf morphology. Required for proper tri…	TRUE
maker-Contig3-snap-gene-450.25	bisque4	--	0.200847	0.287224	6.87034	0.928335	1.48364e-13	6.84182	0.978663	8.7161e-21	7.05158	0.967034	3.58407e-18	0.867326	5.59423e-10	O04658	NOP5-1	28.571	Probable nucleolar protein 5-1; Required for 60S ribosomal subunit biogenesis; Belongs to the NOP5/NOP56 family.	TRUE
maker-Contig3-snap-gene-6.11	bisque4	--	0.0527984	0.781708	--	0.574209	0.000906251	--	0.921156	5.39767e-13	--	0.952634	5.23996e-16	0.56399	0.00117059	Q9LIN3	RZ1A	57.5	Glycine-rich RNA-binding protein RZ1A; Binds RNA and DNA sequences with a preference to single- stranded nucleic acids. Displays strong affinity to poly(G) and poly(U) sequences. May be involved in tolerance to cold stress.	FALSE
maker-Contig3-snap-gene-71.37	bisque4	--	-0.104984	0.580868	--	0.093979	0.621329	--	0.652658	9.27178e-05	--	0.74038	2.90754e-06	0.579889	0.000783222	Q940H6	SRK2E	81.319	Serine/threonine-protein kinase SRK2E; Activator of the abscisic acid (ABA) signaling pathway that regulates numerous ABA responses, such as stomata closure in response to drought, darkness, high CO(2), plant pathogens, or decreases in atmospheric relative humidity (RH). Involved in the resistance to drought by avoiding water loss. Required for the stomata closure mediated by pathogen-associated …	FALSE
maker-Contig3-snap-gene-8.8	bisque4	--	0.346859	0.0603983	--	0.659474	7.37504e-05	--	0.874355	2.73155e-10	--	0.746979	2.12106e-06	0.627774	0.000204276	Q84TH2	F24J7.130	36.478	Chaperone DnaJ-domain superfamily protein.	FALSE
maker-Contig3-snap-gene-84.28	bisque4	--	-0.37532	0.0409772	--	0.815206	4.11891e-08	--	0.829564	1.45887e-08	--	0.879045	1.65253e-10	0.805628	7.84296e-08	F4J982	SRPK4	67.823	Ser/arg-rich protein kinase 4.	FALSE
maker-Contig3-snap-gene-85.9	bisque4	--	-0.279349	0.134917	--	0.306238	0.0997894	--	0.755934	1.36125e-06	--	0.931629	7.83827e-14	0.822287	2.49724e-08	F4J982	SRPK4	68.015	Ser/arg-rich protein kinase 4.	FALSE
maker-Contig30-augustus-gene-134.11	bisque4	--	-0.0919916	0.628758	--	0.124309	0.512799	--	0.844776	4.35248e-09	--	0.821573	2.62907e-08	0.588471	0.000625073	Q42093	ABCC2	72.971	ABC transporter C family member 2; Pump for glutathione S-conjugates. Mediates the transport of S-conjugates such as GSH, S-(2,4-dinitrophenyl)-glutathione (DNP-GS), GSSG, cyanidin 3-glucoside-GS (C3G-GS) and metolachlor-GS (MOC-GS), glucuronides such as 17-beta-estradiol 17-(beta-D-glucuronide) (E(2)17betaG), and of the chlorophyll catabolite such as B.napus nonfluorescent chlorophyll catabolite…	FALSE
maker-Contig30-augustus-gene-137.45	bisque4	--	-0.108329	0.568806	--	-0.216407	0.250713	--	0.879773	1.5258e-10	--	0.850097	2.765e-09	0.616315	0.000287406	Q42093	ABCC2	72.426	ABC transporter C family member 2; Pump for glutathione S-conjugates. Mediates the transport of S-conjugates such as GSH, S-(2,4-dinitrophenyl)-glutathione (DNP-GS), GSSG, cyanidin 3-glucoside-GS (C3G-GS) and metolachlor-GS (MOC-GS), glucuronides such as 17-beta-estradiol 17-(beta-D-glucuronide) (E(2)17betaG), and of the chlorophyll catabolite such as B.napus nonfluorescent chlorophyll catabolite…	FALSE
maker-Contig30-augustus-gene-147.4	bisque4	--	-0.139109	0.463477	--	-0.272451	0.145231	--	0.794523	1.5858e-07	--	0.859932	1.13957e-09	0.75227	1.63573e-06	Q9C5L3	G3Pp1	69.246	Putative glycerol-3-phosphate transporter 1; Belongs to the major facilitator superfamily. Organophosphate:Pi antiporter (OPA) (TC 2.A.1.4) family.	FALSE
maker-Contig30-augustus-gene-219.36	bisque4	--	-0.37264	0.042559	--	-0.271431	0.146803	--	0.818294	3.32005e-08	--	0.829842	1.42854e-08	0.750119	1.81938e-06	O64769	POT11	67.223	Potassium transporter 11; Probable potassium transporter.	FALSE
maker-Contig30-augustus-gene-253.72	bisque4	--	-0.399543	0.0287119	--	-0.140564	0.458767	--	0.71703	8.26793e-06	--	0.384352	0.0359894	0.625941	0.000215937	Q93V99	PDF2	69.847	Homeobox-leucine zipper protein PROTODERMAL FACTOR 2; Probable transcription factor that binds to the L1 box DNA sequence 5'-TAAATG[CT]A-3'. Plays a role in maintaining the identity of L1 cells, possibly by interacting with their L1 box or other target- gene promoters. Functionally redundant to ATML1.	FALSE
maker-Contig30-augustus-gene-277.7	bisque4	--	-0.0643951	0.73531	--	0.703602	1.44151e-05	--	0.8025	9.60607e-08	--	0.638442	0.000146833	0.674099	4.42487e-05	Q3E6S8	DEGP14	26.16	Putative protease Do-like 14; Putative serine protease.	FALSE
maker-Contig30-augustus-gene-279.29	bisque4	--	0.028262	0.882146	--	0.118003	0.534573	--	0.953981	3.52802e-16	--	0.917826	9.43388e-13	0.881944	1.19875e-10	Q8GWE1	UCH3	50.427	Ubiquitin carboxyl-terminal hydrolase 3.	FALSE
maker-Contig30-augustus-gene-280.1	bisque4	--	0.0240475	0.899625	4.29218	0.976249	3.8513e-20	5.02969	0.999337	7.8108e-42	4.42386	0.987977	2.99967e-24	0.900898	1.16702e-11	--	--	--	--	TRUE
maker-Contig30-augustus-gene-282.53	bisque4	--	-0.0840305	0.658866	--	0.756839	1.30021e-06	--	0.87503	2.54404e-10	--	0.76826	7.16286e-07	0.681536	3.37534e-05	P93043	VPS41	66.702	Vacuolar protein sorting-associated protein 41 homolog; Required for vacuolar assembly and vacuolar traffic. Belongs to the VPS41 family.	FALSE
maker-Contig30-augustus-gene-57.36	bisque4	--	0.340839	0.0653064	4.87336	0.720471	7.13424e-06	6.59603	0.980383	2.71582e-21	6.18311	0.957449	1.20364e-16	0.76021	1.09411e-06	Q8W496	PTC52	47.561	Protochlorophyllide-dependent translocon component 52, chloroplastic; Part of a translocon most abundantly expressed in etiolated plants and involved in the protochlorophyllide-dependent import of the precursor NADPH:protochlorophyllide oxidoreductase A (pPORA).	TRUE
maker-Contig30-snap-gene-10.7	bisque4	--	-0.539959	0.00207125	--	-0.547477	0.00174047	--	0.937038	2.55743e-14	--	0.954765	2.78739e-16	0.870596	4.02863e-10	O81778	REM9	27.237	B3 domain-containing protein REM9.	FALSE
maker-Contig30-snap-gene-102.2	bisque4	--	0.173827	0.358275	8.78648	0.723376	6.28835e-06	10.1756	0.983277	2.95876e-22	9.31758	0.985649	3.52659e-23	0.890582	4.37226e-11	O80891	CSLB4	43.307	Cellulose synthase-like protein B4; Thought to be a Golgi-localized beta-glycan synthase that polymerize the backbones of noncellulosic polysaccharides (hemicelluloses) of plant cell wall; Belongs to the glycosyltransferase 2 family. Plant cellulose synthase-like B subfamily.	TRUE
maker-Contig30-snap-gene-104.4	bisque4	--	0.557371	0.00137569	--	0.771124	6.13546e-07	--	0.95786	1.0533e-16	--	0.967504	2.93966e-18	0.70636	1.28918e-05	B6SFA4	MAA3	56.016	Probable helicase MAGATAMA 3; Probable helicase that may regulate RNA molecules involved in nucleolar organization and pollen tube guidance. Belongs to the helicase family.	FALSE
maker-Contig30-snap-gene-139.50	bisque4	--	-0.117272	0.537124	--	0.864004	7.74087e-10	5.19457	0.985989	2.52652e-23	5.52831	0.921825	4.81081e-13	0.949566	1.23777e-15	--	--	--	--	FALSE
maker-Contig30-snap-gene-152.9	bisque4	--	-0.369514	0.0444654	--	-0.207709	0.270725	--	0.942699	7.08294e-15	--	0.888396	5.6875e-11	0.819641	3.01832e-08	--	--	--	--	FALSE
maker-Contig30-snap-gene-178.66	bisque4	--	-0.41834	0.0214122	--	-0.525771	0.00284569	--	0.37014	0.0440784	--	0.11666	0.539266	0.57864	0.00080894	--	--	--	--	FALSE
maker-Contig30-snap-gene-196.51	bisque4	--	0.179392	0.342851	--	-0.155815	0.410957	--	0.913742	1.81301e-12	--	0.825959	1.90989e-08	0.785234	2.76777e-07	Q8H102	BHLH128	43.723	Transcription factor bHLH128.	FALSE
maker-Contig30-snap-gene-199.54	bisque4	--	-0.216906	0.249594	--	-0.0634595	0.739022	--	0.769172	6.81979e-07	--	0.761748	1.01033e-06	0.784135	2.95106e-07	Q9FKF7	MSRA1	58.763	Peptide methionine sulfoxide reductase A1; Catalyzes the reduction of methionine sulfoxide (MetSO) to methionine in proteins. Plays a protective role against oxidative stress by restoring activity to proteins that have been inactivated by methionine oxidation. MSRA family specifically reduces the MetSO S- enantiomer (By similarity).	FALSE
maker-Contig30-snap-gene-209.63	bisque4	--	-0.516124	0.00350486	--	-0.615109	0.000297693	2.80827	0.986934	9.56108e-24	3.01329	0.92243	4.33188e-13	0.93421	4.64796e-14	--	--	--	--	FALSE
maker-Contig30-snap-gene-222.51	bisque4	--	0.223054	0.236095	--	0.855714	1.67996e-09	--	0.900909	1.16535e-11	--	0.960632	4.13283e-17	0.701094	1.59389e-05	Q9FYH7	VSR6	60.194	Vacuolar-sorting receptor 6; Vacuolar-sorting receptor (VSR) involved in clathrin-coated vesicles sorting from Golgi apparatus to vacuoles; Belongs to the VSR (BP-80) family.	FALSE
maker-Contig30-snap-gene-245.3	bisque4	--	0.500276	0.0048726	5.3233	0.877395	1.97678e-10	6.2633	0.964768	8.96165e-18	6.1561	0.62459	0.000224909	0.517547	0.00340006	Q9LQ02	NRPD1	34.839	DNA-directed RNA polymerase IV subunit 1; DNA-dependent RNA polymerase catalyzes the transcription of DNA into RNA using the four ribonucleoside triphosphates as substrates (By similarity). Largest and catalytic component of RNA polymerase IV which mediates 24-nt short-interfering RNAs (siRNA) accumulation. Implicated in siRNA-directed heterochromatin formation through the action of DCL3 and AGO4…	TRUE
maker-Contig30-snap-gene-251.1	bisque4	--	-0.158052	0.404189	--	0.433111	0.016814	--	0.887489	6.33269e-11	--	0.880645	1.38564e-10	0.699602	1.69131e-05	Q9LJ45	CYCU1-1	40.196	Cyclin-U1-1.	FALSE
maker-Contig30-snap-gene-259.13	bisque4	--	-0.344697	0.0621264	--	-0.824837	2.07433e-08	--	0.388788	0.0337256	--	0.119364	0.529835	0.408499	0.0250155	Q9FJP7	MQN23.12	42.208	ENTH/VHS family protein.	FALSE
maker-Contig30-snap-gene-269.10	bisque4	--	0.67302	4.59926e-05	--	0.769343	6.75716e-07	--	0.976185	3.99653e-20	--	0.982369	6.16637e-22	0.820205	2.89956e-08	Q1H5E3	F2K13.20	79.851	Peptidyl-tRNA hydrolase II (PTH2) family protein.	FALSE
maker-Contig30-snap-gene-273.1	bisque4	--	0.0581945	0.760016	--	0.665888	5.91488e-05	--	0.943117	6.41103e-15	--	0.936447	2.90366e-14	0.714436	9.22774e-06	Q8LA01	Q8LA01_ARATH	46.377	Transmembrane protein.	FALSE
maker-Contig30-snap-gene-275.38	bisque4	--	0.0516084	0.786514	--	-0.307264	0.0986007	--	0.966778	3.98692e-18	--	0.897445	1.84429e-11	0.684079	3.07139e-05	Q9FFD2	RGP5	62.609	Probable UDP-arabinopyranose mutase 5; Probable UDP-L-arabinose mutase involved in the biosynthesis of cell wall non-cellulosic polysaccharides. Belongs to the RGP family.	FALSE
maker-Contig30-snap-gene-277.48	bisque4	--	0.0737554	0.698506	--	0.775981	4.69506e-07	--	0.898994	1.50511e-11	--	0.840586	6.14925e-09	0.656207	8.23619e-05	Q84WS8	SNRNP25	62.338	U11/U12 small nuclear ribonucleoprotein 25 kDa protein.	FALSE
maker-Contig30-snap-gene-281.50	bisque4	--	-0.106038	0.577055	--	0.311542	0.0937614	--	0.886776	6.88704e-11	--	0.744347	2.40815e-06	0.711649	1.03695e-05	Q9ZVR7	PSKR1	42.537	Phytosulfokine receptor 1; Phytosulfokine receptor with both a serine/threonine-protein kinase activity and a guanylate cyclase activity. Regulates, in response to phytosulfokine binding, a signaling cascade involved in plant cell differentiation, organogenesis, somatic embryogenesis, cellular proliferation and plant growth. Involved in plant immunity, with antagonistic effects on bacterial and f…	FALSE
maker-Contig30-snap-gene-287.58	bisque4	--	-0.734747	3.77817e-06	--	0.409889	0.0244782	--	0.686004	2.85799e-05	--	0.978576	9.22261e-21	0.884591	8.87594e-11	Q94B05	F1N21.15	72.727	Proteasome maturation factor UMP1.	FALSE
maker-Contig30-snap-gene-7.32	bisque4	--	-0.177492	0.348072	--	-0.205301	0.276443	--	0.740596	2.87819e-06	--	0.683295	3.16239e-05	0.534778	0.00232967	--	--	--	--	FALSE
maker-Contig306-snap-gene-0.21	bisque4	--	0.0796128	0.675806	--	0.604882	0.000398867	--	0.973203	2.04714e-19	5.0869	0.984921	7.01708e-23	0.88577	7.74555e-11	Q41914	PDF2.1	56.41	Defensin-like protein 4; Confers broad-spectrum resistance to pathogens.	FALSE
maker-Contig313-snap-gene-0.21	bisque4	--	0.328125	0.0766884	--	-0.447214	0.0132192	7.35889	0.980557	2.39964e-21	6.44216	0.962954	1.79002e-17	0.887988	5.96989e-11	Q9FFJ8	LIMYB	22.3	L10-interacting MYB domain-containing protein; Transcriptional repressor that associates with ribosomal protein promoters.	FALSE
maker-Contig313-snap-gene-2.138	bisque4	--	-0.0516587	0.786311	--	0.615668	0.000292887	--	0.924868	2.81307e-13	--	0.866544	6.04331e-10	0.850978	2.56044e-09	F4JPR4	AP22.19	62.745	Chaperone DnaJ-domain superfamily protein.	FALSE
maker-Contig317-snap-gene-0.12	bisque4	--	-0.158311	0.403409	--	-0.588912	0.000617765	--	0.967352	3.13574e-18	--	0.984248	1.28845e-22	0.825261	2.0107e-08	Q9STE5	RPP13L2	28.767	Putative disease resistance RPP13-like protein 2; Potential disease resistance protein; Belongs to the disease resistance NB-LRR family. RPP13 subfamily.	FALSE
maker-Contig321-snap-gene-0.9	bisque4	--	0.219942	0.242865	--	0.835621	9.14615e-09	--	0.871036	3.85192e-10	--	0.938157	2.00333e-14	0.845974	3.93554e-09	O22146	F4L23.23	65.468	Myosin-4 protein (DUF641).	FALSE
maker-Contig326-snap-gene-0.21	bisque4	--	0.115083	0.5448	--	0.673897	4.45703e-05	--	0.960268	4.691e-17	--	0.958758	7.83473e-17	0.710193	1.10152e-05	--	--	--	--	FALSE
maker-Contig33-augustus-gene-10.16	bisque4	--	0.38652	0.0348681	--	0.903573	8.09186e-12	2.88067	0.854863	1.81416e-09	3.17023	0.975247	6.82438e-20	0.881958	1.19691e-10	Q9LIP6	CYP71B34	45.759	Cytochrome P450 71B34; Belongs to the cytochrome P450 family.	FALSE
maker-Contig33-augustus-gene-9.18	bisque4	--	-0.517038	0.00343718	--	-0.910647	2.91242e-12	--	0.738699	3.14607e-06	--	0.281248	0.132175	0.667227	5.64492e-05	Q9FJC1	MNC6.17	21.698	Putative FBD-associated F-box protein At5g53635.	FALSE
maker-Contig33-snap-gene-10.40	bisque4	--	0.23892	0.203543	--	NA	NA	6.648	0.953322	4.28742e-16	7.08806	0.911258	2.65598e-12	0.852152	2.30956e-09	--	--	--	--	FALSE
maker-Contig33-snap-gene-17.8	bisque4	--	-0.455671	0.0113895	--	0.531103	0.00252952	--	0.787484	2.42463e-07	--	0.791897	1.86149e-07	0.746991	2.11988e-06	--	--	--	--	FALSE
maker-Contig33-snap-gene-44.37	bisque4	--	0.118877	0.531529	4.05024	0.589651	0.000605693	6.14929	0.95478	2.77437e-16	7.20205	0.950589	9.34881e-16	0.887279	6.49209e-11	P13114	CHS	52.809	Chalcone synthase; The primary product of this enzyme is 4,2',4',6'- tetrahydroxychalcone (also termed naringenin-chalcone or chalcone) which can under specific conditions spontaneously isomerize into naringenin.	TRUE
maker-Contig331-snap-gene-0.17	bisque4	--	0.0400125	0.833723	--	0.486827	0.00636846	--	0.981098	1.6213e-21	--	0.841779	5.57882e-09	0.767347	7.52136e-07	Q9SK53	COL3	58.14	Zinc finger protein CONSTANS-LIKE 3.	FALSE
maker-Contig335-snap-gene-1.68	bisque4	--	0.085152	0.654591	--	0.723431	6.27322e-06	--	0.895072	2.50235e-11	--	0.925271	2.61558e-13	0.843552	4.81967e-09	O22146	F4L23.23	65.228	Myosin-4 protein (DUF641).	FALSE
maker-Contig34-snap-gene-6.6	bisque4	--	0.164949	0.383721	--	0.447214	0.0132192	7.47426	0.789586	2.13937e-07	8.10149	0.814747	4.25155e-08	0.82271	2.42205e-08	Q9FLS0	MBK20.4	23.636	F-box protein At5g07610.	FALSE
maker-Contig340-augustus-gene-0.31	bisque4	--	-0.235325	0.210631	--	0.628485	0.000199909	--	0.730324	4.62001e-06	--	0.746074	2.2161e-06	0.687369	2.71476e-05	O64794	F12B7.6	54.032	Leucine-rich repeat protein kinase family protein.	FALSE
maker-Contig341-augustus-gene-0.7	bisque4	--	-0.347808	0.059652	--	-0.062989	0.740891	--	0.661349	6.91809e-05	--	0.807229	7.06027e-08	0.731551	4.37105e-06	O64584	WAP	24.67	WPP domain-associated protein.	FALSE
maker-Contig345-augustus-gene-0.23	bisque4	--	-0.0923822	0.627295	--	0.308087	0.0976552	--	0.906445	5.39642e-12	--	0.994491	5.6086e-29	0.940397	1.21212e-14	Q8GZM7	PIF1	29.697	Transcription factor PIF1; Transcription activator. Regulates negatively chlorophyll biosynthesis and seed germination in the dark, and lightinduced degradation of PIF1 relieves this negative regulation to promote photomorphogenesis. Binds to the G-box motif (5'-CACGTG-3') found in many light-regulated promoters. Promotes the expression of SOM, and thus modulates responses to abscisic acid (ABA) …	FALSE
maker-Contig36-augustus-gene-0.12	bisque4	--	-0.108365	0.568675	--	-0.584121	0.000701318	--	0.875563	2.40449e-10	--	0.734661	3.79322e-06	0.644627	0.000120556	Q9SN78	MYB94	50	Transcription factor MYB94; Transcription activator involved in the activation of cuticular wax biosynthesis under drought stress. Binds directly to the promoters of genes involved in cuticular wax biosynthesis. Transactivates WSD1, KCS2/DAISY, CER1, CER2, FAR3 and ECR genes. Functions together with MYB96 in the activation of cuticular wax biosynthesis.	FALSE
maker-Contig362-snap-gene-2.66	bisque4	--	0.598721	0.000473487	--	0.837031	8.18172e-09	--	0.958778	7.78235e-17	--	0.933809	5.04817e-14	0.748298	1.98921e-06	F4KED5	F18O9.50	48.789	Ubiquitin system component Cue protein.	FALSE
maker-Contig365-augustus-gene-2.16	bisque4	--	0.513046	0.003741	--	0.980664	2.22299e-21	--	0.993787	3.01393e-28	--	0.846387	3.80067e-09	0.634069	0.000168363	F4I420	F28O16.18	63.701	Eukaryotic translation initiation factor 2 (eIF-2) family protein.	FALSE
maker-Contig375-snap-gene-1.35	bisque4	--	0.659334	7.41039e-05	--	0.722629	6.49683e-06	--	0.984467	1.06002e-22	--	0.905367	6.29241e-12	0.63148	0.000182392	--	--	--	--	FALSE
maker-Contig375-snap-gene-1.40	bisque4	--	0.408202	0.0251316	7.04677	0.728387	5.03926e-06	9.71148	0.997162	5.29031e-33	9.13911	0.998013	3.62321e-35	0.932092	7.14773e-14	--	--	--	--	TRUE
maker-Contig375-snap-gene-1.42	bisque4	--	0.33708	0.0685249	6.11441	0.682389	3.27049e-05	8.98569	0.995451	3.86649e-30	8.34622	0.97742	1.91145e-20	0.880308	1.4383e-10	Q9STU5	T23J7.10	33.333	DNA binding protein.	TRUE
maker-Contig38-augustus-gene-12.4	bisque4	--	-0.0489815	0.79715	--	0.474929	0.00800116	--	0.867811	5.331e-10	--	0.863751	7.93184e-10	0.561396	0.00124755	Q940M5	Q940M5_ARATH	35.915	Histidine-tRNA ligase.	FALSE
maker-Contig38-augustus-gene-160.10	bisque4	--	-0.0609151	0.749146	--	0.655722	8.37118e-05	--	0.649912	0.000101514	--	0.934697	4.20126e-14	0.733264	4.04357e-06	O04265	T22D6_100	62.623	Serine/threonine protein kinase 3; Belongs to the protein kinase superfamily.	FALSE
maker-Contig38-augustus-gene-17.58	bisque4	--	0.312372	0.0928437	--	0.9336	5.26858e-14	--	0.987522	5.03248e-24	--	0.936797	2.69344e-14	0.755173	1.41457e-06	--	--	--	--	FALSE
maker-Contig38-augustus-gene-176.0	bisque4	--	-0.40662	0.0257569	--	-0.455179	0.0114898	--	0.827153	1.74805e-08	--	0.649542	0.000102756	0.630043	0.000190616	Q9SN78	MYB94	46.429	Transcription factor MYB94; Transcription activator involved in the activation of cuticular wax biosynthesis under drought stress. Binds directly to the promoters of genes involved in cuticular wax biosynthesis. Transactivates WSD1, KCS2/DAISY, CER1, CER2, FAR3 and ECR genes. Functions together with MYB96 in the activation of cuticular wax biosynthesis.	FALSE
maker-Contig38-augustus-gene-231.11	bisque4	--	0.472095	0.0084384	--	0.466034	0.00944168	--	0.935275	3.72297e-14	--	0.909822	3.29493e-12	0.622639	0.000238447	F4JJC1	Dl3551W	34.647	HAT transposon superfamily.	FALSE
maker-Contig38-augustus-gene-232.50	bisque4	--	0.14494	0.444756	--	0.567294	0.00107859	--	0.777084	4.41427e-07	--	0.73717	3.37828e-06	0.534827	0.00232714	F4JNL3	RDL6	46.479	Probable cysteine protease RDL6; Probable thiol protease.	FALSE
maker-Contig38-augustus-gene-255.5	bisque4	--	0.411743	0.0237766	4.59511	0.938184	1.9915e-14	6.83633	0.963432	1.49715e-17	6.77942	0.97766	1.64799e-20	0.974052	1.31098e-19	A0A1P8AV25	F2D10.21	45.461	RAD3-like DNA-binding helicase protein.	TRUE
maker-Contig38-augustus-gene-256.6	bisque4	--	-0.427277	0.0185211	--	-0.510654	0.00393383	--	0.312569	0.0926272	--	0.220857	0.240862	0.620286	0.000255726	Q9C8E6	PMI1	42.583	Protein PLASTID MOVEMENT IMPAIRED 1; Necessary for chloroplast and nuclear photorelocation movements via the regulation of chloroplast-actin (cp-actin) filaments in mesophyll cells, and together with PMIR1, in pavement cells. Required component for both the low- and high-light- dependent chloroplast movement responses via an abscisic acid (ABA) pathway. Involved in the ABA response pathway during…	FALSE
maker-Contig38-augustus-gene-284.7	bisque4	--	0.122248	0.519867	4.37249	0.872739	3.23287e-10	4.79872	0.926393	2.13112e-13	4.7831	0.984159	1.39258e-22	0.891599	3.86146e-11	O81424	T2H3.2	26.866	Myb/SANT-like DNA-binding domain protein.	TRUE
maker-Contig38-augustus-gene-296.43	bisque4	--	0.010308	0.956886	--	0.71305	9.7804e-06	3.03067	0.99375	3.27242e-28	3.18968	0.98185	9.23179e-22	0.918606	8.29477e-13	--	--	--	--	FALSE
maker-Contig38-augustus-gene-31.1	bisque4	--	-0.178469	0.345382	--	0.8216	2.6241e-08	--	0.64028	0.00013854	--	0.808477	6.49989e-08	0.70241	1.51224e-05	F4IW50	F4L23.17	64.327	Polyphosphatidylinositol phosphatase.	FALSE
maker-Contig38-augustus-gene-313.3	bisque4	--	-0.433246	0.016776	--	0.190839	0.312411	--	0.880427	1.4195e-10	--	0.789857	2.105e-07	0.8932	3.16724e-11	Q9ZUI1	ASG1-2	41.495	ATP-dependent DNA helicase.	FALSE
maker-Contig38-augustus-gene-348.25	bisque4	--	-0.541959	0.00197831	--	-0.0343676	0.856922	--	0.879101	1.64247e-10	--	0.94194	8.47709e-15	0.897639	1.79827e-11	Q9M667	RPP13	29.185	Disease resistance protein RPP13; Disease resistance protein. Resistance proteins guard the plant against pathogens that contain an appropriate avirulence protein via an indirect interaction with this avirulence protein. That triggers a defense system including the hypersensitive response, which restricts the pathogen growth. In contrast to other resistance proteins, it works independently of ESD…	FALSE
maker-Contig38-augustus-gene-355.2	bisque4	--	0.491925	0.005761	2.0963	0.962989	1.76696e-17	2.37773	0.958226	9.34256e-17	2.41623	0.980853	1.93951e-21	0.767607	7.41763e-07	Q8RWP0	Q8RWP0_ARATH	57.078	NAD(P)-binding Rossmann-fold superfamily protein.	TRUE
maker-Contig38-augustus-gene-359.2	bisque4	--	-0.772017	5.84376e-07	-6.67381	-0.723548	6.24114e-06	--	0.0707396	0.710296	--	0.543742	0.00189858	0.708385	1.18674e-05	F4I2G1	F21B7.27	32.228	Ankyrin repeat family protein.	FALSE
maker-Contig38-augustus-gene-415.33	bisque4	--	0.22751	0.226621	--	0.740212	2.93066e-06	2.69414	0.929265	1.24289e-13	2.99049	0.995426	4.17511e-30	0.791882	1.86312e-07	--	--	--	--	FALSE
maker-Contig38-augustus-gene-44.1	bisque4	--	-0.10458	0.582333	--	0.932326	6.81959e-14	--	0.954866	2.703e-16	--	0.943577	5.73842e-15	0.683782	3.10566e-05	Q9SSQ9	PLDALPHA2	67.726	Phospholipase D alpha 2; Hydrolyzes glycerol-phospholipids at the terminal phosphodiesteric bond to generate phosphatidic acids (PA). Plays an important role in various cellular processes, including phytohormone action and response to stress, characterized by acidification of the cell.	FALSE
maker-Contig38-augustus-gene-448.2	bisque4	--	0.37984	0.0384161	6.85607	0.89644	2.10058e-11	9.3992	0.998006	3.80979e-35	9.02037	0.995638	2.15451e-30	0.961921	2.61444e-17	Q9STU5	T23J7.10	33.333	DNA binding protein.	TRUE
maker-Contig38-augustus-gene-45.5	bisque4	--	0.484007	0.00672726	--	0.515314	0.00356569	--	0.84783	3.36167e-09	--	0.894289	2.76315e-11	0.650553	9.93977e-05	F4K465	F5O24.90	31.25	Nucleoporin-like protein.	FALSE
maker-Contig38-augustus-gene-472.5	bisque4	--	0.209025	0.267632	--	0.8965	2.0844e-11	5.95749	0.84793	3.33294e-09	6.79502	0.957205	1.30194e-16	0.895723	2.30299e-11	Q8L5Y9	PANK2	34.404	4'-phosphopantetheine phosphatase; Catalyzes the phosphorylation of pantothenate the first step in CoA biosynthesis. May play a role in the physiological regulation of the intracellular CoA concentration. Functionally redudant with PANK1. The phosphatase activity shows preference for normal or oxidatively damaged intermediates of 4'-phosphopantetheine, which provides strong indirect evidence that…	FALSE
maker-Contig38-augustus-gene-485.8	bisque4	--	0.313679	0.0914129	--	0.941553	9.27946e-15	1.66471	0.994839	2.25542e-29	--	0.963673	1.36631e-17	0.874851	2.59253e-10	Q9SSA8	RAP2-12	42.647	Ethylene-responsive transcription factor RAP2-12; Transcription factor involved in the activation of hypoxic gene expression and in ethylene response. Partially redundant with RAP2-2. Acts as a downstream regulator in the ethylene signaling pathway; Belongs to the AP2/ERF transcription factor family. ERF subfamily.	FALSE
maker-Contig38-augustus-gene-486.59	bisque4	--	0.314706	0.0903003	4.98492	0.663547	6.41479e-05	6.93764	0.945163	3.88761e-15	7.33476	0.953175	4.47615e-16	0.904113	7.50604e-12	Q9LXS6	CSY2	47.619	Citrate synthase 2, peroxisomal; Peroxisomal citrate synthase required for the fatty acid respiration in seedlings, citrate being exported from peroxisomes into mitochondria during respiration of triacylglycerol (TAG). Indeed, complete respiration requires the transfer of carbon in the form of citrate from the peroxisome to the mitochondria.	TRUE
maker-Contig38-augustus-gene-497.51	bisque4	--	-0.3551	0.0541541	--	-0.372225	0.0428087	--	0.567097	0.00108389	--	0.758187	1.21389e-06	0.770926	6.20185e-07	Q9ZNW0	MOCS3	57.115	Adenylyltransferase and sulfurtransferase MOCS3; Plays a central role in 2-thiolation of mcm(5)S(2)U at tRNA wobble positions of cytosolic tRNA(Lys), tRNA(Glu) and tRNA(Gln). Also essential during biosynthesis of the molybdenum cofactor. Acts by mediating the C-terminal thiocarboxylation of sulfur carriers URM1 and MOCS2A. Its N-terminus first activates URM1 and MOCS2A as acyl- adenylates (-COAMP…	FALSE
maker-Contig38-augustus-gene-520.0	bisque4	--	-0.368709	0.0449676	--	0.00278566	0.988344	--	0.634454	0.000166363	--	0.945245	3.80849e-15	0.676121	4.11392e-05	Q94AA4	PFK3	79.104	ATP-dependent 6-phosphofructokinase 3; Catalyzes the phosphorylation of D-fructose 6-phosphate to fructose 1,6-bisphosphate by ATP, the first committing step of glycolysis; Belongs to the phosphofructokinase type A (PFKA) family. PPi-dependent PFK group II subfamily. Atypical ATP-dependent clade 'X' sub-subfamily.	FALSE
maker-Contig38-augustus-gene-531.1	bisque4	--	0.0310605	0.870569	--	-0.421728	0.0202752	--	0.878737	1.70902e-10	--	0.96067	4.0783e-17	0.702653	1.49758e-05	--	--	--	--	FALSE
maker-Contig38-augustus-gene-553.1	bisque4	--	0.108451	0.568369	--	-0.26771	0.152643	--	0.765673	8.22221e-07	--	0.676237	4.09666e-05	0.600262	0.000453754	Q8L785	EDD1	68.5	Glycine--tRNA ligase, chloroplastic/mitochondrial 2; Catalyzes the attachment of glycine to tRNA(Gly). Is also able produce diadenosine tetraphosphate (Ap4A), a universal pleiotropic signaling molecule needed for cell regulation pathways, by direct condensation of 2 ATPs.	FALSE
maker-Contig38-augustus-gene-566.65	bisque4	--	-0.639499	0.000142013	--	0.221946	0.238491	--	0.593848	0.000540945	--	0.491931	0.0057604	0.726532	5.47282e-06	Q8L8A6	GRF5-2	57.025	Growth-regulating factor 5; Transcription activator that plays a role in the regulation of cell expansion in leaf and cotyledons tissues. Acts together with GIF1 for the development of appropriate leaf size and shape through the promotion and/or maintenance of cell proliferation activity in leaf primordia; Belongs to the GRF family.	FALSE
maker-Contig38-augustus-gene-63.51	bisque4	--	-0.268882	0.150784	--	-0.273026	0.144349	--	0.582629	0.000729296	--	0.633157	0.000173193	0.555278	0.00144674	Q6NQ99	POLAR	29.487	Protein POLAR LOCALIZATION DURING ASYMMETRIC DIVISION AND REDISTRIBUTION; Regulates asymmetric cell division (ACD), especially in stomatal-lineage cells. Acts as a stomatal lineage scaffold which regulates subcellular localization and transient polarization of kinases (e.g. ASK7/BIN2 and ASK3/SK12) involved in ACD in a BASL-dependent manner. Promotes the differentiation of both pavement cells and…	FALSE
maker-Contig38-augustus-gene-89.67	bisque4	--	-0.0220912	0.907755	--	0.422546	0.0200085	--	0.796711	1.38509e-07	--	0.892307	3.53879e-11	0.704001	1.41851e-05	Q8S9L2	F3L17.5	50.699	E3 ubiquitin-protein ligase, putative (DUF1644).	FALSE
maker-Contig38-snap-gene-1.48	bisque4	--	0.134531	0.478462	--	0.871699	3.5991e-10	--	0.960206	4.79207e-17	--	0.973599	1.66556e-19	0.849033	3.03173e-09	A0A1P8ATN7	F14I3.4	77.333	Prolyl oligopeptidase family protein.	FALSE
maker-Contig38-snap-gene-102.37	bisque4	--	0.220485	0.241676	6.05126	0.960332	4.58822e-17	6.76535	0.921923	4.73044e-13	7.84495	0.983963	1.65293e-22	0.894396	2.72595e-11	Q5MAU8	PAP27	56.667	Probable inactive purple acid phosphatase 27.	TRUE
maker-Contig38-snap-gene-116.4	bisque4	--	-0.0652397	0.731964	--	0.941687	8.99413e-15	2.91267	0.976997	2.47186e-20	2.31026	0.946745	2.60585e-15	0.921353	5.21919e-13	F4JZX8	K16L22.5	63.022	Crooked neck protein, putative / cell cycle protein.	FALSE
maker-Contig38-snap-gene-125.37	bisque4	--	-0.030669	0.872187	--	0.869686	4.4177e-10	--	0.956804	1.47983e-16	--	0.97493	8.14245e-20	0.873121	3.10731e-10	Q8LAJ7	PHL3	51.667	Protein PHR1-LIKE 3; Transcriptional activator. Probable component of the central regulatory system controlling transcriptional responses to Pi starvation. Binds in a sequence- specific manner to phosphate starvation-regulated promoters. Required for female gametophyte development and function.	FALSE
maker-Contig38-snap-gene-150.23	bisque4	--	-0.149117	0.4316	--	0.739561	3.02161e-06	5.0155	0.836098	8.809e-09	--	0.940959	1.06511e-14	0.852122	2.31586e-09	A0A1P8AVQ6	T14L22.6	36.219	Leucine-rich repeat protein kinase family protein.	FALSE
maker-Contig38-snap-gene-167.41	bisque4	--	-0.207739	0.270655	--	0.714706	9.12325e-06	--	0.982065	7.82087e-22	--	0.948326	1.72573e-15	0.819275	3.09765e-08	Q9C5K0	F20P5.12	74.161	Zinc finger MYND domain protein.	FALSE
maker-Contig38-snap-gene-17.43	bisque4	--	0.159686	0.399285	--	0.942452	7.51242e-15	--	0.9674	3.07215e-18	--	0.975159	7.16812e-20	0.855851	1.65924e-09	--	--	--	--	FALSE
maker-Contig38-snap-gene-18.58	bisque4	--	0.136428	0.472223	--	-0.24693	0.188342	--	0.904901	6.72064e-12	--	0.87244	3.33434e-10	0.617707	0.000275926	Q38857	XTH22	59.533	Xyloglucan endotransglucosylase/hydrolase protein 22; Catalyzes xyloglucan endohydrolysis (XEH) and/or endotransglycosylation (XET). Cleaves and religates xyloglucan polymers, an essential constituent of the primary cell wall, and thereby participates in cell wall construction of growing tissues. Its induction in case of mechanical stress, suggests that it may contribute in the adaptive changes i…	FALSE
maker-Contig38-snap-gene-2.14	bisque4	--	-0.542794	0.00194062	--	-0.218988	0.244969	--	0.788615	2.26709e-07	--	0.576174	0.000861893	0.681512	3.37837e-05	Q9LRR4	RPPL1	28.76	Putative disease resistance RPP13-like protein 1; Potential disease resistance protein; Belongs to the disease resistance NB-LRR family. RPP13 subfamily.	FALSE
maker-Contig38-snap-gene-210.42	bisque4	--	0.253594	0.176312	--	0.393572	0.0314143	4.94064	0.938851	1.71818e-14	5.45247	0.987972	3.01998e-24	0.928787	1.36173e-13	--	--	--	--	FALSE
maker-Contig38-snap-gene-214.56	bisque4	--	-0.472595	0.0083598	--	-0.494528	0.0054704	--	0.792952	1.74579e-07	--	0.839447	6.74354e-09	0.836477	8.54883e-09	A0A1P8AW81	T6L1.20	46.561	Prolyl oligopeptidase family protein.	FALSE
maker-Contig38-snap-gene-221.13	bisque4	--	-0.333982	0.071269	--	-0.154637	0.414548	--	0.680487	3.50842e-05	--	0.470367	0.00871473	0.71432	9.27264e-06	Q66GR3	BHLH130	37.722	Transcription factor bHLH130.	FALSE
maker-Contig38-snap-gene-234.43	bisque4	--	0.186737	0.323119	8.68076	0.835235	9.4277e-09	9.21731	0.957206	1.30169e-16	9.16845	0.982864	4.15151e-22	0.922829	4.04013e-13	Q8L500	APRR9	32.653	Two-component response regulator-like APRR9; Transcriptional repressor of CCA1 and LHY, and positive regulator of LWD1 and LWD2 expression. Controls photoperiodic flowering response and temperature compensation. Involved in the positive and negative feedback loops of the circadian clock. Expression of several members of the ARR-like family is controlled by circadian rhythm. Regulated at the trans…	TRUE
maker-Contig38-snap-gene-247.50	bisque4	--	0.0344605	0.856539	--	-0.0902544	0.63528	--	0.895517	2.36448e-11	--	0.767724	7.37145e-07	0.715725	8.73907e-06	Q9LMA1	FMO1	37.428	Probable flavin-containing monooxygenase 1; Required for the establishment of systemic acquired resistance (SAR). Not involved in local defense mechanisms. Confers a salicylic acid-dependent (SA) resistance to virulent pathogens such as P.syringae pv tomato and H.parasitica.	FALSE
maker-Contig38-snap-gene-249.40	bisque4	--	0.0646742	0.734204	--	0.886038	7.50718e-11	--	0.939356	1.53451e-14	--	0.993865	2.52246e-28	0.898871	1.52974e-11	O81906	B120	40.426	G-type lectin S-receptor-like serine/threonine-protein kinase B120.	FALSE
maker-Contig38-snap-gene-260.18	bisque4	--	0.166655	0.378751	--	0.845941	3.94673e-09	6.94095	0.997218	4.0097e-33	7.56997	0.935936	3.23799e-14	0.904624	6.98795e-12	Q9LVQ7	ENY	79.592	Zinc finger protein ENHYDROUS; Transcription factor promoting the transition to germination by regulating light and hormonal signaling during seed maturation. Acts as a positive regulator of phytochrome and/or gibberellin action.	FALSE
maker-Contig38-snap-gene-318.36	bisque4	--	0.494915	0.00542822	3.52129	0.955695	2.09578e-16	4.33517	0.990883	6.35271e-26	3.87391	0.987812	3.63041e-24	0.880233	1.4503e-10	O24457	PDH-E1_ALPHA	77.363	Pyruvate dehydrogenase E1 component subunit alpha-3, chloroplastic; The pyruvate dehydrogenase complex catalyzes the overall conversion of pyruvate to acetyl-CoA and CO(2). It contains multiple copies of three enzymatic components: pyruvate dehydrogenase (E1), dihydrolipoamide acetyltransferase (E2) and lipoamide dehydrogenase (E3) (By similarity).	TRUE
maker-Contig38-snap-gene-324.49	bisque4	--	-0.104032	0.584322	--	0.33049	0.0744632	--	0.74331	2.53055e-06	--	0.859896	1.1435e-09	0.711142	1.05904e-05	Q9M667	RPP13	27.848	Disease resistance protein RPP13; Disease resistance protein. Resistance proteins guard the plant against pathogens that contain an appropriate avirulence protein via an indirect interaction with this avirulence protein. That triggers a defense system including the hypersensitive response, which restricts the pathogen growth. In contrast to other resistance proteins, it works independently of ESD…	FALSE
maker-Contig38-snap-gene-341.36	bisque4	--	0.194275	0.303613	--	0.447214	0.0132192	--	0.616792	0.000283424	--	0.696645	1.90026e-05	0.605625	0.000390611	Q9FL56	CYP93D1	40.329	Cytochrome P450, family 93, subfamily D, polypeptide 1; Belongs to the cytochrome P450 family.	FALSE
maker-Contig38-snap-gene-344.31	bisque4	--	0.0917596	0.629627	--	0.783053	3.14204e-07	--	0.914414	1.63189e-12	--	0.964816	8.79664e-18	0.881252	1.29517e-10	B3H5K9	NEDD1	50.529	Protein NEDD1; Regulates microtubules organization in a centrosome- independent manner. Required for the spindle to be positioned correctly and for the function of gamma-tubulin in organizing phragmoplast microtubules. Component of active gamma-tubulin ring complexes (gamma-TuRCs) associated with cortical microtubules in interphase cells. Mediates gamma-TuRC recruitment to the nucleation sites an…	FALSE
maker-Contig38-snap-gene-348.4	bisque4	--	-0.238302	0.20475	--	0.535815	0.00227581	--	0.971607	4.55683e-19	--	0.981083	1.64001e-21	0.961398	3.154e-17	Q9M667	RPP13	27.54	Disease resistance protein RPP13; Disease resistance protein. Resistance proteins guard the plant against pathogens that contain an appropriate avirulence protein via an indirect interaction with this avirulence protein. That triggers a defense system including the hypersensitive response, which restricts the pathogen growth. In contrast to other resistance proteins, it works independently of ESD…	FALSE
maker-Contig38-snap-gene-394.36	bisque4	--	0.161204	0.39476	6.20632	0.986031	2.42211e-23	6.88172	0.976337	3.6577e-20	6.62268	0.964967	8.28888e-18	0.912884	2.07122e-12	Q8GS71	KIN4A	50.116	Kinesin-like protein KIN-4A; Kinesin-like motor protein involved in the control of the oriented deposition of cellulose microfibrils. Its motor activity is directed toward the microtubule's plus end. It possesses the potential to drive long-distance transport of cargo along cortical microtubules. Regulates cell wall mechanics during cell elongation, by the regulation of primary and secondary wall…	TRUE
maker-Contig38-snap-gene-404.4	bisque4	--	0.245338	0.191297	6.41413	0.838559	7.2431e-09	6.50032	0.994733	2.99852e-29	6.92734	0.999881	2.87769e-52	0.892931	3.27522e-11	--	--	--	--	TRUE
maker-Contig38-snap-gene-409.20	bisque4	--	0.177012	0.349399	--	0.896893	1.98125e-11	--	0.900695	1.19938e-11	5.85934	0.823514	2.28489e-08	0.774811	5.01063e-07	--	--	--	--	FALSE
maker-Contig38-snap-gene-428.32	bisque4	--	-0.540081	0.00206544	--	0.579344	0.000794353	--	0.842045	5.45843e-09	--	0.769216	6.8035e-07	0.787921	2.36256e-07	Q9LS46	ALMT9	59.073	Aluminum-activated malate transporter 9; Vacuolar malate channel. Has a higher selectivity for malate than for fumarate. Exhibits also a weak chloride conductance.	FALSE
maker-Contig38-snap-gene-430.50	bisque4	--	0.35822	0.0519272	--	0.468262	0.00906175	--	0.95617	1.80758e-16	--	0.948805	1.51916e-15	0.678797	3.73258e-05	Q84L31	RAD23C	60.138	Ubiquitin receptor RAD23c; May be involved in nucleotide excision repair (By similarity). Binds and presumably selects ubiquitin-conjugates for destruction. Prefers multiubiquitin chains rather than single ubiquitins, with a binding affinity for 'Lys-48'-linked ubiquitin chains. Acts as a ubiquitin receptor that associates with the 26S proteasomal docking subunit RPN10 for the indirect recognitio…	FALSE
maker-Contig38-snap-gene-434.22	bisque4	--	0.370543	0.0438304	4.7265	0.747055	2.11331e-06	5.03423	0.988262	2.14875e-24	6.01262	0.9825	5.5609e-22	0.874212	2.77269e-10	Q9XF43	CUT1	58.434	3-ketoacyl-CoA synthase 6; Contributes to cuticular wax and suberin biosynthesis. Involved in both decarbonylation and acyl-reduction wax synthesis pathways. Required for elongation of C24 fatty acids, an essential step of the cuticular wax production. Major condensing enzyme for stem wax and pollen coat lipid biosynthesis.	TRUE
maker-Contig38-snap-gene-440.2	bisque4	--	0.60545	0.000392541	2.47424	0.941392	9.63397e-15	2.56351	0.988458	1.69954e-24	2.26373	0.958937	7.3795e-17	0.648705	0.00010561	Q9CAB7	PXG4	66.474	Probable peroxygenase 4; Calcium-binding peroxygenase involved in the degradation of storage lipid in oil bodies. May be involved in the interaction between oil bodies and vacuoles during seed germination (By similarity). Acts as a negative regulator of abscisic acid responses in non-seed tissues.	TRUE
maker-Contig38-snap-gene-442.0	bisque4	--	-0.108318	0.568846	--	0.957382	1.22979e-16	--	0.90501	6.61806e-12	--	0.980807	2.00479e-21	0.865196	6.89624e-10	Q9M8S6	SKOR	66.541	Potassium channel SKOR; Highly selective outward-rectifying potassium channel. Involved in potassium release into the xylem sap toward the shoots. Assuming opened or closed conformations in response to the voltage difference across the membrane, the channel is activated by depolarization. The voltage-dependence of the channel is abolished by internal or external acidification. May interact with t…	FALSE
maker-Contig38-snap-gene-470.10	bisque4	--	0.201839	0.2848	--	0.475403	0.00793001	--	0.864851	7.13135e-10	--	0.911905	2.40707e-12	0.660123	7.21407e-05	A0A1P8APX1	T32E8.13	37.586	PHD finger family protein.	FALSE
maker-Contig38-snap-gene-488.12	bisque4	--	-0.69227	2.25202e-05	--	-0.197866	0.294587	--	0.885897	7.63188e-11	--	0.979256	5.89373e-21	0.87755	1.94389e-10	Q0WQE7	AUG3	68.919	AUGMIN subunit 3; Involved in microtubules reorganization during spindle and phragmoplast development. Required for gamma-tubulin localization during mitosis; Belongs to the HAUS3 family.	FALSE
maker-Contig38-snap-gene-499.32	bisque4	--	0.180068	0.341005	--	0.779698	3.80857e-07	3.16207	0.987681	4.21053e-24	3.87108	0.983643	2.17523e-22	0.850187	2.74336e-09	P33077	IAA4	39.496	Auxin-responsive protein IAA4; Aux/IAA proteins are short-lived transcriptional factors that function as repressors of early auxin response genes at low auxin concentrations. Repression is thought to result from the interaction with auxin response factors (ARFs), proteins that bind to the auxin- responsive promoter element (AuxRE). Formation of heterodimers with ARF proteins may alter their abili…	FALSE
maker-Contig38-snap-gene-504.16	bisque4	--	0.0645339	0.73476	--	0.148164	0.434583	--	0.880135	1.46605e-10	--	0.811912	5.16125e-08	0.608414	0.000360938	--	--	--	--	FALSE
maker-Contig38-snap-gene-518.7	bisque4	--	-0.197693	0.295018	--	0.746054	2.2182e-06	--	0.931948	7.35624e-14	4.38631	0.884747	8.71752e-11	0.849821	2.83203e-09	--	--	--	--	FALSE
maker-Contig38-snap-gene-519.36	bisque4	--	0.373908	0.0418049	--	0.70348	1.44863e-05	--	0.902232	9.73496e-12	--	0.936137	3.10259e-14	0.817176	3.59117e-08	Q9FIX3	EMB2745	48.678	Pentatricopeptide repeat-containing protein At5g39710; Belongs to the PPR family. P subfamily.	FALSE
maker-Contig38-snap-gene-521.53	bisque4	--	0.397215	0.0297422	--	0.891749	3.79071e-11	2.75714	0.895883	2.25638e-11	2.85449	0.935451	3.58801e-14	0.728791	4.94916e-06	Q43725	OASC	56.641	Cysteine synthase, mitochondrial; Acts as a cysteine synthase. Plays a role in the sulfide detoxification in mitochondria.	FALSE
maker-Contig38-snap-gene-528.58	bisque4	--	0.265201	0.156673	--	0.447214	0.0132192	7.90862	0.92973	1.13657e-13	8.53547	0.968865	1.62865e-18	0.904814	6.80306e-12	Q9LJB4	5MAT	31.393	Malonyl-CoA:anthocyanidin 5-O-glucoside-6''-O-malonyltransferase; Involved in the malonylation of the 5-O-glucose residue of anthocyanin. Acts only on anthocyanin substrates containing a 5-O glucosyl moiety. Not able to catalyze acyl transfer using acetyl-CoA, butyryl-CoA, hexanoyl- CoA, benzoyl-CoA, cinnamoyl-CoA, methylmalonyl- CoA, succinyl-CoA, p-coumaroyl-CoA or caffeoyl-CoA.	FALSE
maker-Contig38-snap-gene-546.17	bisque4	--	0.0525199	0.782832	--	0.264335	0.158081	--	0.829523	1.46338e-08	--	0.935408	3.62022e-14	0.732051	4.27299e-06	Q84J43	ISI1	54.777	Impaired sucrose induction 1.	FALSE
maker-Contig38-snap-gene-565.53	bisque4	--	0.104555	0.582425	--	0.562964	0.00120051	--	0.940606	1.15533e-14	--	0.964138	1.14435e-17	0.78283	3.18294e-07	--	--	--	--	FALSE
maker-Contig38-snap-gene-567.43	bisque4	--	0.32713	0.0776402	6.12959	0.877691	1.91468e-10	6.05322	0.812152	5.07765e-08	6.19739	0.92746	1.74872e-13	0.791066	1.95742e-07	--	--	--	--	TRUE
maker-Contig38-snap-gene-6.12	bisque4	--	-0.166563	0.379018	--	-0.976414	3.49604e-20	--	0.872327	3.37344e-10	--	0.86125	1.0069e-09	0.662083	6.74617e-05	Q6NQ48	PSI1	50.615	Ikzf5 (DUF668).	FALSE
maker-Contig38-snap-gene-65.82	bisque4	--	-0.434611	0.0163968	--	0.848323	3.22253e-09	--	0.919233	7.47271e-13	--	0.914724	1.55397e-12	0.840154	6.36898e-09	Q8S8P4	Q8S8P4_ARATH	42.424	Expressed protein.	FALSE
maker-Contig38-snap-gene-91.4	bisque4	--	0.264702	0.157484	7.98099	0.746984	2.12062e-06	9.52013	0.993869	2.49888e-28	8.46506	0.97977	4.16083e-21	0.87637	2.20662e-10	Q38882	PLDALPHA1	76.536	Phospholipase D alpha 1; Hydrolyzes glycerol-phospholipids at the terminal phosphodiesteric bond to generate phosphatidic acids (PA). Plays an important role in various cellular processes, including phytohormone action and response to stress, characterized by acidification of the cell. Involved in wound induction of jasmonic acid. May be involved in membrane lipid remodeling. Probably involved in…	TRUE
maker-Contig389-augustus-gene-0.14	bisque4	--	-0.5643	0.00116167	--	-0.172993	0.360623	--	0.542271	0.00196417	--	0.786902	2.50945e-07	0.767734	7.36752e-07	Q9SPM5	APY2	58.045	Apyrase 2; Catalyzes the hydrolysis of phosphoanhydride bonds of nucleoside tri- and di-phosphates. Substrate preference is ATP > ADP. Functions with APY1 to reduce extracellular ATP level which is essential for pollen germination and normal plant development. Plays a role in the regulation of stomatal function by modulating extracellular ATP levels in guard cells; Belongs to the GDA1/CD39 NTPase…	FALSE
maker-Contig4-augustus-gene-118.62	bisque4	--	-0.0849249	0.655456	--	0.6042	0.000406578	--	0.940627	1.14985e-14	2.91079	0.959076	7.04307e-17	0.852945	2.15315e-09	--	--	--	--	FALSE
maker-Contig4-augustus-gene-121.20	bisque4	--	-0.250824	0.181244	--	-0.307838	0.0979401	--	0.51956	0.00325642	--	0.608055	0.000364642	0.617595	0.000276837	Q9XIC7	SERK2	85.57	Somatic embryogenesis receptor kinase 2; Serine/threonine-kinase involved in brassinosteroid-dependent and -independent signaling pathways. Acts redundantly with SERK1 as a control point for sporophytic development controlling male gametophyte production.	FALSE
maker-Contig4-augustus-gene-139.5	bisque4	--	0.500904	0.00481078	--	0.586284	0.000662447	2.78006	0.984643	9.04994e-23	--	0.872422	3.34053e-10	0.684226	3.05469e-05	Q5HZ00	SPS3	65.625	Solanesyl diphosphate synthase 3, chloroplastic/mitochondrial; May be involved in the supply of solanesyl diphosphate for ubiquinone-9 (UQ-9) biosynthesis in mitochondria. Synthesizes C25 to C45 medium / long-chain products depending on the type of substrate available. Can use geranyl diphosphate, farnesyl diphosphate or geranylgeranyl diphosphate as substrates, but not dimethylallyl diphosphate.	FALSE
maker-Contig4-augustus-gene-15.26	bisque4	--	-0.362156	0.0492221	--	-0.180821	0.338956	--	0.759341	1.14418e-06	--	0.964274	1.08606e-17	0.697425	1.84297e-05	F4IK01	AUG1	54.221	AUGMIN subunit 1; Involved in microtubules reorganization during spindle and phragmoplast development.	FALSE
maker-Contig4-augustus-gene-179.39	bisque4	--	0.255251	0.173407	--	0.249294	0.184011	--	0.929965	1.08605e-13	--	0.970551	7.546e-19	0.746676	2.15251e-06	Q9SHY8	SMP1-2	79.926	Pre-mRNA-splicing factor SLU7-A; Participates in the second catalytic step of pre-mRNA splicing, when the free hydroxyl group of exon I attacks the 3'-splice site to generate spliced mRNA and the excised lariat intron. Belongs to the SLU7 family.	FALSE
maker-Contig4-augustus-gene-181.6	bisque4	--	-0.250626	0.181602	--	0.562978	0.00120011	--	0.891404	3.95449e-11	--	0.721243	6.89989e-06	0.785662	2.69934e-07	--	--	--	--	FALSE
maker-Contig4-augustus-gene-185.48	bisque4	--	-0.0308034	0.871632	--	-0.541503	0.00199916	--	0.722877	6.42676e-06	--	0.905617	6.07319e-12	0.805479	7.92017e-08	--	--	--	--	FALSE
maker-Contig4-augustus-gene-194.31	bisque4	--	0.153716	0.417365	--	NA	NA	8.46862	0.943547	5.7803e-15	8.01371	0.96279	1.90214e-17	0.932736	6.27943e-14	--	--	--	--	FALSE
maker-Contig4-augustus-gene-58.16	bisque4	--	0.315864	0.0890579	6.7792	0.691324	2.33537e-05	8.44535	0.981934	8.6535e-22	9.05679	0.975718	5.23187e-20	0.931909	7.41392e-14	F4HW65	F14L17.24	25.61	Protein STICHEL-like 1.	TRUE
maker-Contig4-augustus-gene-96.45	bisque4	--	0.201317	0.286073	--	NA	NA	7.28436	0.989164	7.05114e-25	6.80012	0.971097	5.82696e-19	0.948994	1.4443e-15	Q9LJX0	ABCB19	41.532	ABC transporter B family member 19; Auxin efflux transporter that acts as a negative regulator of light signaling to promote hypocotyl elongation. Mediates the accumulation of chlorophyll and anthocyanin, as well as the expression of genes in response to light. Participates in auxin efflux and thus regulates the polar auxin basipetal transport (from auxin-producing leaves to auxin-sensitive tissu…	FALSE
maker-Contig4-snap-gene-109.29	bisque4	--	-0.631859	0.000180278	--	-0.0622099	0.743989	--	0.602081	0.00043139	--	0.926373	2.1389e-13	0.799079	1.19422e-07	Q9LVW0	MJP23.8	57.6	SPFH/Band 7/PHB domain-containing membrane-associated protein family.	FALSE
maker-Contig4-snap-gene-151.27	bisque4	--	0.588566	0.000623488	--	0.815494	4.03757e-08	3.73506	0.907699	4.50348e-12	3.50379	0.919998	6.57235e-13	0.754304	1.47773e-06	--	--	--	--	FALSE
maker-Contig4-snap-gene-181.5	bisque4	--	0.203337	0.281164	5.4889	0.954688	2.85263e-16	6.64083	0.977512	1.8054e-20	5.80476	0.835072	9.54859e-09	0.86775	5.36387e-10	O65278	ULP1B	23.577	Putative ubiquitin-like-specific protease 1B; Protease that catalyzes two essential functions in the SUMO pathway: processing of full-length SUMOs to their mature forms and deconjugation of SUMO from targeted proteins.	TRUE
maker-Contig4-snap-gene-210.62	bisque4	--	0.567466	0.00107398	4.30446	0.95495	2.63462e-16	6.55725	0.961564	2.97227e-17	6.31692	0.995367	5.00061e-30	0.767527	7.44932e-07	Q9C926	F14G24.22	20.76	Nucleic acid-binding, OB-fold-like protein.	TRUE
maker-Contig4-snap-gene-48.3	bisque4	--	-0.653014	9.16304e-05	--	-0.194542	0.302936	--	0.833394	1.08821e-08	--	0.777253	4.37252e-07	0.871054	3.84487e-10	C0LGK9	F27D4.14	55.339	Probable LRR receptor-like serine/threonine-protein kinase At2g24230; Belongs to the protein kinase superfamily. Ser/Thr protein kinase family.	FALSE
maker-Contig4-snap-gene-78.21	bisque4	--	0.360559	0.0503056	--	0.103917	0.584741	5.10675	0.93737	2.3797e-14	5.25258	0.940368	1.22018e-14	0.832869	1.13333e-08	Q9SRE0	COG0212	46.154	5-formyltetrahydrofolate cyclo-ligase-like protein COG0212; May be involved in thiamine metabolism. Does not possess 5- formyltetrahydrofolate cyclo-ligase activity in vitro.	FALSE
maker-Contig412-snap-gene-0.13	bisque4	--	0.0775821	0.683645	--	0.437333	0.0156616	--	0.858351	1.31995e-09	--	0.717455	8.11981e-06	0.576359	0.000857816	Q9M9E1	ABCG40	56.105	ABC transporter G family member 40; May be a general defense protein (By similarity). Functions as a pump to exclude Pb(2+) ions and/or Pb(2+)-containing toxic compounds from the cytoplasm. Contributes to Pb(2+) ions resistance. Confers some resistance to the terpene sclareol.	FALSE
maker-Contig414-snap-gene-0.0	bisque4	--	-0.467817	0.0091366	--	-0.504731	0.00444846	--	0.825949	1.91132e-08	--	0.906813	5.119e-12	0.747977	2.0206e-06	Q9M8Z7	UGT80A2	70.47	Sterol 3-beta-glucosyltransferase UGT80A2; Involved in the biosynthesis of sterol glucosides. Catalyzes the synthesis of steryl glycosides (SGs) and acyl steryl glycosides (ASGs) which are the most abundant sterol derivatives in higher plants. Can act on several sterols like sitosterol, campesterol and stigmasterol. Both UGT80A2 and UGT80B1 are required for the normal production of SGs and ASGs i…	FALSE
maker-Contig44-augustus-gene-48.15	bisque4	--	0.222234	0.237866	--	NA	NA	8.3492	0.920816	5.72127e-13	8.59066	0.981846	9.25412e-22	0.893022	3.23827e-11	Q9FFJ8	LIMYB	21.769	L10-interacting MYB domain-containing protein; Transcriptional repressor that associates with ribosomal protein promoters.	FALSE
maker-Contig44-augustus-gene-49.42	bisque4	--	-0.286904	0.124248	--	-0.0205106	0.91433	--	0.51998	0.00322712	--	0.858631	1.28619e-09	0.578215	0.000817854	Q9ZTP3	EIN4	49.733	Protein EIN4; Ethylene receptor related to bacterial two-component regulators. Acts as a redundant negative regulator of ethylene signaling.	FALSE
maker-Contig44-augustus-gene-55.2	bisque4	--	0.108678	0.567553	--	0.0769457	0.686109	3.06647	0.981823	9.42417e-22	3.31591	0.842389	5.30617e-09	0.819565	3.03472e-08	F4K5K4	TBL5	59.259	Protein trichome birefringence-like 5; May act as a bridging protein that binds pectin and other cell wall polysaccharides. Probably involved in maintaining esterification of pectins (By similarity). May be involved in the specific O-acetylation of cell wall polymers (By similarity).	FALSE
maker-Contig44-augustus-gene-71.4	bisque4	--	NA	NA	--	0.702679	1.49598e-05	--	0.935262	3.7332e-14	--	0.84431	4.52519e-09	0.911637	2.50747e-12	--	--	--	--	FALSE
maker-Contig44-augustus-gene-73.8	bisque4	--	0.0993784	0.601332	--	-0.485697	0.00651029	--	0.958135	9.62642e-17	--	0.676174	4.10601e-05	0.583905	0.000705313	Q9SSQ4	FRS6	26.829	Protein FAR1-RELATED SEQUENCE 6; Putative transcription activator involved in regulating light control of development. May have a role in controlling flowering time. Belongs to the FHY3/FAR1 family.	FALSE
maker-Contig44-augustus-gene-81.31	bisque4	--	0.330342	0.0746013	--	0.598829	0.000472079	--	0.973506	1.74875e-19	--	0.952464	5.50293e-16	0.546448	0.00178283	Q9LTH8	F2O15.26	49.593	1-aminocyclopropane-1-carboxylate oxidase homolog 11.	FALSE
maker-Contig44-augustus-gene-88.41	bisque4	--	-0.443444	0.0141105	--	-0.724584	5.96395e-06	--	0.593389	0.000547722	--	0.940973	1.06178e-14	0.753792	1.51617e-06	Q39096	ERD15	34.722	Protein EARLY RESPONSIVE TO DEHYDRATION 15; Central component of stress responses that interacts with poly(A)-binding proteins. Negative regulator of abscisic acid (ABA) responses, including resistance to drought and freezing as well as stomatal closure regulation. Mediates resistance to the bacterial necrotroph pathogen Erwinia carotovora subsp. carotovora and promotes the induction of marker ge…	FALSE
maker-Contig44-augustus-gene-88.51	bisque4	--	0.443238	0.0141606	--	0.579768	0.000785681	6.36272	0.974135	1.25392e-19	6.13118	0.985131	5.77392e-23	0.917998	9.17044e-13	--	--	--	--	FALSE
maker-Contig44-snap-gene-55.11	bisque4	--	-0.350604	0.057494	--	-0.988407	1.80835e-24	--	0.959704	5.69536e-17	--	0.877995	1.85262e-10	0.895637	2.32838e-11	Q9FH37	ILR3	44.828	Transcription factor ILR3; Transcription factor. Plays a role in resistance to amide- linked indole-3-acetic acid (IAA) conjugates such as IAA-Leu and IAA- Phe. May regulate gene expression in response to metal homeostasis changes.	FALSE
maker-Contig44-snap-gene-72.20	bisque4	--	0.249327	0.183951	5.45274	0.890213	4.57246e-11	6.35249	0.955894	1.97028e-16	6.85221	0.733074	4.07882e-06	0.716506	8.45426e-06	Q9ZVC9	FRS3	27.638	Protein FAR1-RELATED SEQUENCE 3; Putative transcription activator involved in regulating light control of development; Belongs to the FHY3/FAR1 family.	TRUE
maker-Contig44-snap-gene-72.21	bisque4	--	0.202326	0.283615	--	0.58119	0.00075719	7.22765	0.972162	3.46803e-19	6.62415	0.719133	7.55738e-06	0.868146	5.15612e-10	Q9ZVC9	FRS3	27.848	Protein FAR1-RELATED SEQUENCE 3; Putative transcription activator involved in regulating light control of development; Belongs to the FHY3/FAR1 family.	FALSE
maker-Contig450-snap-gene-0.1	bisque4	--	0.275305	0.140896	--	-0.143278	0.45005	8.34106	0.937505	2.31089e-14	8.13184	0.967268	3.24765e-18	0.940577	1.1632e-14	--	--	--	--	FALSE
maker-Contig455-snap-gene-0.63	bisque4	--	-0.271556	0.146609	--	0.878875	1.68351e-10	--	0.92222	4.49328e-13	--	0.965282	7.31978e-18	0.821409	2.66029e-08	Q8H7F6	GRXS16	53.535	Bifunctional monothiol glutaredoxin-S16, chloroplastic; May only reduce GSH-thiol disulfides, but not protein disulfides (Probable). Participates probably to the maturation of iron- sulfur proteins and to the regulation of the redox state of the BOLA proteins (Probable). The GRXS16-BOLA1 heterodimer binds a labile, oxygen sensitive iron-sulfur cluster. Able to cleave linearized DNA in vitro.	FALSE
maker-Contig46-augustus-gene-0.51	bisque4	--	0.610794	0.000337216	9.40694	0.968712	1.74229e-18	9.79564	0.973298	1.94866e-19	9.70324	0.994257	1.00272e-28	0.862361	9.06184e-10	--	--	--	--	TRUE
maker-Contig478-snap-gene-0.14	bisque4	--	-0.103938	0.584664	--	0.794385	1.5993e-07	--	0.55885	0.00132733	--	0.791075	1.95627e-07	0.49078	0.00589295	Q9FUA4	SPT	82.432	Transcription factor SPATULA; Transcription factor that plays a role in floral organogenesis. Promotes the growth of carpel margins and of pollen tract tissues derived from them.	FALSE
maker-Contig488-snap-gene-1.52	bisque4	--	0.236873	0.207559	5.43956	0.799376	1.17208e-07	6.00477	0.949406	1.29258e-15	6.36811	0.805053	8.14325e-08	0.830091	1.40184e-08	--	--	--	--	TRUE
maker-Contig490-snap-gene-0.31	bisque4	--	0.303431	0.103094	--	0.867062	5.74229e-10	--	0.967154	3.40842e-18	--	0.903509	8.16413e-12	0.689341	2.51921e-05	Q66GR3	BHLH130	39.164	Transcription factor bHLH130.	FALSE
maker-Contig50-augustus-gene-115.37	bisque4	--	-0.341004	0.0651679	--	0.40302	0.0272275	--	0.800717	1.07658e-07	--	0.608143	0.000363736	0.742986	2.56998e-06	Q43386	HMGA	46.774	HMG-Y-related protein A; Binds A/T-rich DNA with a highly dynamic distribution into the nucleus.	FALSE
maker-Contig50-augustus-gene-125.50	bisque4	--	-0.440709	0.0147879	--	-0.304852	0.101411	--	0.553589	0.00150638	--	0.249498	0.183639	0.737669	3.30095e-06	Q9FM06	MQB2.22	39.894	Basic-leucine zipper transcription factor K.	FALSE
maker-Contig50-augustus-gene-132.42	bisque4	--	0.243594	0.194574	--	0.117564	0.536105	--	0.95487	2.69943e-16	5.48518	0.99568	1.88141e-30	0.726806	5.40666e-06	--	--	--	--	FALSE
maker-Contig50-augustus-gene-14.7	bisque4	--	0.0387295	0.838985	--	0.150844	0.426224	--	0.740721	2.86115e-06	--	0.849094	3.01586e-09	0.69965	1.68804e-05	F4JNX4	T19K4.130	54.622	Pathogenesis-related thaumatin superfamily protein.	FALSE
maker-Contig50-augustus-gene-210.35	bisque4	--	-0.21211	0.260475	--	0.171924	0.363645	--	0.833789	1.0554e-08	--	0.760327	1.08751e-06	0.685553	2.90676e-05	Q9SJI8	MBF1A	79.577	Multiprotein-bridging factor 1a; Transcriptional coactivator that stimulates transcriptional activity by bridging regulatory proteins and TBP, thereby recruiting TBP to promoters occupied by DNA-binding regulators; Belongs to the MBF1 family.	FALSE
maker-Contig50-augustus-gene-250.0	bisque4	--	0.268764	0.150971	--	0.531562	0.00250378	7.88834	0.977618	1.69161e-20	7.2712	0.711458	1.0452e-05	0.766454	7.88825e-07	--	--	--	--	FALSE
maker-Contig50-augustus-gene-33.0	bisque4	--	0.26949	0.149828	--	0.740207	2.93138e-06	--	0.618911	0.000266328	--	0.840593	6.14605e-09	0.490656	0.00590745	Q8LG98	OTU1	66.923	OVARIAN TUMOR DOMAIN-containing deubiquitinating enzyme 1; Hydrolase that can remove conjugated ubiquitin from proteins in vitro and may therefore play an important regulatory role at the level of protein turnover by preventing degradation. Cysteine protease with a preference for Met-1 and 'Lys-48' over 'Lys- 63'-linked ubiquitin (UB) tetramers (e.g. Ub2, Ub3 and Ub4) as substrates ; Belongs to t…	FALSE
maker-Contig50-augustus-gene-34.44	bisque4	--	-0.223115	0.235963	--	0.138787	0.464525	--	0.501317	0.00477047	--	0.714891	9.0522e-06	0.578936	0.000802783	Q8LG98	OTU1	66.923	OVARIAN TUMOR DOMAIN-containing deubiquitinating enzyme 1; Hydrolase that can remove conjugated ubiquitin from proteins in vitro and may therefore play an important regulatory role at the level of protein turnover by preventing degradation. Cysteine protease with a preference for Met-1 and 'Lys-48' over 'Lys- 63'-linked ubiquitin (UB) tetramers (e.g. Ub2, Ub3 and Ub4) as substrates ; Belongs to t…	FALSE
maker-Contig50-augustus-gene-78.42	bisque4	--	0.270526	0.148207	--	0.85996	1.13658e-09	--	0.962156	2.40096e-17	2.22916	0.980179	3.13579e-21	0.850433	2.68537e-09	Q9LHL2	Q9LHL2_ARATH	67.337	RNA-binding (RRM/RBD/RNP motifs) family protein.	FALSE
maker-Contig50-augustus-gene-79.43	bisque4	--	0.264412	0.157955	--	0.705747	1.32171e-05	2.86647	0.87795	1.86172e-10	--	0.989694	3.50599e-25	0.826426	1.84507e-08	B6EUA9	PRP40A	40.164	Pre-mRNA-processing protein 40A; Binds the phosphorylated C-terminal domain (CTD) of the largest subunit of RNA polymerase II and functions as a scaffold for RNA processing machineries (Probable). May be involved in pre-mRNA splicing (Probable).	FALSE
maker-Contig50-augustus-gene-8.12	bisque4	--	0.1788	0.344475	3.80899	0.703367	1.45521e-05	4.20388	0.873062	3.12645e-10	3.95172	0.879116	1.63977e-10	0.763047	9.44115e-07	Q39152	FAR1	46.939	Fatty acyl-CoA reductase 1; Catalyzes the reduction of fatty acyl-CoA to fatty alcohols. Catalyzes specifically the formation of C18:0 and C22:0 fatty alcohols. Provides the fatty alcohols required for synthesis of suberin in roots, seed coat and wound-induced leaf tissue. Provides the fatty alcohols required for synthesis of alkyl hydroxycinnamates in root waxes.	TRUE
maker-Contig50-augustus-gene-80.3	bisque4	--	0.0611134	0.748356	--	-0.445276	0.0136712	--	0.859326	1.20584e-09	--	0.975115	7.34491e-20	0.524995	0.0028944	--	--	--	--	FALSE
maker-Contig50-augustus-gene-83.72	bisque4	--	0.463592	0.00987324	--	0.763929	9.01447e-07	--	0.913959	1.7525e-12	--	0.943744	5.51016e-15	0.563136	0.00119545	Q6NPL0	F23J3.70	48.256	RNA-binding (RRM/RBD/RNP motifs) family protein.	FALSE
maker-Contig50-augustus-gene-84.46	bisque4	--	0.326715	0.0780395	4.41697	0.993997	1.86105e-28	6.11818	0.903341	8.3564e-12	6.99135	0.983747	1.99099e-22	0.872116	3.44768e-10	Q9FKQ1	DTX27	54.818	Protein DETOXIFICATION 27.	TRUE
maker-Contig50-augustus-gene-92.41	bisque4	--	0.25925	0.166536	--	0.355276	0.0540263	--	0.894991	2.5282e-11	--	0.980963	1.79012e-21	0.694428	2.0718e-05	Q9M7Q4	ABF2	46.731	ABSCISIC ACID-INSENSITIVE 5-like protein 5; Involved in ABA and stress responses and acts as a positive component of glucose signal transduction. Functions as transcriptional activator in the ABA-inducible expression of rd29B. Binds specifically to the ABA-responsive element (ABRE) of the rd29B gene promoter.	FALSE
maker-Contig50-snap-gene-10.21	bisque4	--	-0.399534	0.0287156	--	0.502144	0.00469076	--	0.876011	2.29272e-10	--	0.834369	1.00882e-08	0.850988	2.5583e-09	Q9FNP1	PEX1	44.885	Peroxisome biogenesis protein 1; Involved in PTS1- and PTS2-dependent protein import into peroxisomes. May form heteromeric AAA ATPase complexes required for the import of proteins.	FALSE
maker-Contig50-snap-gene-151.48	bisque4	--	0.191604	0.310439	--	0.598245	0.000479731	6.03858	0.989605	3.95188e-25	6.04415	0.982538	5.39473e-22	0.967895	2.48729e-18	--	--	--	--	FALSE
maker-Contig50-snap-gene-244.4	bisque4	--	-0.090888	0.632898	--	-0.513859	0.00367732	--	0.611267	0.000332673	--	0.903739	7.90767e-12	0.560611	0.00127169	--	--	--	--	FALSE
maker-Contig50-snap-gene-248.25	bisque4	--	-0.199239	0.29118	--	-0.422732	0.0199481	--	0.963727	1.33884e-17	--	0.912346	2.25012e-12	0.898985	1.50686e-11	--	--	--	--	FALSE
maker-Contig50-snap-gene-9.37	bisque4	--	-0.533108	0.00241873	--	-0.516539	0.00347398	--	0.746846	2.13477e-06	--	0.659622	7.33797e-05	0.809492	6.0745e-08	Q9XGW1	40391	40	Protein argonaute 10; Involved in RNA-mediated post-transcriptional gene silencing (PTGS). Main component of the RNA-induced silencing complex (RISC) that binds to a short guide RNA such as a microRNA (miRNA) or small interfering RNA (siRNA). RISC uses the mature miRNA or siRNA as a guide for slicer-directed cleavage of homologous mRNAs to repress gene expression. Required for reliable formation …	FALSE
maker-Contig50-snap-gene-97.40	bisque4	--	-0.341367	0.0648641	--	-0.943825	5.40354e-15	--	0.859886	1.14457e-09	--	0.941822	8.71391e-15	0.640599	0.000137143	Q9FZ70	F13B4.6	27.778	F-box/FBD/LRR-repeat protein At1g13570.	FALSE
maker-Contig521-augustus-gene-2.7	bisque4	--	0.228852	0.223818	--	NA	NA	8.51653	0.963783	1.31046e-17	7.50226	0.982159	7.27101e-22	0.860275	1.10359e-09	--	--	--	--	FALSE
maker-Contig522-augustus-gene-0.30	bisque4	--	0.173186	0.360078	--	0.286358	0.124998	4.41532	0.895828	2.2722e-11	4.10567	0.96973	1.10377e-18	0.785256	2.76418e-07	--	--	--	--	FALSE
maker-Contig529-augustus-gene-0.35	bisque4	--	-0.113154	0.551607	--	0.76461	8.69719e-07	--	0.921615	4.98882e-13	--	0.875231	2.49069e-10	0.698049	1.79826e-05	F4K567	K9I9.18	42.166	Transmembrane protein (DUF2215).	FALSE
maker-Contig562-snap-gene-0.48	bisque4	5.65568	0.548503	0.0016991	7.28553	0.91293	2.05642e-12	8.2406	0.972419	3.05036e-19	7.38163	0.944229	4.89547e-15	0.824059	2.19577e-08	Q8GZM7	PIF1	33.663	Transcription factor PIF1; Transcription activator. Regulates negatively chlorophyll biosynthesis and seed germination in the dark, and lightinduced degradation of PIF1 relieves this negative regulation to promote photomorphogenesis. Binds to the G-box motif (5'-CACGTG-3') found in many light-regulated promoters. Promotes the expression of SOM, and thus modulates responses to abscisic acid (ABA) …	FALSE
maker-Contig573-augustus-gene-0.52	bisque4	-5.91048	-0.796953	1.36444e-07	--	-0.482133	0.00697518	--	0.849859	2.82273e-09	--	0.731863	4.30964e-06	0.889452	5.01206e-11	Q9M667	RPP13	29.73	Disease resistance protein RPP13; Disease resistance protein. Resistance proteins guard the plant against pathogens that contain an appropriate avirulence protein via an indirect interaction with this avirulence protein. That triggers a defense system including the hypersensitive response, which restricts the pathogen growth. In contrast to other resistance proteins, it works independently of ESD…	FALSE
maker-Contig575-augustus-gene-0.6	bisque4	--	-0.354235	0.0547843	--	-0.749116	1.91126e-06	--	0.969532	1.2078e-18	--	0.817819	3.43296e-08	0.868556	4.94931e-10	Q9C994	DTX14	51.374	Protein DETOXIFICATION 14.	FALSE
maker-Contig579-augustus-gene-0.36	bisque4	--	-0.136141	0.473165	--	0.902687	9.14638e-12	--	0.917916	9.29557e-13	--	0.95032	1.00703e-15	0.626065	0.00021513	Q8VYL3	APA2	61.934	Aspartic proteinase A2; Involved in the breakdown of propeptides of storage proteins in protein-storage vacuoles.	FALSE
maker-Contig596-augustus-gene-0.36	bisque4	--	0.101544	0.59339	--	0.702679	1.49598e-05	--	0.986203	2.03931e-23	--	0.74982	1.84634e-06	0.878674	1.72097e-10	--	--	--	--	FALSE
maker-Contig596-augustus-gene-1.75	bisque4	--	0.180298	0.340381	--	0.706905	1.26085e-05	6.26314	0.975385	6.31655e-20	--	0.775242	4.89219e-07	0.892668	3.38375e-11	Q9LNC4	GTE4	51.613	Transcription factor GTE4; Involved in the activation and maintenance of cell division in the meristems and by this controls cell numbers in differentiated organs. Its action in cell cycle regulation may be directed through the RB-E2F pathway.	FALSE
maker-Contig6-augustus-gene-136.38	bisque4	--	-0.00064182	0.997314	--	0.442457	0.0143519	--	0.927657	1.68547e-13	--	0.866279	6.20277e-10	0.84899	3.04299e-09	Q8S9L6	CRK29	39.113	Cysteine-rich receptor-like protein kinase 29.	FALSE
maker-Contig6-augustus-gene-151.46	bisque4	--	-0.486752	0.00637776	--	0.771612	5.97448e-07	--	0.69224	2.25467e-05	--	0.83612	8.79349e-09	0.716886	8.31884e-06	Q9ZT78	F9H3.13	33.638	Ankyrin repeat family protein.	FALSE
maker-Contig6-augustus-gene-154.37	bisque4	--	-0.312654	0.0925341	--	0.459058	0.0107189	--	0.790642	2.00808e-07	--	0.696711	1.89535e-05	0.766321	7.94409e-07	Q9LRR4	RPPL1	30.498	Putative disease resistance RPP13-like protein 1; Potential disease resistance protein; Belongs to the disease resistance NB-LRR family. RPP13 subfamily.	FALSE
maker-Contig6-augustus-gene-154.42	bisque4	--	-0.470152	0.00874972	--	-0.900916	1.16417e-11	--	0.841329	5.78795e-09	--	0.133006	0.483507	0.59518	0.000521715	Q9LRR4	RPPL1	30.684	Putative disease resistance RPP13-like protein 1; Potential disease resistance protein; Belongs to the disease resistance NB-LRR family. RPP13 subfamily.	FALSE
maker-Contig6-augustus-gene-169.13	bisque4	--	0.274131	0.142668	--	NA	NA	6.27068	0.982161	7.25997e-22	6.22148	0.987856	3.44861e-24	0.918262	8.78095e-13	--	--	--	--	FALSE
maker-Contig6-augustus-gene-172.36	bisque4	--	-0.221449	0.239571	--	-0.921057	5.49059e-13	2.44197	0.959187	6.78498e-17	3.38274	0.990482	1.15697e-25	0.891981	3.68407e-11	F4IVI0	BUB1	53.257	Mitotic checkpoint serine/threonine-protein kinase BUB1; Serine/threonine-protein kinase that performs 2 crucial functions during mitosis: it is essential for spindle-assembly checkpoint signaling and for correct chromosome alignment. Has a key role in the assembly of checkpoint proteins at the kinetochore. Acts as a substrate for anaphase-promoting complex or cyclosome (APC/C). Necessary for ens…	FALSE
maker-Contig6-augustus-gene-173.6	bisque4	--	-0.103539	0.586113	--	0.935546	3.51633e-14	--	0.972662	2.69914e-19	--	0.907353	4.73471e-12	0.758018	1.2244e-06	Q9LDA7	K7L4.6	62.671	Probable protein phosphatase 2C 39.	FALSE
maker-Contig6-augustus-gene-173.9	bisque4	--	-0.0393815	0.83631	--	0.835298	9.38057e-09	--	0.929914	1.09696e-13	--	0.958657	8.10301e-17	0.795624	1.48173e-07	Q39214	RPM1	24.318	Disease resistance protein RPM1; Disease resistance (R) protein that specifically recognizes the AvrRpm1 type III effector avirulence protein from Pseudomonas syringae. Resistance proteins guard the plant against pathogens that contain an appropriate avirulence protein via an indirect interaction with this avirulence protein. That triggers a defense system including the hypersensitive response, w…	FALSE
maker-Contig6-augustus-gene-182.10	bisque4	--	-0.18681	0.322927	--	0.714684	9.13186e-06	--	0.946185	3.00617e-15	--	0.984622	9.22366e-23	0.818927	3.17495e-08	O23463	CAMTA5	43.496	Calmodulin-binding transcription activator 5; Transcription activator. Binds to the DNA consensus sequence 5'-[ACG]CGCG[GTC]-3' (By similarity). Regulates transcriptional activity in response to calcium signals (Probable). Binds calmodulin in a calcium-dependent manner (By similarity). Involved in response to cold. Contributes together with CAMTA3 to the positive regulation of the cold-induced ex…	FALSE
maker-Contig6-augustus-gene-195.54	bisque4	--	-0.313759	0.0913259	--	0.916467	1.17675e-12	--	0.832377	1.17719e-08	--	0.893751	2.95649e-11	0.836933	8.24544e-09	Q9FJV2	MKN22.8	29.218	Putative FBD-associated F-box protein At5g56560.	FALSE
maker-Contig6-augustus-gene-2.4	bisque4	--	0.346204	0.060918	--	0.388312	0.033963	--	0.895859	2.26336e-11	--	0.900713	1.19658e-11	0.489053	0.00609683	Q9SZD4	RPT2A	92.394	26S proteasome regulatory subunit 4 homolog A; The 26S protease is involved in the ATP-dependent degradation of ubiquitinated proteins. The regulatory (or ATPase) complex confers ATP dependency and substrate specificity to the 26S complex. Is required for the maintenance of postembryonic root and shoot meristems. Has a specific role in the regulation of organs size.	FALSE
maker-Contig6-augustus-gene-205.36	bisque4	--	0.414854	0.0226363	--	0.00242604	0.989849	6.02292	0.881066	1.32232e-10	5.67665	0.987982	2.98562e-24	0.853669	2.01886e-09	--	--	--	--	FALSE
maker-Contig6-augustus-gene-210.10	bisque4	--	0.161266	0.394574	7.66436	0.961924	2.6116e-17	8.24031	0.99434	8.19165e-29	8.64697	0.990572	1.01429e-25	0.938875	1.70905e-14	--	--	--	--	TRUE
maker-Contig6-augustus-gene-218.42	bisque4	4.33655	0.589789	0.000603454	2.92973	0.83231	1.18324e-08	7.90704	0.997829	1.24551e-34	7.64354	0.98839	1.84524e-24	0.939403	1.51827e-14	--	--	--	--	FALSE
maker-Contig6-augustus-gene-221.9	bisque4	--	0.106134	0.576707	--	0.837008	8.19698e-09	--	0.936605	2.80705e-14	--	0.875719	2.36511e-10	0.702022	1.53589e-05	Q94JV4	F20D21.53	53.933	Protein translation factor SUI1 homolog 2; Probably involved in translation.	FALSE
maker-Contig6-augustus-gene-246.5	bisque4	--	-0.103779	0.58524	--	-0.474867	0.00801061	--	0.955209	2.43408e-16	--	0.832674	1.15048e-08	0.754348	1.47445e-06	Q8GXW8	Q8GXW8_ARATH	66.975	Ankyrin repeat family protein.	FALSE
maker-Contig6-augustus-gene-264.19	bisque4	--	0.319177	0.0855756	--	0.543394	0.0019139	--	0.768134	7.21142e-07	--	0.876893	2.08645e-10	0.703191	1.46557e-05	Q9LXJ6	F3C22.80	26.068	F-box/FBD/LRR-repeat protein At3g52680.	FALSE
maker-Contig6-augustus-gene-329.5	bisque4	--	-0.488492	0.00616442	--	-0.512916	0.00375129	--	0.351886	0.0565258	--	-0.0375668	0.843759	0.58794	0.000633966	Q9SD45	F24M12.40	53.727	Alpha/beta-Hydrolases superfamily protein.	FALSE
maker-Contig6-augustus-gene-348.2	bisque4	--	0.283652	0.128761	6.40516	0.641007	0.000135375	7.97265	0.906059	5.70337e-12	7.34605	0.996145	3.82421e-31	0.744277	2.41625e-06	--	--	--	--	TRUE
maker-Contig6-augustus-gene-358.32	bisque4	--	-0.772426	5.71452e-07	--	-0.623114	0.000235086	--	0.779682	3.81197e-07	--	0.638735	0.000145483	0.746385	2.18303e-06	--	--	--	--	FALSE
maker-Contig6-augustus-gene-38.25	bisque4	--	0.40737	0.0254587	--	0.955906	1.96319e-16	--	0.981776	9.76736e-22	--	0.97725	2.12074e-20	0.70567	1.32585e-05	Q94BY8	MNF13.22	67.037	ATP12 protein-like protein.	FALSE
maker-Contig6-augustus-gene-382.12	bisque4	--	0.57158	0.000968694	6.56763	0.961138	3.45942e-17	6.70569	0.812839	4.84575e-08	6.58039	0.995053	1.24788e-29	0.578258	0.000816941	--	--	--	--	TRUE
maker-Contig6-augustus-gene-442.42	bisque4	--	0.312495	0.0927087	6.20156	0.959829	5.45532e-17	7.18174	0.992974	1.67496e-27	7.14583	0.951743	6.76501e-16	0.829937	1.41822e-08	Q9STU5	T23J7.10	40.31	DNA binding protein.	TRUE
maker-Contig6-augustus-gene-457.54	bisque4	--	0.127581	0.501679	5.49116	0.76269	9.61922e-07	5.92347	0.907283	4.78349e-12	6.13167	0.948013	1.87454e-15	0.866447	6.1014e-10	Q8L9C4	KCR1	48.101	Very-long-chain 3-oxoacyl-CoA reductase 1; Beta-ketoacyl-coenzyme A reductase required for the elongation of fatty acids precursors of sphingolipids, triacylglycerols, cuticular waxes and suberin. Responsible for the first reduction step in very long-chain fatty acids (VLCFAs) synthesis. Decreased expression of KCR1 (RNAi) leads to plants with fused vegetative and reproductive organs, and abnorma…	TRUE
maker-Contig6-augustus-gene-492.20	bisque4	--	0.371007	0.0435469	--	0.82328	2.324e-08	--	0.957439	1.20729e-16	1.97837	0.967306	3.19638e-18	0.71017	1.10258e-05	--	--	--	--	FALSE
maker-Contig6-augustus-gene-504.17	bisque4	7.12685	0.591705	0.000573204	7.91258	0.740554	2.88385e-06	8.86125	0.884129	9.35845e-11	8.76202	0.95059	9.34851e-16	0.750662	1.77133e-06	--	--	--	--	FALSE
maker-Contig6-augustus-gene-52.56	bisque4	--	0.0901092	0.635826	--	0.587929	0.000634159	--	0.948198	1.78534e-15	--	0.963615	1.39693e-17	0.725755	5.66432e-06	Q8L981	APC13	71.111	Anaphase-promoting complex subunit 13; Component of the anaphase promoting complex/cyclosome (APC/C), a cell cycle-regulated E3 ubiquitin ligase that controls progression through mitosis and the G1 phase of the cell cycle. The APC/C complex acts by mediating ubiquitination and subsequent degradation of target proteins (By similarity). Regulates global growth and development, including phyllotaxis…	FALSE
maker-Contig6-augustus-gene-530.35	bisque4	--	0.225012	0.2319	--	0.334206	0.0710677	7.21255	0.970364	8.23794e-19	6.42816	0.848578	3.15289e-09	0.904989	6.63741e-12	Q39214	RPM1	25.879	Disease resistance protein RPM1; Disease resistance (R) protein that specifically recognizes the AvrRpm1 type III effector avirulence protein from Pseudomonas syringae. Resistance proteins guard the plant against pathogens that contain an appropriate avirulence protein via an indirect interaction with this avirulence protein. That triggers a defense system including the hypersensitive response, w…	FALSE
maker-Contig6-augustus-gene-557.16	bisque4	--	-0.374518	0.0414458	--	-0.493485	0.00558535	--	0.794052	1.63233e-07	--	0.63507	0.000163203	0.6571	7.9922e-05	Q39214	RPM1	32.22	Disease resistance protein RPM1; Disease resistance (R) protein that specifically recognizes the AvrRpm1 type III effector avirulence protein from Pseudomonas syringae. Resistance proteins guard the plant against pathogens that contain an appropriate avirulence protein via an indirect interaction with this avirulence protein. That triggers a defense system including the hypersensitive response, w…	FALSE
maker-Contig6-augustus-gene-62.20	bisque4	--	-0.0412242	0.82876	--	0.444062	0.0139609	--	0.78207	3.32536e-07	--	0.814312	4.38087e-08	0.73433	3.85119e-06	Q8LGA1	CYCD4-1	42.146	Cyclin-D4-1; May activate cell cycle in the root apical meristem (RAM) and promote embryonic root (radicle) protrusion.	FALSE
maker-Contig6-augustus-gene-74.67	bisque4	--	-0.0505709	0.79071	--	-0.932153	7.06103e-14	--	0.826738	1.80286e-08	--	0.911753	2.46346e-12	0.474062	0.00813287	Q8RXP6	WAV2	61.877	Alpha/beta hydrolase domain-containing protein WAV2; Involved in the regulation of root growth. Involved in the suppression of the root bending in response to touch stimuli, gravity and light. Regulates negatively stimulus-induced root bending through inhibition of root tip rotation; Belongs to the serine esterase family.	FALSE
maker-Contig6-augustus-gene-79.6	bisque4	--	0.000423487	0.998228	--	-0.0974392	0.608482	--	0.858998	1.24316e-09	--	0.904835	6.78337e-12	0.797926	1.28394e-07	F4J8X6	F4J8X6_ARATH	34.513	annotation not available	FALSE
maker-Contig6-augustus-gene-83.6	bisque4	--	-0.276688	0.138831	--	0.00870601	0.963582	--	0.808954	6.29681e-08	--	0.654407	8.74789e-05	0.80996	5.88737e-08	Q9C533	PAT22	54.201	Probable protein S-acyltransferase 22; Palmitoyl acyltransferase.	FALSE
maker-Contig6-augustus-gene-89.55	bisque4	--	0.150551	0.427135	3.49837	0.755408	1.39786e-06	4.32388	0.956268	1.75267e-16	4.8926	0.917301	1.02785e-12	0.893254	3.14588e-11	Q8VZ80	PLT5	58.48	Polyol transporter 5; Plasma membrane broad-spectrum sugar-proton symporter. Mediates the uptake of linear polyols such as sorbitol, xylitol, erythritol or glycerol. Can transport the cyclic polyol myo-inositol and different hexoses, pentoses (including ribose), tetroses and sugar alcohols.	TRUE
maker-Contig6-snap-gene-110.5	bisque4	--	0.168304	0.373984	--	0.497578	0.00514579	--	0.865771	6.51981e-10	--	0.982259	6.72667e-22	0.790226	2.05886e-07	Q9SD94	F13G24.100	26.061	Mitochondrial transcription termination factor family protein.	FALSE
maker-Contig6-snap-gene-113.12	bisque4	--	-0.302632	0.10405	--	0.11948	0.529433	--	0.62771	0.000204675	--	0.906963	5.00964e-12	0.684922	2.9763e-05	F4HZD1	F7G19.7	29.241	JmjC domain protein JMJ24.	FALSE
maker-Contig6-snap-gene-12.15	bisque4	--	-0.142203	0.453492	--	-0.188673	0.318037	--	0.859057	1.23643e-09	--	0.757566	1.25297e-06	0.838637	7.19785e-09	Q8VXZ7	AGAL3	75.131	Alpha-galactosidase 3; May regulate leaf (and possibly other organ) development by functioning in cell wall loosening and cell wall expansion. Belongs to the glycosyl hydrolase 27 family.	FALSE
maker-Contig6-snap-gene-122.10	bisque4	--	-0.0890407	0.639853	--	0.797899	1.28612e-07	--	0.902636	9.21053e-12	--	0.848996	3.04137e-09	0.741276	2.78724e-06	O81905	SD18	47.497	Receptor-like serine/threonine-protein kinase SD1-8; Involved in the regulation of cellular expansion and differentiation.	FALSE
maker-Contig6-snap-gene-125.2	bisque4	--	0.305452	0.100707	--	0.717247	8.19201e-06	5.75714	0.889706	4.86146e-11	6.74276	0.998002	3.90874e-35	0.874136	2.7949e-10	Q501G5	F15A17.130	28.03	F-box protein At5g03100.	FALSE
maker-Contig6-snap-gene-128.58	bisque4	--	-0.187864	0.320155	--	0.796213	1.4286e-07	--	0.769635	6.65163e-07	--	0.984104	1.46141e-22	0.85351	2.04774e-09	Q9LJC0	MSA6.16	22.794	Putative F-box protein At3g21120.	FALSE
maker-Contig6-snap-gene-145.34	bisque4	--	0.40157	0.0278387	--	0.897813	1.75772e-11	--	0.946804	2.56701e-15	--	0.990161	1.83713e-25	0.783896	2.99225e-07	Q9M0V5	C6L9.80	58.607	Copper ion binding protein.	FALSE
maker-Contig6-snap-gene-178.58	bisque4	--	-0.158462	0.402955	--	0.52001	0.00322503	--	0.977682	1.62555e-20	--	0.954681	2.85916e-16	0.742503	2.62968e-06	--	--	--	--	FALSE
maker-Contig6-snap-gene-236.23	bisque4	--	0.276362	0.139316	6.6241	0.789367	2.1677e-07	8.17721	0.989826	2.9286e-25	7.64263	0.988644	1.35486e-24	0.959809	5.49409e-17	Q9LRR9	GLO1	42.291	(S)-2-hydroxy-acid oxidase GLO1.	TRUE
maker-Contig6-snap-gene-259.58	bisque4	--	-0.113221	0.551373	--	0.169708	0.369954	--	0.957698	1.11042e-16	--	0.939678	1.42732e-14	0.78144	3.44794e-07	A0A1P8BGD5	K16H17.2	64.953	3'-5' exonuclease domain-containing protein.	FALSE
maker-Contig6-snap-gene-301.38	bisque4	--	-0.374417	0.0415048	--	0.120288	0.526632	--	0.815528	4.02795e-08	--	0.857689	1.40293e-09	0.813491	4.63473e-08	O80781	F13P17.16	28.058	Polynucleotidyl transferase, ribonuclease H-like superfamily protein.	FALSE
maker-Contig6-snap-gene-342.11	bisque4	--	0.222559	0.237163	4.95997	0.812788	4.86273e-08	6.0522	0.977759	1.54964e-20	5.97738	0.877871	1.87776e-10	0.86517	6.9134e-10	Q9FF12	MXM12.4	44.662	Flavin-containing monooxygenase FMO GS-OX-like 9; Catalyzes the conversion of methylthioalkyl glucosinolates of any chain length into methylsulfinylalkyl glucosinolates. Belongs to the FMO family.	TRUE
maker-Contig6-snap-gene-345.38	bisque4	--	NA	NA	--	0.447214	0.0132192	--	0.844293	4.53169e-09	--	0.870037	4.26385e-10	0.815571	4.01588e-08	Q9FLS0	MBK20.4	23.127	F-box protein At5g07610.	FALSE
maker-Contig6-snap-gene-38.12	bisque4	--	0.126693	0.504686	--	-0.234482	0.212318	--	0.986555	1.42319e-23	--	0.901892	1.01981e-11	0.819059	3.14556e-08	Q9T0K2	CYP71A20	31.288	Cytochrome P450 71A20.	FALSE
maker-Contig6-snap-gene-388.44	bisque4	--	0.420878	0.0205557	7.55043	0.859702	1.16436e-09	8.77512	0.977432	1.89683e-20	8.70441	0.979635	4.56506e-21	0.687074	2.74515e-05	--	--	--	--	TRUE
maker-Contig6-snap-gene-40.9	bisque4	--	0.128563	0.498365	--	-0.244891	0.192133	--	0.479326	0.00736075	--	0.818494	3.2737e-08	0.526234	0.00281692	Q9FL41	UMAMIT9	31.366	WAT1-related protein At5g07050.	FALSE
maker-Contig6-snap-gene-409.30	bisque4	--	0.307867	0.0979079	7.60717	0.925648	2.44245e-13	8.40642	0.962265	2.30692e-17	7.96865	0.969817	1.06052e-18	0.872331	3.37212e-10	--	--	--	--	TRUE
maker-Contig6-snap-gene-42.13	bisque4	--	0.163569	0.387766	--	0.604371	0.000404629	--	0.936945	2.60916e-14	--	0.963244	1.60665e-17	0.861347	9.97725e-10	--	--	--	--	FALSE
maker-Contig6-snap-gene-421.14	bisque4	--	0.470835	0.0086392	--	0.906103	5.66733e-12	6.1879	0.946621	2.69037e-15	7.04443	0.992288	6.14719e-27	0.844643	4.40112e-09	Q94A64	F8F6.180	23.656	F-box protein At5g03970.	FALSE
maker-Contig6-snap-gene-450.11	bisque4	7.36462	0.323794	0.0808962	9.38787	0.904518	7.09289e-12	9.79184	0.988845	1.05649e-24	9.94328	0.901611	1.05968e-11	0.709695	1.12442e-05	Q9SX38	F14I3.19	28.811	Putative disease resistance protein At1g50180; Potential disease resistance protein; Belongs to the disease resistance NB-LRR family.	FALSE
maker-Contig6-snap-gene-457.40	bisque4	--	-0.299832	0.107453	--	0.857659	1.40682e-09	--	0.990817	7.02375e-26	--	0.958113	9.69608e-17	0.84551	4.09267e-09	Q9LUW5	RH53	68.852	DEAD-box ATP-dependent RNA helicase 53, mitochondrial.	FALSE
maker-Contig6-snap-gene-47.51	bisque4	--	-0.317529	0.0872938	--	-0.704045	1.41599e-05	--	0.843253	4.94096e-09	--	0.8758	2.3448e-10	0.83863	7.20142e-09	--	--	--	--	FALSE
maker-Contig6-snap-gene-524.2	bisque4	--	0.301163	0.105824	--	0.706905	1.26085e-05	8.02851	0.968193	2.18725e-18	8.01345	0.900624	1.21088e-11	0.919919	6.66043e-13	Q39214	RPM1	24.851	Disease resistance protein RPM1; Disease resistance (R) protein that specifically recognizes the AvrRpm1 type III effector avirulence protein from Pseudomonas syringae. Resistance proteins guard the plant against pathogens that contain an appropriate avirulence protein via an indirect interaction with this avirulence protein. That triggers a defense system including the hypersensitive response, w…	FALSE
maker-Contig6-snap-gene-530.33	bisque4	--	-0.247792	0.186753	--	0.875039	2.54171e-10	--	0.912198	2.30152e-12	--	0.910982	2.76898e-12	0.822242	2.50546e-08	Q8VY76	BZIP19	53.409	Basic leucine zipper 19; Transcription factor involved in the response to zinc ion deficiency. Binds to the consensus sequence 5'-[AG]TGTCGACA[CT]-3' also called zinc deficiency response element (ZDRE). The ZDRE sequence is conserved in the plant kingdom and present in the promoters of genes that constitute the primary response to zinc deficiency, comprising additional ZIP metal transporter genes…	FALSE
maker-Contig6-snap-gene-54.54	bisque4	--	-0.221363	0.239759	--	-0.211021	0.262986	--	0.76949	6.70382e-07	--	0.7537	1.52315e-06	0.781392	3.45749e-07	Q9LZR3	CSLA9	57.391	Glucomannan 4-beta-mannosyltransferase 9; Possesses glucomannan synthase and mannan synthase activities in vitro. Mannan synthase consists of a 4-beta-mannosyltransferase activity on mannan using GDP-mannose. The beta-1,4-mannan product is the backbone for galactomannan synthesis by galactomannan galactosyltransferase. Galactomannan is a noncellulosic polysaccharides of plant cell wall. Required …	FALSE
maker-Contig6-snap-gene-6.1	bisque4	--	0.279366	0.134893	--	0.984347	1.17997e-22	2.01514	0.993857	2.56945e-28	2.65438	0.997976	4.68367e-35	0.78471	2.85378e-07	--	--	--	--	FALSE
maker-Contig6-snap-gene-9.15	bisque4	--	-0.876491	2.17817e-10	-5.62947	-0.828601	1.56866e-08	--	0.635734	0.000159856	--	0.552829	0.00153393	0.786441	2.57852e-07	--	--	--	--	FALSE
maker-Contig6-snap-gene-96.36	bisque4	--	0.0912871	0.631399	--	NA	NA	9.4056	0.983779	1.93732e-22	9.52847	0.982051	7.90772e-22	0.963606	1.40152e-17	--	--	--	--	FALSE
maker-Contig6-snap-gene-96.37	bisque4	--	0.190649	0.312902	--	0.447214	0.0132192	8.11599	0.998354	2.60857e-36	8.2546	0.955269	2.39028e-16	0.962789	1.90296e-17	--	--	--	--	FALSE
maker-Contig610-snap-gene-0.60	bisque4	--	-0.218114	0.246903	--	0.562252	0.00122169	--	0.717161	8.22207e-06	--	0.904244	7.37013e-12	0.850488	2.67248e-09	Q9FT50	T25B15.90	21.818	Putative F-box protein At3g52320.	FALSE
maker-Contig620-augustus-gene-2.38	bisque4	--	0.165793	0.381258	--	0.447214	0.0132192	7.50678	0.925277	2.61244e-13	7.05822	0.903305	8.3988e-12	0.761246	1.03698e-06	O49564	CRK27	36.979	Cysteine-rich receptor-like protein kinase 27.	FALSE
maker-Contig620-augustus-gene-2.39	bisque4	--	0.134232	0.479451	--	0.447214	0.0132192	9.35588	0.974883	8.35504e-20	9.72035	0.943891	5.3176e-15	0.89233	3.52867e-11	Q9CAA0	F18B13.7	40.892	Coatomer subunit beta'-1; The coatomer is a cytosolic protein complex that binds to dilysine motifs and reversibly associates with Golgi non-clathrin- coated vesicles, which further mediate biosynthetic protein transport from the ER, via the Golgi up to the trans Golgi network. Coatomer complex is required for budding from Golgi membranes, and is essential for the retrograde Golgi-to-ER transport…	FALSE
maker-Contig620-augustus-gene-3.69	bisque4	--	0.10351	0.586218	--	0.702679	1.49598e-05	--	0.791721	1.88135e-07	--	0.93985	1.37258e-14	0.789222	2.18649e-07	O65405	CRK28	36.126	Cysteine-rich receptor-like protein kinase 28.	FALSE
maker-Contig620-augustus-gene-3.72	bisque4	--	0.166087	0.380403	--	0.447214	0.0132192	8.17303	0.979615	4.62732e-21	7.75221	0.982679	4.82202e-22	0.782737	3.2e-07	O23082	A_TM018A10.19	35.227	Putative receptor-like protein kinase At4g00960; Belongs to the protein kinase superfamily. Ser/Thr protein kinase family.	FALSE
maker-Contig620-augustus-gene-3.73	bisque4	--	0.149583	0.430148	--	0.447214	0.0132192	8.36805	0.912089	2.34037e-12	8.8742	0.943439	5.93296e-15	0.892656	3.38879e-11	Q9CAA0	F18B13.7	41.264	Coatomer subunit beta'-1; The coatomer is a cytosolic protein complex that binds to dilysine motifs and reversibly associates with Golgi non-clathrin- coated vesicles, which further mediate biosynthetic protein transport from the ER, via the Golgi up to the trans Golgi network. Coatomer complex is required for budding from Golgi membranes, and is essential for the retrograde Golgi-to-ER transport…	FALSE
maker-Contig620-augustus-gene-3.76	bisque4	--	0.146578	0.439573	--	NA	NA	8.73512	0.959676	5.74875e-17	9.07742	0.893326	3.11778e-11	0.883454	1.01079e-10	Q9CAA0	F18B13.7	40.892	Coatomer subunit beta'-1; The coatomer is a cytosolic protein complex that binds to dilysine motifs and reversibly associates with Golgi non-clathrin- coated vesicles, which further mediate biosynthetic protein transport from the ER, via the Golgi up to the trans Golgi network. Coatomer complex is required for budding from Golgi membranes, and is essential for the retrograde Golgi-to-ER transport…	FALSE
maker-Contig620-snap-gene-3.20	bisque4	--	0.124372	0.512587	--	NA	NA	--	0.675372	4.22681e-05	--	0.79023	2.05837e-07	0.697046	1.8706e-05	Q9CAA0	F18B13.7	26.531	Coatomer subunit beta'-1; The coatomer is a cytosolic protein complex that binds to dilysine motifs and reversibly associates with Golgi non-clathrin- coated vesicles, which further mediate biosynthetic protein transport from the ER, via the Golgi up to the trans Golgi network. Coatomer complex is required for budding from Golgi membranes, and is essential for the retrograde Golgi-to-ER transport…	FALSE
maker-Contig620-snap-gene-3.28	bisque4	--	0.149399	0.430721	--	0.447214	0.0132192	8.42184	0.951783	6.68749e-16	8.01281	0.963387	1.52264e-17	0.809307	6.15041e-08	O23082	A_TM018A10.19	36.364	Putative receptor-like protein kinase At4g00960; Belongs to the protein kinase superfamily. Ser/Thr protein kinase family.	FALSE
maker-Contig638-augustus-gene-1.38	bisque4	--	-0.278038	0.136835	--	-0.526616	0.00279341	--	0.908364	4.08702e-12	--	0.815361	4.07498e-08	0.799499	1.16298e-07	F4KED5	F18O9.50	49.135	Ubiquitin system component Cue protein.	FALSE
maker-Contig67-augustus-gene-0.58	bisque4	--	0.297722	0.11007	--	0.338083	0.0676541	--	0.922668	4.15578e-13	--	0.951977	6.32881e-16	0.7694	6.7365e-07	Q8VZE7	RAP	58.621	RAP domain-containing protein, chloroplastic; RNA-binding protein required for chloroplast 16S rRNA maturation, an important process which supports chloroplast gene expression and biogenesis. Binds to 16S rRNA precursor and is involved in its 5'-end processing. May act as negative regulator of defense response against bacterial pathogens.	FALSE
maker-Contig683-snap-gene-0.28	bisque4	--	-0.766975	7.6725e-07	--	-0.960636	4.127e-17	--	-0.279504	0.134693	--	0.382738	0.0368431	0.648885	0.000104991	Q9LQL2	NPF7.3	60.54	Protein NRT1/ PTR FAMILY 7.3; Low-affinity proton-dependent bidirectional nitrate transporter. Involved in nitrate loading into xylem and not in nitrate uptake. Not involved in histidine or dipeptides transport. Belongs to the PTR2/POT transporter (TC 2.A.17) family.	FALSE
maker-Contig69-snap-gene-0.9	bisque4	--	0.393327	0.0315295	4.54079	0.699793	1.67849e-05	7.05123	0.976898	2.62296e-20	7.43828	0.996546	8.23837e-32	0.967615	2.80345e-18	--	--	--	--	TRUE
maker-Contig722-augustus-gene-1.73	bisque4	--	0.189115	0.316883	--	0.730115	4.66361e-06	--	0.996048	5.4202e-31	--	0.853405	2.06699e-09	0.709318	1.14202e-05	Q9FUS9	GSTU18	48.325	Glutathione S-transferase U18; May be involved in the conjugation of reduced glutathione to a wide number of exogenous and endogenous hydrophobic electrophiles and have a detoxification role against certain herbicides.	FALSE
maker-Contig722-snap-gene-1.26	bisque4	--	0.382032	0.0372212	3.29779	0.613639	0.000310674	4.60165	0.981395	1.30207e-21	5.11471	0.893336	3.11396e-11	0.868636	4.90962e-10	Q9FF29	PR5K	59.283	PR5-like receptor kinase; Possesses kinase activity in vitro. In the N-terminal section; belongs to the thaumatin family.	TRUE
maker-Contig724-augustus-gene-0.51	bisque4	--	-0.106008	0.577165	--	0.823167	2.34311e-08	--	0.897175	1.90996e-11	--	0.660822	7.04397e-05	0.583934	0.00070478	Q9FG81	MQD19.19	60.448	Aluminum induced protein with YGL and LRDR motifs.	FALSE
maker-Contig731-snap-gene-2.32	bisque4	--	0.00470661	0.980307	--	0.292635	0.116578	--	0.922448	4.31834e-13	--	0.74918	1.90521e-06	0.685944	2.86436e-05	F4IHN9	T1E2.10	35.714	Acyl-CoA N-acyltransferase with RING/FYVE/PHD-type zinc finger domain-containing protein.	FALSE
maker-Contig755-snap-gene-0.25	bisque4	--	-0.44763	0.0131238	--	0.59317	0.000550969	--	0.801782	1.00589e-07	--	0.662722	6.59965e-05	0.621509	0.000246605	Q3E6S8	DEGP14	27.24	Putative protease Do-like 14; Putative serine protease.	FALSE
maker-Contig756-augustus-gene-0.51	bisque4	--	0.0499706	0.793141	6.13412	0.978567	9.27523e-21	6.73306	0.997938	6.05768e-35	7.70364	0.971084	5.86484e-19	0.916519	1.16694e-12	Q94C50	MKP11.6	29.327	Transmembrane protein, putative (DUF1218).	TRUE
maker-Contig783-snap-gene-0.2	bisque4	--	0.0862347	0.650475	--	-0.0629654	0.740985	--	0.812309	5.02386e-08	--	0.725383	5.75792e-06	0.7289	4.92516e-06	Q8VZQ0	F8F16.60	53.552	Probable nucleoredoxin 3; Probable thiol-disulfide oxidoreductase that may participate in various redox reactions.	FALSE
maker-Contig8-augustus-gene-103.70	bisque4	--	0.216449	0.25062	--	0.854792	1.82578e-09	3.20989	0.982604	5.12006e-22	3.85894	0.97784	1.47328e-20	0.910348	3.04625e-12	O64733	UGT87A2	41.978	UDP-glycosyltransferase 87A2.	FALSE
maker-Contig8-augustus-gene-103.75	bisque4	--	-0.329755	0.07515	--	0.315529	0.0894155	--	0.565925	0.00111592	--	0.916107	1.2469e-12	0.77357	5.36644e-07	Q9LXX7	T5P19_280	45.511	Cytochrome P450, family 94, subfamily D, polypeptide 2; Belongs to the cytochrome P450 family.	FALSE
maker-Contig8-augustus-gene-112.5	bisque4	--	0.125766	0.507833	--	-0.0937588	0.62215	--	0.736384	3.50359e-06	--	0.798761	1.21843e-07	0.628496	0.000199841	Q9SYB0	T13M11.10	43.521	Sulfite exporter TauE/SafE family protein 2.	FALSE
maker-Contig8-augustus-gene-127.7	bisque4	--	0.123085	0.516991	--	0.912192	2.30362e-12	--	0.983264	2.99121e-22	--	0.947253	2.2861e-15	0.835768	9.04079e-09	Q9SZD1	TCX5	43.643	Protein tesmin/TSO1-like CXC 5; Plays a role in development of both male and female reproductive tissues; Belongs to the lin-54 family.	FALSE
maker-Contig8-augustus-gene-129.59	bisque4	--	-0.238113	0.20512	--	-0.224501	0.23299	--	0.622474	0.000239619	--	0.896959	1.9643e-11	0.72422	6.06018e-06	Q8H2D5	POLH	56.241	DNA polymerase eta; Error-free DNA polymerase specifically involved in DNA repair. Plays an important role in translesion synthesis (TLS), where the normal high fidelity DNA polymerases cannot proceed and DNA synthesis stalls. Plays an important role in the repair of UV-induced pyrimidine dimers and confers resistance to ultraviolet light. Depending on the context, it inserts the correct base, bu…	FALSE
maker-Contig8-augustus-gene-136.38	bisque4	--	-0.155679	0.411371	--	0.000153468	0.999358	--	0.904389	7.22194e-12	--	0.95217	5.98942e-16	0.90841	4.05948e-12	F4ISN5	F17H15.21	71.287	Protein kinase family protein.	FALSE
maker-Contig8-augustus-gene-145.3	bisque4	--	0.202883	0.282264	10.4691	0.845132	4.22467e-09	10.7088	0.98644	1.60254e-23	10.5483	0.992747	2.6108e-27	0.869433	4.53212e-10	O23593	RGGB	33.813	RGG repeats nuclear RNA binding protein B; Binds RNA; Belongs to the RGGA protein family.	TRUE
maker-Contig8-augustus-gene-150.56	bisque4	--	-0.00404018	0.983095	--	0.534344	0.00235253	--	0.88778	6.11877e-11	--	0.883944	9.55871e-11	0.762767	9.58056e-07	F4IA30	F14O23.16	54.878	WD repeat protein.	FALSE
maker-Contig8-augustus-gene-150.63	bisque4	--	0.358126	0.0519931	--	0.817308	3.55829e-08	2.85374	0.990463	1.18902e-25	--	0.961546	2.99164e-17	0.772795	5.60012e-07	Q9LEV6	T30N20.100	47.71	S-adenosyl-L-methionine-dependent methyltransferases superfamily protein.	FALSE
maker-Contig8-augustus-gene-150.68	bisque4	--	0.273207	0.144073	3.13336	0.949635	1.21495e-15	4.1984	0.965789	5.97471e-18	4.17517	0.990736	7.93148e-26	0.953798	3.72579e-16	Q94A41	AMY3	61.429	Alpha-amylase 3, chloroplastic; Possesses endoamylolytic activity in vitro, but seems not required for breakdown of transitory starch in leaves. May be involved in the determination of the final structure of glucans by shortening long linear phospho-oligosaccharides in the chloroplast stroma. Can act on both soluble and insoluble glucan substrates to release small linear and branched malto-oligos…	TRUE
maker-Contig8-augustus-gene-161.0	bisque4	--	0.180064	0.341017	--	0.625302	0.000220143	5.61079	0.902829	8.96902e-12	--	0.982507	5.52954e-22	0.844103	4.60417e-09	P19172	CHIB1	51.064	Acidic endochitinase; This protein functions as a defense against chitin containing fungal pathogens; Belongs to the glycosyl hydrolase 18 family. Chitinase class III subfamily.	FALSE
maker-Contig8-augustus-gene-161.4	bisque4	--	0.213492	0.257309	--	0.793933	1.64425e-07	--	0.926394	2.13098e-13	--	0.815293	4.09396e-08	0.713751	9.49709e-06	Q9XIF8	GSTU16	45.662	Glutathione S-transferase U16; May be involved in the conjugation of reduced glutathione to a wide number of exogenous and endogenous hydrophobic electrophiles and have a detoxification role against certain herbicides; Belongs to the GST superfamily. Tau family.	FALSE
maker-Contig8-augustus-gene-162.8	bisque4	--	0.586958	0.000650723	--	0.964329	1.0631e-17	--	0.956348	1.70959e-16	--	0.978655	8.75803e-21	0.579057	0.000800261	Q9FF34	MXA21.9	60.695	Alpha/beta-Hydrolases superfamily protein.	FALSE
maker-Contig8-augustus-gene-192.7	bisque4	--	0.137471	0.468809	--	0.884949	8.51771e-11	--	0.976431	3.46077e-20	--	0.972562	2.8383e-19	0.779861	3.77342e-07	Q9M0B2	TPR1-2	56	Tetratricopeptide repeat (TPR)-like superfamily protein.	FALSE
maker-Contig8-augustus-gene-199.63	bisque4	--	0.230513	0.220383	--	0.830617	1.34689e-08	--	0.887736	6.15058e-11	--	0.909186	3.62144e-12	0.895571	2.34806e-11	Q9M159	F2N1.39-01	58.856	Glycosyl hydrolase superfamily protein; Belongs to the glycosyl hydrolase 18 family.	FALSE
maker-Contig8-augustus-gene-217.68	bisque4	--	0.157415	0.406111	--	-0.80168	1.01246e-07	--	0.852158	2.30841e-09	--	0.977677	1.63064e-20	0.775306	4.8748e-07	A0A1I9LM22	A0A1I9LM22	42.26	Integrator complex subunit.	FALSE
maker-Contig8-augustus-gene-218.56	bisque4	--	0.250458	0.181903	--	0.237605	0.206116	4.04576	0.903998	7.62769e-12	4.03433	0.850093	2.76586e-09	0.800458	1.09448e-07	Q9LW34	Q9LW34_ARATH	50.929	NAD(P)-binding Rossmann-fold superfamily protein.	FALSE
maker-Contig8-augustus-gene-218.62	bisque4	--	0.111044	0.559097	--	0.732023	4.27834e-06	--	0.834256	1.01773e-08	--	0.557608	0.00136785	0.688711	2.58024e-05	Q9LY93	F18O22.150	59.813	Ubiquitin-like superfamily protein.	FALSE
maker-Contig8-augustus-gene-220.10	bisque4	--	-0.0653324	0.731597	--	-0.120121	0.527211	--	0.771268	6.08754e-07	--	0.943582	5.73141e-15	0.681752	3.34849e-05	Q9C7G1	PUB45	57.687	U-box domain-containing protein 45; Functions as an E3 ubiquitin ligase.	FALSE
maker-Contig8-augustus-gene-251.63	bisque4	--	0.399953	0.0285337	3.10903	0.786069	2.63557e-07	4.2664	0.889377	5.05782e-11	4.44935	0.988633	1.37363e-24	0.806802	7.26147e-08	Q9ASS6	PNSL5	69.737	Photosynthetic NDH subunit of lumenal location 5, chloroplastic; NDH shuttles electrons from NAD(P)H:plastoquinone, via FMN and iron-sulfur (Fe-S) centers, to quinones in the photosynthetic chain and possibly in a chloroplast respiratory chain. The immediate electron acceptor for the enzyme in this species is believed to be plastoquinone. Couples the redox reaction to proton translocation, and th…	TRUE
maker-Contig8-augustus-gene-251.66	bisque4	--	0.246513	0.189112	--	-0.148262	0.434276	--	0.906778	5.14467e-12	--	0.902399	9.51561e-12	0.656153	8.25105e-05	O22287	CYT1	88.643	Mannose-1-phosphate guanylyltransferase 1; Catalyzes a reaction of the Smirnoff-Wheeler pathway, the major route to ascorbate biosynthesis in plants. Plays an essential role in plant growth and development and cell-wall architecture. Provides GDP-mannose, used for cell wall carbohydrate biosynthesis, protein N-glycosylation, as well as for the biosynthesis of the antioxidant ascorbate.	FALSE
maker-Contig8-augustus-gene-254.7	bisque4	--	-0.38149	0.0375139	--	-0.199197	0.291284	--	0.923566	3.54848e-13	--	0.711958	1.02368e-05	0.728721	4.96468e-06	--	--	--	--	FALSE
maker-Contig8-augustus-gene-28.40	bisque4	--	0.719244	7.52119e-06	--	0.722828	6.44053e-06	--	0.964798	8.85772e-18	--	0.962478	2.13425e-17	0.700488	1.63282e-05	C0SVN2	TRFL10	47.541	TRF-like 10.	FALSE
maker-Contig8-augustus-gene-4.42	bisque4	--	-0.377592	0.0396731	--	0.792005	1.84926e-07	--	0.800174	1.11437e-07	--	0.793605	1.67766e-07	0.716384	8.49807e-06	Q9LFM6	F2I11_200	41.267	Pentatricopeptide repeat-containing protein At5g11310, mitochondrial.	FALSE
maker-Contig8-augustus-gene-50.8	bisque4	--	0.442323	0.014385	--	0.856445	1.5721e-09	--	0.899415	1.42342e-11	--	0.801058	1.05346e-07	0.56372	0.0011784	O82804	ELF3	34.94	Protein EARLY FLOWERING 3; May be a transcription factor part of a circadian clock input pathway. Acts within a 'zeitnehmer' feedback loop and is involved in its own circadian regulation. Has no role in regulating circadian clock function in the dark. Part of a corepressor complex consisting of ELF4, ELF3, and LUX involved in the transcriptional regulation of APRR9. The activity of the protein ma…	FALSE
maker-Contig8-augustus-gene-51.7	bisque4	--	0.417063	0.0218544	4.29044	0.819942	2.95446e-08	5.40561	0.994939	1.71932e-29	5.24563	0.989907	2.62071e-25	0.918444	8.51968e-13	F4I5D4	F20P5.3	46.389	Receptor serine/threonine kinase.	TRUE
maker-Contig8-augustus-gene-63.0	bisque4	--	0.545381	0.00182774	5.30918	0.620545	0.000253769	7.55604	0.971861	4.02285e-19	8.05288	0.999647	1.1295e-45	0.94764	2.06685e-15	--	--	--	--	TRUE
maker-Contig8-augustus-gene-90.40	bisque4	--	-0.445066	0.0137211	--	0.471679	0.00850423	--	0.832243	1.18938e-08	--	0.796634	1.39177e-07	0.701325	1.57926e-05	Q9M367	ATG6	53.43	Beclin-1-like protein; Required for normal plant development. Required for pollen germination. Required for autophagic activity. Required to limit the pathogen-associated cell death response. May be involved in vacuolar protein sorting. Binds to microtubules. May facilitate efficient recruitment of other ATG proteins to assemble scaffolds for autophagosome biogenesis. Belongs to the beclin family.	FALSE
maker-Contig8-augustus-gene-93.51	bisque4	--	0.0548381	0.773489	--	0.912233	2.28938e-12	--	0.99303	1.49783e-27	1.73939	0.987212	7.08137e-24	0.914846	1.52451e-12	Q9LSZ9	LCB2a	81.799	Long chain base biosynthesis protein 2a; Serine palmitoyltransferase (SPT). The heterodimer formed with LCB1 constitutes the catalytic core. Involved in the regulation of the programmed cell death (PCD) signaling pathway. Plays an important role during male gametogenesis and embryogenesis. Belongs to the class-II pyridoxal-phosphate-dependent aminotransferase family.	FALSE
maker-Contig8-snap-gene-1.17	bisque4	--	0.167629	0.375931	9.07981	0.985695	3.37217e-23	10.2374	0.98855	1.52069e-24	10.3385	0.967987	2.39025e-18	0.978362	1.05854e-20	Q8RXQ4	F14O23.22	45.813	Transducin family protein / WD-40 repeat family protein.	TRUE
maker-Contig8-snap-gene-102.36	bisque4	--	0.156324	0.409411	--	0.690603	2.40083e-05	--	0.851516	2.44254e-09	--	0.934245	4.61381e-14	0.664378	6.23323e-05	O81098	NRPB5A	68.932	DNA-directed RNA polymerases II and IV subunit 5A; DNA-dependent RNA polymerase catalyzes the transcription of DNA into RNA using the four ribonucleoside triphosphates as substrates. Component of RNA polymerase II which synthesizes mRNA precursors and many functional non-coding RNAs. Pol II is the central component of the basal RNA polymerase II transcription machinery. It is composed of mobile e…	FALSE
maker-Contig8-snap-gene-108.36	bisque4	--	0.20252	0.283142	--	0.173844	0.358228	--	0.945451	3.61772e-15	1.69658	0.936168	3.082e-14	0.897155	1.91507e-11	Q9FKW0	RING1A	44.505	Putative E3 ubiquitin-protein ligase RING1a; Putative E3 ubiquitin-protein ligase that mediates monoubiquitination of 'Lys-119' of histone H2A (H2AK119ub), thereby playing a central role in histone code and gene regulation.	FALSE
maker-Contig8-snap-gene-118.24	bisque4	--	-0.418409	0.0213885	3.31837	0.930675	9.45977e-14	4.4149	0.912453	2.21345e-12	3.6748	0.997588	5.43573e-34	0.869925	4.31232e-10	--	--	--	--	TRUE
maker-Contig8-snap-gene-125.38	bisque4	--	NA	NA	7.7225	0.81237	5.00303e-08	8.05027	0.948781	1.52914e-15	8.85413	0.892136	3.61431e-11	0.853117	2.12051e-09	Q8H1G4	F19F18.50	70.833	Acetamidase/Formamidase family protein.	TRUE
maker-Contig8-snap-gene-134.34	bisque4	--	0.183594	0.331476	--	0.905185	6.45657e-12	--	0.95311	4.56294e-16	--	0.870652	4.0055e-10	0.659192	7.44622e-05	Q9M0Y8	NSF	74.897	Vesicle-fusing ATPase; Involved in vesicle-mediated transport. The ATPase activity of NSF serves to disassemble the SNARE complex, freeing the components for subsequent pairing and fusion events.	FALSE
maker-Contig8-snap-gene-14.11	bisque4	--	0.131758	0.487657	--	0.631132	0.000184357	6.97691	0.961518	3.02187e-17	7.44627	0.942596	7.26013e-15	0.93702	2.5671e-14	--	--	--	--	FALSE
maker-Contig8-snap-gene-151.37	bisque4	--	-0.425996	0.0189145	--	0.580975	0.000761439	--	0.933266	5.6399e-14	--	0.859451	1.19197e-09	0.875378	2.4521e-10	F4K5K6	PMIR1	55.738	Protein PLASTID MOVEMENT IMPAIRED 1-RELATED 1; Together with PMI1, necessary for chloroplast and nuclear photorelocation movements via the regulation of chloroplast-actin (cp- actin) filaments in pavement cells.	FALSE
maker-Contig8-snap-gene-159.39	bisque4	--	0.455307	0.0114636	--	0.727677	5.20152e-06	--	0.898873	1.5292e-11	--	0.895108	2.49073e-11	0.596112	0.00050862	Q9FWX7	ABCB11	57.95	ABC transporter B family member 11.	FALSE
maker-Contig8-snap-gene-172.35	bisque4	--	-0.284372	0.127752	--	0.132402	0.485514	--	0.678148	3.82204e-05	--	0.49569	0.00534478	0.627431	0.000206419	Q9LJG8	ASIL2	35.043	Trihelix transcription factor ASIL2; Transcription regulator that may repress the maturation program during early embryogenesis.	FALSE
maker-Contig8-snap-gene-195.43	bisque4	--	0.172392	0.362319	--	0.561503	0.00124428	--	0.990621	9.42798e-26	--	0.951784	6.68702e-16	0.86512	6.94725e-10	Q9LUC6	CYP72A14	48.739	Cytochrome P450 72A14; Belongs to the cytochrome P450 family.	FALSE
maker-Contig8-snap-gene-201.51	bisque4	--	0.0446172	0.814899	--	0.794289	1.60875e-07	1.95993	0.893671	2.98628e-11	1.94081	0.973906	1.41681e-19	0.796052	1.44297e-07	O22707	F8A5.21	58.084	Probable aldo-keto reductase 3; Belongs to the aldo/keto reductase family.	FALSE
maker-Contig8-snap-gene-219.74	bisque4	--	0.105762	0.578052	--	0.513932	0.00367162	--	0.913128	1.99469e-12	--	0.954757	2.79366e-16	0.838298	7.39587e-09	Q9M390	NPF8.1	54.579	Protein NRT1/ PTR FAMILY 8.1; Peptide transporter. Mediates the transport of di- and tripeptides. High affinity transporter with low selectivity. No transport of amino acids; Belongs to the PTR2/POT transporter (TC 2.A.17) family.	FALSE
maker-Contig8-snap-gene-232.20	bisque4	--	0.416414	0.0220816	--	0.670471	5.03585e-05	--	0.968304	2.08372e-18	--	0.982893	4.05678e-22	0.885439	8.04793e-11	Q9SDQ3	SCL1	61.148	Scarecrow-like protein 1; Probable transcription factor involved in plant development.	FALSE
maker-Contig8-snap-gene-234.32	bisque4	--	0.186025	0.325002	--	0.735305	3.6825e-06	--	0.953156	4.50186e-16	--	0.75803	1.22365e-06	0.685289	2.93567e-05	O80592	AAP8	52.361	Amino acid permease 8; Amino acid-proton symporter. Stereospecific transporter with a broad specificity for glutamate, aspartate and neutral and acidic amino acids; Belongs to the amino acid/polyamine transporter 2 family. Amino acid/auxin permease (AAAP) (TC 2.A.18.2) subfamily.	FALSE
maker-Contig8-snap-gene-246.52	bisque4	--	0.149889	0.429195	--	0.267799	0.152501	--	0.935376	3.64499e-14	--	0.686056	2.85238e-05	0.446076	0.0134831	Q9SS81	MZB10.9	39.942	Pentatricopeptide repeat-containing protein At3g09060; Belongs to the PPR family. P subfamily.	FALSE
maker-Contig8-snap-gene-25.55	bisque4	--	0.172007	0.363408	--	0.625258	0.000220431	8.03151	0.937454	2.33668e-14	9.10161	0.955131	2.49332e-16	0.894176	2.80245e-11	Q9XF43	CUT1	51.02	3-ketoacyl-CoA synthase 6; Contributes to cuticular wax and suberin biosynthesis. Involved in both decarbonylation and acyl-reduction wax synthesis pathways. Required for elongation of C24 fatty acids, an essential step of the cuticular wax production. Major condensing enzyme for stem wax and pollen coat lipid biosynthesis.	FALSE
maker-Contig8-snap-gene-54.29	bisque4	--	0.454007	0.0117318	--	0.977797	1.51326e-20	3.53561	0.982769	4.48276e-22	2.89617	0.962107	2.4441e-17	0.824585	2.11307e-08	Q94A64	F8F6.180	22.619	F-box protein At5g03970.	FALSE
maker-Contig816-augustus-gene-2.51	bisque4	--	0.192675	0.307691	5.52173	0.751773	1.67658e-06	10.016	0.990092	2.02436e-25	9.73043	0.934572	4.31159e-14	0.942872	6.79789e-15	Q9FI78	HST-2	25.556	Shikimate O-hydroxycinnamoyltransferase; Acyltransferase involved in the biosynthesis of lignin. Accepts caffeoyl-CoA and p- coumaroyl-CoA as substrates and transfers the acyl group on both shikimate and quinate acceptors.	TRUE
maker-Contig821-augustus-gene-0.46	bisque4	--	0.140719	0.458269	--	-0.192529	0.308065	--	0.744402	2.40183e-06	2.17979	0.911645	2.50447e-12	0.769378	6.74458e-07	Q93Z79	CYP714A1	40	Cytochrome P450 714A1; Involved in the inactivation of early gibberellin (GA) intermediates; Belongs to the cytochrome P450 family.	FALSE
maker-Contig826-snap-gene-1.29	bisque4	--	0.369428	0.0445191	--	0.313559	0.0915429	5.41492	0.969041	1.50617e-18	5.83482	0.975037	7.67226e-20	0.839012	6.98397e-09	--	--	--	--	FALSE
maker-Contig859-snap-gene-0.7	bisque4	--	-0.0815606	0.668317	--	-0.205622	0.275678	--	0.841102	5.89641e-09	--	0.887278	6.49292e-11	0.768459	7.08659e-07	O64584	WAP	24.629	WPP domain-associated protein.	FALSE
maker-Contig87-snap-gene-0.59	bisque4	--	0.0843936	0.657481	--	0.704923	1.36665e-05	--	0.84543	4.12021e-09	--	0.957223	1.29419e-16	0.6428	0.000127843	Q93ZL5	CDF2	41.026	Cyclic dof factor 2; Transcription factor that binds specifically to a 5'-AA[AG]G- 3' consensus core sequence (By similarity). Regulates a photoperiodic flowering response. Transcriptional repressor of 'CONSTANS' expression. The stability of CDF2 is controlled by 'GIGANTEA' and redundantly by ADO3, ADO2 and/or ADO1.	FALSE
maker-Contig887-augustus-gene-0.42	bisque4	--	-0.0749722	0.693769	--	-0.934791	4.11959e-14	--	0.989126	7.41108e-25	--	0.764329	8.82704e-07	0.54625	0.0017911	Q9ZV43	CHR8	62.202	Protein CHROMATIN REMODELING 8; Essential factor involved in transcription-coupled nucleotide excision repair (TCR) which allows RNA polymerase II-blocking lesions to be rapidly removed from the transcribed strand of active genes. Upon DNA-binding, it locally modifies DNA conformation by wrapping the DNA around itself, thereby modifying the interface between stalled RNA polymerase II and DNA. It …	FALSE
maker-Contig912-snap-gene-1.24	bisque4	--	0.289489	0.120743	--	0.9658	5.9489e-18	6.37495	0.883437	1.01273e-10	5.27672	0.646595	0.000113124	0.712087	1.0182e-05	Q9LW34	Q9LW34_ARATH	46.64	NAD(P)-binding Rossmann-fold superfamily protein.	FALSE
maker-Contig948-augustus-gene-0.9	bisque4	--	-0.434993	0.0162917	--	-0.117163	0.537504	--	0.723594	6.22859e-06	--	0.858268	1.33011e-09	0.784904	2.82162e-07	Q8LEK2	ECH	77.348	Golgi apparatus membrane protein-like protein ECHIDNA; Mediates trans-Golgi-network trafficking and cell elongation. Required for keeping the appropriate balance between secretory trafficking and vacuolar targeting of a subset of proteins.	FALSE
maker-Contig955-snap-gene-0.8	bisque4	--	0.163116	0.389101	6.1742	0.891005	4.15269e-11	7.07342	0.942494	7.43753e-15	7.89132	0.926658	2.02966e-13	0.892379	3.50734e-11	--	--	--	--	TRUE
maker-Contig962-augustus-gene-0.3	bisque4	--	0.414745	0.0226755	5.89883	0.971754	4.24119e-19	6.56745	0.928843	1.34724e-13	7.31665	0.938074	2.0402e-14	0.790383	2.03961e-07	F4JYE9	DHFS	43.265	Dihydrofolate synthetase; Conversion of folates to polyglutamate derivatives, including tetrahydrofolate. Required during embryogenesis; from maternal tissues until the globular stage, and from the embryo after the globular stage.	TRUE
maker-Contig974-augustus-gene-0.68	bisque4	--	0.197957	0.294361	--	0.113051	0.551972	--	0.845321	4.15795e-09	--	0.74665	2.15523e-06	0.577425	0.000834665	Q9LNU1	CRSP	53.558	CO(2)-response secreted protease; Mediates CO(2)-controlled stomatal development by cleaving peptide EPF2 (AC Q8LC53). Not active on peptides EPF1 (AC Q8S8I4) or stomagen (AC Q9SV72).	FALSE
maker-Contig974-snap-gene-0.45	bisque4	--	0.342497	0.0639247	--	0.690312	2.42762e-05	7.62582	0.978078	1.26809e-20	7.21665	0.995332	5.5478e-30	0.908999	3.72238e-12	--	--	--	--	FALSE
maker-Contig980-snap-gene-0.13	bisque4	--	0.294802	0.113772	--	0.973611	1.65563e-19	2.50328	0.996877	2.01592e-32	2.60633	0.996279	2.33346e-31	0.931704	7.72273e-14	Q9LTC0	PBL19	46.575	Probable serine/threonine-protein kinase PBL19; May be involved in plant defense signaling.	FALSE
maker-Contig991-augustus-gene-0.7	bisque4	--	0.111501	0.557471	4.59922	0.820209	2.89875e-08	4.3529	0.922437	4.32634e-13	5.50822	0.975444	6.10948e-20	0.833122	1.11139e-08	Q8GXJ4	GLR3.4	56.215	Glutamate receptor 3.4; Glutamate-gated receptor that probably acts as non-selective cation channel, at least in hypocotyls. Can be triggered by Ala, Asn, Gly, Ser and, to a lower extent, Cys and Glu. May be involved in light- signal transduction and calcium homeostasis via the regulation of calcium influx into cells. Plays an important role in the calcium-based fast transmission of environmental…	TRUE
maker-Contig992-snap-gene-0.18	bisque4	--	-0.00465905	0.980506	--	-0.828135	1.62448e-08	3.15463	0.986735	1.17924e-23	3.20392	0.996505	9.73204e-32	0.90849	4.01222e-12	--	--	--	--	FALSE
maker-Contig998-augustus-gene-0.19	bisque4	--	0.561931	0.00123132	7.3489	0.891039	4.13522e-11	8.04451	0.966491	4.48936e-18	7.90324	0.831003	1.30787e-08	0.86403	7.72169e-10	Q9SGA8	UGT83A1	42.938	UDP-glycosyltransferase 83A1; Belongs to the UDP-glycosyltransferase family.	TRUE
snap_masked-Contig1-processed-gene-261.0	bisque4	--	0.420052	0.0208316	7.25837	0.986889	1.00289e-23	7.52748	0.998683	1.14422e-37	7.46096	0.931182	8.56288e-14	0.841551	5.6838e-09	--	--	--	--	TRUE
snap_masked-Contig1-processed-gene-342.3	bisque4	--	0.526787	0.00278291	--	0.623745	0.000230682	5.55514	0.97776	1.54885e-20	5.80514	0.989214	6.61184e-25	0.769246	6.79276e-07	--	--	--	--	FALSE
snap_masked-Contig1-processed-gene-36.36	bisque4	--	0.171292	0.365436	5.06744	0.819723	3.00083e-08	6.57602	0.860758	1.05464e-09	6.35719	0.920789	5.74754e-13	0.914298	1.6619e-12	Q8RX29	ATL70	49.474	RING-H2 finger protein ATL70; Belongs to the RING-type zinc finger family. ATL subfamily.	TRUE
snap_masked-Contig1-processed-gene-39.42	bisque4	--	0.36891	0.0448415	--	NA	NA	7.71637	0.893573	3.0229e-11	7.40534	0.954824	2.7379e-16	0.656271	8.21832e-05	--	--	--	--	FALSE
snap_masked-Contig1-processed-gene-82.19	bisque4	--	-0.311719	0.0935651	--	-0.566028	0.00111307	--	0.922336	4.40315e-13	--	0.720857	7.0162e-06	0.735134	3.71166e-06	F4I5S1	T1G11.5	71.098	PB1 domain-containing protein tyrosine kinase.	FALSE
snap_masked-Contig10-processed-gene-175.53	bisque4	--	-0.0773781	0.684435	--	-0.203296	0.281264	--	0.768694	6.99769e-07	--	0.894122	2.82157e-11	0.796513	1.40225e-07	Q9FJR7	MQD22.8	24.096	Plant invertase/pectin methylesterase inhibitor superfamily protein.	FALSE
snap_masked-Contig10-processed-gene-180.26	bisque4	--	0.0213126	0.910993	--	0.0260204	0.891436	--	0.797756	1.29771e-07	--	0.858352	1.31978e-09	0.754907	1.4336e-06	Q9LPV9	LWD1	69.643	WD repeat-containing protein LWD1; Clock protein essential for the proper expression phase and period length of both the oscillator and output genes known to participate in photoperiod sensing. Required for the expression of APRR9, APRR7, and APRR5. Regulated by APRR9 and APRR7 at the transcriptional level, indicating the existence of a positive feedback loop within the circadian clock. May funct…	FALSE
snap_masked-Contig10-processed-gene-189.3	bisque4	--	0.201773	0.28496	6.13107	0.675056	4.27516e-05	6.97506	0.962411	2.18721e-17	7.91928	0.981675	1.05416e-21	0.901555	1.06776e-11	--	--	--	--	TRUE
snap_masked-Contig10-processed-gene-22.1	bisque4	--	0.34484	0.0620109	--	0.859191	1.22116e-09	--	0.921722	4.89786e-13	--	0.973054	2.20994e-19	0.761847	1.00513e-06	Q9FY56	T5K6.80	41.279	Serine-rich protein-like protein.	FALSE
snap_masked-Contig10-processed-gene-288.43	bisque4	--	0.146331	0.440352	--	0.331261	0.0737489	--	0.82728	1.73166e-08	--	0.952407	5.59456e-16	0.820592	2.82056e-08	Q8LBL1	TPK1-2	55.219	Two-pore potassium channel 1; Voltage-independent, large conductance and potassium- selective tonoplast ion channel. Regulated by cytoplasmic calcium and pH. Does not mediate slow-vacuolar (SV) ionic currents, but essential to establish VK currents. Has some permeability for Rb(+) and NH(4)(+), but none for Na(+), Cs(+) or Li(+). Involved in intracellular K(+) redistribution and/or K(+) retranslo…	FALSE
snap_masked-Contig10-processed-gene-308.45	bisque4	--	0.240408	0.200656	10.2497	0.97459	9.81004e-20	10.7397	0.993026	1.50999e-27	11.7131	0.989942	2.49742e-25	0.912808	2.09551e-12	--	--	--	--	TRUE
snap_masked-Contig10-processed-gene-396.22	bisque4	--	-0.619351	0.000262891	--	0.91163	2.51026e-12	3.83766	0.757652	1.24749e-06	4.67804	0.997571	6.01295e-34	0.919739	6.865e-13	Q9SYJ2	GPAT3	39.718	Probable glycerol-3-phosphate acyltransferase 3; Esterifies acyl-group from acyl-ACP to the sn-1 position of glycerol-3-phosphate, an essential step in glycerolipid biosynthesis. Belongs to the GPAT/DAPAT family.	FALSE
snap_masked-Contig10-processed-gene-441.1	bisque4	--	-0.01556	0.934957	--	-0.000283379	0.998814	--	0.853969	1.9656e-09	--	0.769094	6.84859e-07	0.735177	3.70417e-06	Q9ZT71	STA1	80.813	Protein STABILIZED1; Pre-mRNA splicing factor required for splicing and for the turnover of unstable transcripts. May be a U5 snRNP-associated protein involved in the formation of U4/U6-U5 tri-snRNP. Involved in responses to abiotic stresses. Involved in microRNAs (miRNAs) biogenesis by functioning in primary miRNAs (pri-miRNAs) splicing. Required for DNA methylation and transcriptional silencing…	FALSE
snap_masked-Contig10-processed-gene-544.6	bisque4	--	0.289525	0.120696	11.1937	0.999629	2.30635e-45	11.3267	0.99242	4.8355e-27	11.5303	0.984684	8.71595e-23	0.843081	5.0116e-09	O82762	F17H15.1	41.877	KH domain-containing protein.	TRUE
snap_masked-Contig1055-processed-gene-0.10	bisque4	--	-0.189794	0.315119	--	-0.160619	0.396499	--	0.785294	2.75802e-07	--	0.634516	0.000166039	0.827377	1.71916e-08	Q9SV26	PCMP-H65	41.429	Pentatricopeptide repeat-containing protein At4g01030, mitochondrial.	FALSE
snap_masked-Contig1067-processed-gene-0.1	bisque4	--	-0.169004	0.371971	--	0.223707	0.234691	--	0.866871	5.85144e-10	--	0.838607	7.215e-09	0.853698	2.01365e-09	Q8H1S4	F12K11.26	49.865	1-aminocyclopropane-1-carboxylate oxidase homolog 3.	FALSE
snap_masked-Contig1117-processed-gene-0.33	bisque4	--	-0.141621	0.455362	--	-0.737008	3.40387e-06	--	0.936488	2.8785e-14	--	0.974153	1.24202e-19	0.590971	0.000584631	F4JP48	MSH4	62.105	DNA mismatch repair protein MSH4; Involved in meiotic recombination in association with MSH5. Required for reciprocal recombination and proper segregation of homologous chromosomes at meiosis. Promotes homologous recombination through facilitating chiasma formation during prophase I. Involved in the control of class I crossovers formation. Belongs to the DNA mismatch repair MutS family.	FALSE
snap_masked-Contig1140-processed-gene-0.38	bisque4	--	0.28594	0.125573	--	0.827509	1.70235e-08	5.90946	0.94254	7.35652e-15	5.93672	0.940228	1.25979e-14	0.923254	3.74949e-13	--	--	--	--	FALSE
snap_masked-Contig12-processed-gene-151.4	bisque4	--	-0.654005	8.86582e-05	--	-0.392357	0.0319892	--	0.705509	1.33455e-05	--	0.560231	0.00128351	0.84186	5.54199e-09	Q9M667	RPP13	26.855	Disease resistance protein RPP13; Disease resistance protein. Resistance proteins guard the plant against pathogens that contain an appropriate avirulence protein via an indirect interaction with this avirulence protein. That triggers a defense system including the hypersensitive response, which restricts the pathogen growth. In contrast to other resistance proteins, it works independently of ESD…	FALSE
snap_masked-Contig12-processed-gene-543.20	bisque4	--	-0.0740697	0.697281	--	0.296573	0.111516	--	0.726445	5.49388e-06	--	0.769251	6.79071e-07	0.737985	3.25267e-06	Q9SV09	F4F15.60	37.884	Zinc finger CCCH domain-containing protein 46; Possesses RNA-binding and ribonuclease activities in vitro.	FALSE
snap_masked-Contig12-processed-gene-543.21	bisque4	--	-0.00486148	0.979659	--	0.316236	0.0886609	--	0.992905	1.92131e-27	--	0.962583	2.05372e-17	0.900124	1.29497e-11	Q94CJ8	T2L20	41.327	Zinc finger CCCH domain-containing protein 55.	FALSE
snap_masked-Contig12-processed-gene-549.30	bisque4	--	-0.81311	4.75701e-08	--	-0.701449	1.5715e-05	--	0.602122	0.000430907	--	0.95011	1.0669e-15	0.876422	2.19438e-10	Q9SCU5	WNK5	43.367	Probable serine/threonine-protein kinase WNK5; Regulates flowering time by modulating the photoperiod pathway; Belongs to the protein kinase superfamily. Ser/Thr protein kinase family. WNK subfamily.	FALSE
snap_masked-Contig25-processed-gene-157.41	bisque4	--	0.195487	0.300546	--	-0.484213	0.00670048	--	0.975299	6.63091e-20	2.36203	0.979924	3.74431e-21	0.731595	4.36223e-06	--	--	--	--	FALSE
snap_masked-Contig25-processed-gene-170.16	bisque4	--	0.200006	0.289289	--	0.676999	3.98512e-05	6.57236	0.579567	0.000789773	6.41081	0.993561	4.96103e-28	0.749209	1.90253e-06	O22225	AT2G41640	38.425	Glycosyltransferase family 61 protein.	FALSE
snap_masked-Contig25-processed-gene-66.34	bisque4	--	0.058852	0.757385	--	0.736367	3.50632e-06	--	0.909735	3.33824e-12	--	0.75773	1.24257e-06	0.655041	8.56427e-05	Q9M9P6	T17B22.3	32.061	T17B22.3 protein.	FALSE
snap_masked-Contig28-processed-gene-184.45	bisque4	--	-0.125413	0.509036	--	-0.921065	5.48245e-13	--	0.889416	5.03399e-11	--	0.85281	2.17915e-09	0.65181	9.53604e-05	Q9SMN3	T8P19.170	59.722	Transmembrane protein, putative (DUF 3339).	FALSE
snap_masked-Contig28-processed-gene-233.32	bisque4	--	-0.18126	0.337766	--	0.422253	0.0201038	--	0.907387	4.71174e-12	--	0.970357	8.26288e-19	0.608742	0.000357582	O81235	MSD1	58.219	Superoxide dismutase [Mn] 1, mitochondrial; Destroys superoxide anion radicals which are normally produced within the cells and which are toxic to biological systems; Belongs to the iron/manganese superoxide dismutase family.	FALSE
snap_masked-Contig28-processed-gene-321.23	bisque4	--	0.43784	0.0155276	7.7791	0.985077	6.07088e-23	8.38964	0.833736	1.05971e-08	8.07938	0.956227	1.77552e-16	0.775422	4.84341e-07	Q94C50	MKP11.6	33.624	Transmembrane protein, putative (DUF1218).	TRUE
snap_masked-Contig28-processed-gene-333.29	bisque4	--	0.23307	0.215163	--	0.821973	2.55459e-08	3.08767	0.960245	4.72877e-17	2.68456	0.953615	3.93305e-16	0.734236	3.86786e-06	P49598	PP2CA	61.905	Protein phosphatase 2C 37; Major negative regulator of abscisic acid (ABA) responses during seed germination and cold acclimation. Confers insensitivity to ABA. Modulates negatively the AKT2/3 activity, which mediates K(+) transport and membrane polarization during stress situations, probably by dephosphorylation. Prevents stomata closure by inactivating the S- type anion efflux channel SLAC1 and…	FALSE
snap_masked-Contig28-processed-gene-399.25	bisque4	--	-0.00778525	0.967431	--	0.74254	2.6251e-06	--	0.858056	1.35642e-09	--	0.904607	7.00471e-12	0.817781	3.44213e-08	Q9S713	STN7	70.783	Serine/threonine-protein kinase STN7, chloroplastic; Serine/threonine protein kinase required for state transition by phosphorylating light-harvesting complex II outer antennae (LCHII). State transition plays a central role in response to environmental changes and allows to adjust to changing light conditions via the redistribution of light excitation energy between photosystem II (PSII) and phot…	FALSE
snap_masked-Contig28-processed-gene-69.11	bisque4	--	0.180266	0.340466	--	0.447214	0.0132192	7.53348	0.926989	1.90896e-13	7.68251	0.993309	8.47741e-28	0.931145	8.625e-14	--	--	--	--	FALSE
snap_masked-Contig286-processed-gene-1.63	bisque4	--	0.271938	0.146019	--	0.486799	0.00637201	6.6348	0.998003	3.86748e-35	6.21604	0.975285	6.68025e-20	0.86029	1.10207e-09	--	--	--	--	FALSE
snap_masked-Contig3-processed-gene-296.25	bisque4	--	-0.374122	0.0416787	--	-0.871484	3.67902e-10	--	0.781298	3.47623e-07	--	0.738635	3.15556e-06	0.82635	1.85549e-08	--	--	--	--	FALSE
snap_masked-Contig3-processed-gene-343.8	bisque4	--	0.181795	0.336319	--	0.447214	0.0132192	7.84798	0.849841	2.827e-09	7.52829	0.926872	1.95083e-13	0.910034	3.19267e-12	--	--	--	--	FALSE
snap_masked-Contig3-processed-gene-361.29	bisque4	--	-0.296576	0.111513	--	-0.231133	0.21911	--	0.825462	1.98122e-08	--	0.752727	1.59896e-06	0.715407	8.85727e-06	--	--	--	--	FALSE
snap_masked-Contig3-processed-gene-407.33	bisque4	--	-0.241269	0.199	--	-0.040569	0.831443	--	0.491416	0.00581932	--	0.296444	0.11168	0.57985	0.000784012	Q9FFF1	FRL1	31.298	FRIGIDA-like protein 1; Required for FRI-mediated up-regulation of FLC transcripts, but not redundant with FRI and only partially redundant with FRL2. Required for the stabilization of the FRI-C complex. Belongs to the Frigida family.	FALSE
snap_masked-Contig3-processed-gene-7.57	bisque4	--	-0.382326	0.0370634	--	-0.719707	7.37303e-06	--	0.613033	0.000316165	--	0.578712	0.000807431	0.693904	2.11431e-05	--	--	--	--	FALSE
snap_masked-Contig3-processed-gene-84.43	bisque4	--	0.425078	0.0192004	--	0.915244	1.4313e-12	3.07496	0.950316	1.00836e-15	3.19202	0.964069	1.17501e-17	0.72667	5.43935e-06	Q9C503	NDF5	36.888	Protein NDH-DEPENDENT CYCLIC ELECTRON FLOW 5; Required for both formation and activity of the chloroplast NAD(P)H dehydrogenase (NDH) complex of the photosynthetic electron transport chain. May function in assembly or stabilization of the NDH complex.	FALSE
snap_masked-Contig30-processed-gene-250.21	bisque4	--	-0.321177	0.0835237	--	0.167916	0.375102	--	0.772016	5.84415e-07	--	0.728601	4.99146e-06	0.65943	7.38611e-05	Q93V99	PDF2	72.897	Homeobox-leucine zipper protein PROTODERMAL FACTOR 2; Probable transcription factor that binds to the L1 box DNA sequence 5'-TAAATG[CT]A-3'. Plays a role in maintaining the identity of L1 cells, possibly by interacting with their L1 box or other target- gene promoters. Functionally redundant to ATML1.	FALSE
snap_masked-Contig30-processed-gene-6.16	bisque4	--	-0.212314	0.260005	--	0.312382	0.0928331	--	0.945694	3.40365e-15	--	0.980395	2.69342e-21	0.924222	3.15845e-13	Q9ZWJ3	UGT85A2	51.559	UDP-glycosyltransferase 85A2; Belongs to the UDP-glycosyltransferase family.	FALSE
snap_masked-Contig30-processed-gene-82.46	bisque4	--	0.201576	0.28544	--	0.693714	2.12998e-05	3.05658	0.951403	7.4483e-16	2.61745	0.912987	2.03868e-12	0.795526	1.49075e-07	--	--	--	--	FALSE
snap_masked-Contig313-processed-gene-2.1	bisque4	--	-0.0663159	0.727708	--	0.612044	0.000325321	--	0.906233	5.56323e-12	--	0.893395	3.09127e-11	0.867194	5.66794e-10	F4JPR4	AP22.19	61.885	Chaperone DnaJ-domain superfamily protein.	FALSE
snap_masked-Contig33-processed-gene-33.7	bisque4	--	0.143157	0.450439	--	0.447214	0.0132192	--	0.522331	0.00306725	--	0.799744	1.14513e-07	0.646463	0.000113608	P13114	CHS	60	Chalcone synthase; The primary product of this enzyme is 4,2',4',6'- tetrahydroxychalcone (also termed naringenin-chalcone or chalcone) which can under specific conditions spontaneously isomerize into naringenin.	FALSE
snap_masked-Contig360-processed-gene-1.16	bisque4	--	0.353621	0.0552354	--	NA	NA	7.58323	0.979305	5.70604e-21	7.48251	0.985465	4.21088e-23	0.918375	8.61816e-13	Q9S9V9	FBL23	27.027	Putative F-box/LRR-repeat protein 23.	FALSE
snap_masked-Contig38-processed-gene-158.44	bisque4	--	0.0405711	0.831435	--	-0.359271	0.0511936	--	0.577346	0.000836368	--	0.339288	0.0666197	0.392527	0.0319082	--	--	--	--	FALSE
snap_masked-Contig38-processed-gene-170.58	bisque4	--	0.148591	0.433247	5.62746	0.820533	2.83259e-08	5.48866	0.993473	5.99176e-28	6.12383	0.902662	9.17757e-12	0.807554	6.9103e-08	Q02971	CAD7	61.967	Cinnamyl alcohol dehydrogenase 7; Involved in lignin biosynthesis. Catalyzes the final step specific for the production of lignin monomers. Catalyzes the NADPH- dependent reduction of coniferaldehyde, 5-hydroxyconiferaldehyde, sinapaldehyde, 4-coumaraldehyde and caffeyl aldehyde to their respective alcohols; Belongs to the zinc-containing alcohol dehydrogenase family.	TRUE
snap_masked-Contig38-processed-gene-226.20	bisque4	--	0.28225	0.130744	10.0641	0.946634	2.68123e-15	10.2082	0.998628	2.0406e-37	10.5011	0.978854	7.69253e-21	0.854246	1.91733e-09	F4I2E5	F14G6.7	61.856	NAD(P)-binding Rossmann-fold superfamily protein.	TRUE
snap_masked-Contig38-processed-gene-25.26	bisque4	--	-0.441966	0.0144732	--	-0.1442	0.447112	--	0.541809	0.00198518	--	0.788874	2.23245e-07	0.723326	6.30202e-06	Q9SZE2	DTX51	60.455	Protein DETOXIFICATION 51; Functions as a multidrug and toxin extrusion transporter that negatively regulates plant disease resistance. Plays an important role in maintaining normal plant architecture, possibly by regulating local auxin biosynthesis. May act as a negative regulator of hypocotyl cell elongation in the light.	FALSE
snap_masked-Contig38-processed-gene-258.14	bisque4	--	-0.317288	0.0875482	--	-0.477982	0.00755183	--	0.789585	2.13954e-07	--	0.677221	3.95318e-05	0.814893	4.20879e-08	Q9C8E6	PMI1	43.154	Protein PLASTID MOVEMENT IMPAIRED 1; Necessary for chloroplast and nuclear photorelocation movements via the regulation of chloroplast-actin (cp-actin) filaments in mesophyll cells, and together with PMIR1, in pavement cells. Required component for both the low- and high-light- dependent chloroplast movement responses via an abscisic acid (ABA) pathway. Involved in the ABA response pathway during…	FALSE
snap_masked-Contig38-processed-gene-3.11	bisque4	--	0.0985162	0.604507	--	-0.029674	0.876302	--	0.929614	1.16242e-13	--	0.968508	1.90597e-18	0.679153	3.68438e-05	Q9LZS3	SBE2.2	57.391	1,4-alpha-glucan-branching enzyme 2-2, chloroplastic/amyloplastic; Catalyzes the formation of the alpha-1,6-glucosidic linkages in starch by scission of a 1,4-alpha-linked oligosaccharide from growing alpha-1,4-glucan chains and the subsequent attachment of the oligosaccharide to the alpha-1,6 position. Belongs to the glycosyl hydrolase 13 family. GlgB subfamily.	FALSE
snap_masked-Contig38-processed-gene-329.19	bisque4	--	-0.10033	0.597838	--	0.169767	0.369786	--	0.583535	0.000712195	--	0.746873	2.132e-06	0.752901	1.58518e-06	Q945M8	F3L17_30	56.024	CASP-like protein 5B2; Belongs to the Casparian strip membrane proteins (CASP) family.	FALSE
snap_masked-Contig38-processed-gene-40.53	bisque4	--	0.380896	0.037837	--	0.757527	1.25547e-06	5.17164	0.964854	8.66735e-18	4.3369	0.877806	1.891e-10	0.797215	1.34228e-07	O23406	UGT75D1	37.908	UDP-glycosyltransferase 75D1; Glucosyltransferase that glucosylates kaempferol. Can glucosylate the phytotoxic xenobiotic compound 2,4,5-trichlorophenol (TCP).	FALSE
snap_masked-Contig38-processed-gene-436.27	bisque4	--	0.162085	0.392147	--	0.447214	0.0132192	6.78444	0.864462	7.40602e-10	6.94008	0.980336	2.80628e-21	0.849469	2.91962e-09	Q9FHY5	MJC20.8	33.333	Emb|CAB72466.1.	FALSE
snap_masked-Contig38-processed-gene-44.52	bisque4	--	-0.331309	0.0737041	--	0.46606	0.0094372	--	0.715042	8.99487e-06	--	0.883261	1.03319e-10	0.712646	9.94687e-06	Q94C48	WDL5	50.769	Protein WVD2-like 5; Microtubule-associated protein (MAP) that regulates the orientation of interphase cortical microtubules.	FALSE
snap_masked-Contig38-processed-gene-441.18	bisque4	--	0.262291	0.161442	--	0.649751	0.000102053	6.92087	0.957221	1.29529e-16	7.6829	0.947678	2.04633e-15	0.796383	1.4136e-07	Q1PF74	F13J11.12	47.162	Nuclease.	FALSE
snap_masked-Contig38-processed-gene-45.38	bisque4	--	-0.262107	0.161747	--	0.515473	0.00355366	--	0.838424	7.32152e-09	--	0.911624	2.51244e-12	0.749907	1.83843e-06	Q94C48	WDL5	50.769	Protein WVD2-like 5; Microtubule-associated protein (MAP) that regulates the orientation of interphase cortical microtubules.	FALSE
snap_masked-Contig38-processed-gene-460.42	bisque4	--	-0.00115614	0.995162	--	0.419013	0.0211824	--	0.752333	1.63062e-06	--	0.709693	1.1245e-05	0.719306	7.5013e-06	--	--	--	--	FALSE
snap_masked-Contig38-processed-gene-483.23	bisque4	--	-0.313999	0.0910644	--	-0.689969	2.45967e-05	--	0.84082	6.03336e-09	--	0.594588	0.000530191	0.58887	0.000618449	A6QR87	T1M15.70	53.125	DUF1677 family protein (DUF1677).	FALSE
snap_masked-Contig38-processed-gene-563.22	bisque4	--	0.490214	0.00595914	--	0.364166	0.0478846	--	0.869313	4.58723e-10	--	0.918636	8.25424e-13	0.512829	0.00375818	O04647	EMB976	49.528	Pentatricopeptide repeat-containing protein At5g27270; Belongs to the PPR family. P subfamily.	FALSE
snap_masked-Contig38-processed-gene-61.36	bisque4	--	-0.547711	0.00173098	--	-0.565166	0.0011371	--	0.804151	8.63531e-08	--	0.817226	3.57875e-08	0.794167	1.62085e-07	Q1PF01	T22F11.14	45.116	Transmembrane protein.	FALSE
snap_masked-Contig38-processed-gene-69.8	bisque4	--	0.0611902	0.748049	--	0.795764	1.46891e-07	--	0.957181	1.31215e-16	--	0.944874	4.17703e-15	0.830579	1.35074e-08	Q9FVS1	F12K22.16	24.324	F-box/kelch-repeat protein At1g57790.	FALSE
snap_masked-Contig396-processed-gene-0.34	bisque4	--	-0.289935	0.120146	4.31827	0.871955	3.5056e-10	6.13303	0.999522	7.96728e-44	6.97675	0.947013	2.43228e-15	0.913324	1.93472e-12	A0A1I9LLT6	A0A1I9LLT6	67.857	Uncharacterized protein.	TRUE
snap_masked-Contig408-processed-gene-1.1	bisque4	--	0.300561	0.106559	--	0.584302	0.000697999	--	0.974345	1.12027e-19	--	0.996742	3.64417e-32	0.81457	4.30366e-08	Q9SYZ9	TAF8	37.571	Transcription initiation factor TFIID subunit 8; TAFs are components of the transcription factor IID (TFIID) complex that is essential for mediating regulation of RNA polymerase transcription.	FALSE
snap_masked-Contig44-processed-gene-70.8	bisque4	--	-0.417811	0.0215944	--	0.377462	0.0397469	--	0.781135	3.50878e-07	--	0.600407	0.000451936	0.686843	2.7692e-05	--	--	--	--	FALSE
snap_masked-Contig488-processed-gene-1.11	bisque4	--	0.117018	0.538012	2.57551	0.912959	2.04744e-12	4.38787	0.979989	3.57815e-21	4.23793	0.957895	1.04118e-16	0.968354	2.03893e-18	--	--	--	--	TRUE
snap_masked-Contig50-processed-gene-213.14	bisque4	--	0.378924	0.0389244	--	0.709137	1.15059e-05	--	0.968488	1.92284e-18	--	0.837404	7.94306e-09	0.599358	0.000465238	C0Z2L5	BZIP44	40.517	bZIP transcription factor 44; Transcription factor that binds to the DNA G-box motif 5'- CACGTG-3' of MAN7 promoter. Involved in the positive regulation of seed germination through MAN7 gene activation. MAN7 is required for both, loosening of the micropylar endosperm, and rupture of the seed coat in germinating seeds.	FALSE
snap_masked-Contig50-processed-gene-242.1	bisque4	--	0.13526	0.476059	6.04473	0.887038	6.67823e-11	6.41172	0.884007	9.48991e-11	6.47544	0.963239	1.6093e-17	0.890494	4.41915e-11	Q9ZSP5	AIR3	50.598	Subtilisin-like protease SBT5.3; Serine protease. Has a substrate preference for the hydrophobic residues Phe and Ala and the basic residue Asp in the P1 position, and for Asp, Leu or Ala in the P1' position. May play a role in the degradation of structural proteins in the extracellular matrix of cells located above sites of lateral root formation and thus facilitate lateral root emergence (By si…	TRUE
snap_masked-Contig50-processed-gene-26.47	bisque4	--	0.181905	0.336021	--	0.70536	1.34266e-05	6.2864	0.904189	7.42722e-12	6.49984	0.825819	1.92973e-08	0.877235	2.01104e-10	F4KHA1	F4KHA1_ARATH	33.793	HAT dimerization domain-containing protein / transposase-like protein.	FALSE
snap_masked-Contig544-processed-gene-0.66	bisque4	--	0.285774	0.125802	--	NA	NA	10.0907	0.941457	9.48995e-15	9.59268	0.963068	1.71587e-17	0.928462	1.44851e-13	--	--	--	--	FALSE
snap_masked-Contig570-processed-gene-0.18	bisque4	--	0.275871	0.140048	--	0.942413	7.58186e-15	--	0.919727	6.87966e-13	--	0.641849	0.00013179	0.759891	1.11226e-06	--	--	--	--	FALSE
snap_masked-Contig6-processed-gene-107.7	bisque4	--	0.0236028	0.901472	--	0.188493	0.318507	--	0.883383	1.019e-10	--	0.897336	1.87049e-11	0.69201	2.27467e-05	Q8GY42	NAC025	80	NAC transcription factor 25; Transcription factor of the NAC family. May be associated with anther development and pollen production (Probable). Required for normal seed development and morphology.	FALSE
snap_masked-Contig6-processed-gene-137.39	bisque4	--	0.0912871	0.631399	--	NA	NA	--	0.863953	7.77908e-10	--	0.903038	8.71493e-12	0.785062	2.7958e-07	O65468	CRK8	52.381	Cysteine-rich receptor-like protein kinase 8.	FALSE
snap_masked-Contig6-processed-gene-32.19	bisque4	--	0.204716	0.277843	--	0.175087	0.354749	--	0.883408	1.01606e-10	--	0.933183	5.73667e-14	0.7655	8.29801e-07	O22225	AT2G41640	40.343	Glycosyltransferase family 61 protein.	FALSE
snap_masked-Contig6-processed-gene-333.27	bisque4	--	-0.333249	0.0719305	--	0.242112	0.197387	--	0.646935	0.000111884	--	0.946578	2.7196e-15	0.764353	8.8158e-07	O22286	BPM3	67.797	BTB/POZ and MATH domain-containing protein 3; May act as a substrate-specific adapter of an E3 ubiquitin- protein ligase complex (CUL3-RBX1-BTB) which mediates the ubiquitination and subsequent proteasomal degradation of target proteins.	FALSE
snap_masked-Contig6-processed-gene-358.19	bisque4	--	0.273073	0.144278	5.61116	0.868885	4.7888e-10	6.32458	0.89722	1.89898e-11	5.43673	0.76254	9.69464e-07	0.792214	1.82605e-07	Q9SN20	F3A4.60	43.182	Putative F-box protein At3g49980.	TRUE
snap_masked-Contig6-processed-gene-409.37	bisque4	--	0.120513	0.525854	--	0.160236	0.39764	--	0.980811	1.99926e-21	3.85538	0.972339	3.17497e-19	0.840355	6.26595e-09	--	--	--	--	FALSE
snap_masked-Contig6-processed-gene-67.12	bisque4	--	0.19074	0.312666	--	0.783788	3.01103e-07	6.19014	0.946621	2.69037e-15	7.10301	0.993297	8.68031e-28	0.897117	1.92452e-11	--	--	--	--	FALSE
snap_masked-Contig8-processed-gene-105.24	bisque4	--	0.232218	0.216894	5.1384	0.82078	2.78302e-08	6.06963	0.799964	1.12931e-07	6.17206	0.823781	2.24083e-08	0.856519	1.56156e-09	Q9LXX7	T5P19_280	50.099	Cytochrome P450, family 94, subfamily D, polypeptide 2; Belongs to the cytochrome P450 family.	TRUE
snap_masked-Contig8-processed-gene-3.4	bisque4	--	0.194209	0.303782	5.01382	0.856779	1.52494e-09	5.80463	0.971481	4.84446e-19	6.61822	0.920312	6.23282e-13	0.889832	4.78799e-11	--	--	--	--	TRUE
snap_masked-Contig826-processed-gene-0.19	bisque4	--	0.213433	0.257441	--	0.796248	1.42554e-07	2.55328	0.98646	1.57024e-23	2.99145	0.991527	2.28696e-26	0.749197	1.90364e-06	--	--	--	--	FALSE
snap_masked-Contig826-processed-gene-1.56	bisque4	--	0.483127	0.00684277	--	0.407576	0.0253774	4.40304	0.950775	8.87967e-16	4.46257	0.956701	1.52909e-16	0.699707	1.68423e-05	P0C5E2	LRK10L-1.2	26.02	LEAF RUST 10 DISEASE-RESISTANCE LOCUS RECEPTOR-LIKE PROTEIN KINASE-like 1.2; Probable receptor-like serine/threonine-protein kinase involved in abscisic acid (ABA) signaling. Acts as a positive regulator of abiotic stress response.	FALSE
augustus_masked-Contig1-processed-gene-160.28	black	--	-0.524779	0.0029081	--	-0.707341	1.23858e-05	--	-0.858636	1.28566e-09	-7.50313	-0.979256	5.89601e-21	0.662362	6.68199e-05	Q9FGR9	CEP1-2	42.105	KDEL-tailed cysteine endopeptidase CEP1; Possesses protease activity in vitro. Involved in the final stage of developmental programmed cell death and in intercalation of new cells. Cleaves extensins, thus probably supporting the final cell collapse. During the compatible interaction with the biotrophic powdery mildew fungus Erysiphe cruciferarum, involved in the control of late epidermal cell dea…	FALSE
augustus_masked-Contig1-processed-gene-230.7	black	--	-0.311385	0.0939359	-2.67461	-0.942747	7.00327e-15	--	-0.683502	3.13812e-05	-4.02687	-0.953283	4.33713e-16	0.865693	6.56935e-10	--	--	--	--	FALSE
augustus_masked-Contig1-processed-gene-254.5	black	--	-0.46021	0.0104984	-2.53343	-0.960221	4.76851e-17	--	-0.76531	8.38156e-07	-2.15373	-0.958173	9.50872e-17	0.717748	8.01881e-06	Q9C6J3	F8A12.9	38.462	Putative F-box protein At1g50870.	FALSE
augustus_masked-Contig1-processed-gene-275.51	black	--	-0.0100251	0.958068	--	-0.967776	2.61774e-18	--	-0.932133	7.08957e-14	--	-0.691919	2.2827e-05	0.730879	4.50591e-06	Q9LRR4	RPPL1	26.386	Putative disease resistance RPP13-like protein 1; Potential disease resistance protein; Belongs to the disease resistance NB-LRR family. RPP13 subfamily.	FALSE
augustus_masked-Contig1-processed-gene-297.24	black	--	-0.0878868	0.644213	--	-0.775445	4.83718e-07	--	-0.506257	0.00431064	--	-0.823128	2.34976e-08	0.70449	1.39081e-05	O82622	F28M11.110	23.46	Putative F-box protein At4g10190.	FALSE
augustus_masked-Contig1-processed-gene-376.23	black	--	-0.239846	0.201744	--	-0.677275	3.94536e-05	--	0.253194	0.177019	-2.43141	-0.985143	5.71144e-23	0.673978	4.44404e-05	Q9FKK7	XYLA	41.053	Xylose isomerase.	FALSE
augustus_masked-Contig10-processed-gene-190.28	black	--	-0.289001	0.121399	--	-0.911645	2.50422e-12	--	-0.795003	1.53967e-07	--	-0.917286	1.03034e-12	0.636092	0.000158079	Q9LRR4	RPPL1	26.46	Putative disease resistance RPP13-like protein 1; Potential disease resistance protein; Belongs to the disease resistance NB-LRR family. RPP13 subfamily.	FALSE
augustus_masked-Contig10-processed-gene-22.26	black	--	-0.307848	0.0979295	--	-0.914468	1.61804e-12	--	-0.888843	5.39192e-11	--	-0.84377	4.73349e-09	0.791056	1.95858e-07	Q3EC97	FBL14	40	F-box/LRR-repeat protein 14.	FALSE
augustus_masked-Contig10-processed-gene-329.34	black	--	-0.123058	0.517084	--	-0.651486	9.63855e-05	--	-0.655449	8.44824e-05	--	-0.610507	0.000340002	0.499974	0.0049025	P58049	CYP71B11	27.984	Cytochrome P450 71B11; Belongs to the cytochrome P450 family.	FALSE
augustus_masked-Contig10-processed-gene-333.23	black	--	-0.18525	0.327058	-2.7419	-0.922984	3.932e-13	-2.08654	-0.908372	4.0822e-12	-5.40022	-0.940538	1.17348e-14	0.790305	2.04919e-07	O64635	CYP76C4	46.203	Cytochrome P450 76C4; Belongs to the cytochrome P450 family.	TRUE
augustus_masked-Contig10-processed-gene-350.18	black	--	-0.204442	0.278503	-5.2664	-0.954908	2.66899e-16	-6.55962	-0.956967	1.40496e-16	--	-0.935397	3.62847e-14	0.835083	9.54031e-09	Q94A64	F8F6.180	20.476	F-box protein At5g03970.	FALSE
augustus_masked-Contig10-processed-gene-405.47	black	--	0.0762338	0.688869	--	-0.441291	0.0146418	--	-0.164406	0.385311	--	-0.914247	1.67516e-12	0.648282	0.000107081	Q9LZE2	F12E4.210	35.798	Transducin/WD40 repeat-like superfamily protein.	FALSE
augustus_masked-Contig10-processed-gene-431.21	black	--	0.18318	0.332585	--	-0.31219	0.0930444	--	-0.972101	3.57396e-19	--	-0.956705	1.52684e-16	0.681684	3.35697e-05	Q9SLN5	MAP1A	75.641	Methionine aminopeptidase 1A; Cotranslationally removes the N-terminal methionine from nascent proteins. The N-terminal methionine is often cleaved when the second residue in the primary sequence is small and uncharged (Met- Ala-, Cys, Gly, Pro, Ser, Thr, or Val); Belongs to the peptidase M24A family. Methionine aminopeptidase type 1 subfamily.	FALSE
augustus_masked-Contig10-processed-gene-464.47	black	--	-0.586434	0.000659825	--	-0.778774	4.0134e-07	-3.72359	-0.896607	2.05582e-11	--	-0.865361	6.78611e-10	0.643803	0.000123797	Q9LU24	MYA6.2	21.429	Putative F-box protein At3g16210.	FALSE
augustus_masked-Contig10-processed-gene-546.3	black	--	-0.525004	0.00289386	--	-0.978071	1.27343e-20	--	-0.992227	6.87027e-27	--	-0.994089	1.5009e-28	0.806059	7.62485e-08	Q8VYW1	PAPS4	68.199	Nuclear poly(A) polymerase 4; Essential protein. Polymerase that creates the 3'-poly(A) tail of mRNA's. Also required for the endoribonucleolytic cleavage reaction at some polyadenylation sites. May acquire specificity through interaction with a cleavage and polyadenylation specificity factor (CPSF) at its C-terminus (By similarity).	FALSE
augustus_masked-Contig10-processed-gene-57.18	black	--	0.262373	0.161306	--	-0.687657	2.68536e-05	-3.55412	-0.778078	4.17422e-07	-4.95674	-0.793433	1.69535e-07	0.658983	7.49925e-05	Q9C9U8	CML26	33.784	Probable calcium-binding protein CML26; Potential calcium sensor.	FALSE
augustus_masked-Contig10-processed-gene-583.87	black	--	-0.155273	0.412606	--	-0.502712	0.00463659	--	-0.448114	0.0130133	--	-0.765696	8.21227e-07	0.467928	0.00911789	Q9FHM4	MAP65-3	36.538	65-kDa microtubule-associated protein 3; Microtubule-associated protein that plays a critical role in organizing the mitotic microtubule array during both early and late mitosis in all plant organs. Essential for the cytokinesis, especially in roots, by maintaining the integrity of the overlapped microtubules in the phragmoplast. Required during root morphogenesis. Needed for giant cell developme…	FALSE
augustus_masked-Contig1011-processed-gene-1.14	black	--	0.097538	0.608118	--	-0.95335	4.25185e-16	-4.28774	-0.976453	3.4166e-20	-5.25227	-0.977437	1.89151e-20	0.803284	9.13314e-08	Q941A6	SDH6	37.5	Succinate dehydrogenase subunit 6, mitochondrial.	FALSE
augustus_masked-Contig1140-processed-gene-0.56	black	--	-0.473047	0.00828943	-1.98817	-0.996228	2.82185e-31	--	-0.971211	5.51663e-19	--	-0.998216	8.02104e-36	0.850885	2.58136e-09	Q9FL28	FLS2-2	38.167	LRR receptor-like serine/threonine-protein kinase FLS2; Constitutes the pattern-recognition receptor (PPR) that determines the specific perception of flagellin (flg22), a potent elicitor of the defense response to pathogen-associated molecular patterns (PAMPs). Flagellin-binding to the receptor is the first step to initiate the innate immune MAP kinase signaling cascade (MEKK1, MKK4/MKK5 and MPK3…	FALSE
augustus_masked-Contig12-processed-gene-274.51	black	--	-0.111462	0.557611	--	-0.825587	1.96305e-08	--	-0.828198	1.61683e-08	--	-0.838349	7.3658e-09	0.825849	1.92548e-08	Q9ZWB4	3AT1	29.59	Coumaroyl-CoA:anthocyanidin 3-O-glucoside-6''-O-coumaroyltransferase 1; Involved in the acylation of the 6'' position of the 3-O- glucose residue of anthocyanin. Also able to use flavonol 3-glucosides as the acyl acceptor.	FALSE
augustus_masked-Contig12-processed-gene-293.2	black	--	-0.248076	0.186233	--	-0.876408	2.19771e-10	--	-0.531089	0.00253029	--	-0.868682	4.88727e-10	0.682713	3.23145e-05	Q6NQ93	Q6NQ93_ARATH	53.942	Transmembrane protein.	FALSE
augustus_masked-Contig12-processed-gene-35.5	black	--	-0.347064	0.0602366	--	-0.51474	0.00360938	--	-0.959268	6.60338e-17	--	-0.953112	4.56006e-16	0.581864	0.000744009	F4IYB7	F4IYB7_ARATH	41.364	Late embryogenesis abundant protein (LEA) family protein.	FALSE
augustus_masked-Contig12-processed-gene-427.9	black	--	-0.286573	0.124702	--	-0.88273	1.09719e-10	-2.58308	-0.991671	1.79849e-26	-3.01201	-0.995948	7.67609e-31	0.86173	9.62118e-10	--	--	--	--	FALSE
augustus_masked-Contig12-processed-gene-47.1	black	--	-0.0360789	0.849876	--	-0.746838	2.13562e-06	--	-0.862051	9.33278e-10	--	-0.695225	2.00857e-05	0.495384	0.00537755	P31265	TCTP1	69.73	Translationally-controlled tumor protein 1; General regulator required for the development of the entire plant. Regulates the duration of cell cycle. Probable activator of Rab GTPases and upstream regulator of the cell growth- regulating TOR (target of rapamycin) network. Might also control spatial growth in pollen tubes or root hairs via the TORC2 signaling branch. Involved in the regulation of …	FALSE
augustus_masked-Contig12-processed-gene-477.0	black	--	-0.0585648	0.758534	--	-0.850041	2.77849e-09	--	-0.868236	5.10999e-10	--	-0.766952	7.68174e-07	0.758883	1.17143e-06	P0CB16	F13C5.220	31.475	Putative disease resistance protein At4g19050; Potential disease resistance protein; Belongs to the disease resistance NB-LRR family.	FALSE
augustus_masked-Contig12-processed-gene-511.37	black	--	-0.158146	0.403905	--	-0.747868	2.03134e-06	--	-0.940231	1.25881e-14	--	-0.850263	2.72533e-09	0.770268	6.42739e-07	Q9SJF3	DCP1	52.941	mRNA-decapping enzyme-like protein; As a component of the decapping complex, involved in the degradation of mRNAs. Essential for postembryonic development.	FALSE
augustus_masked-Contig12-processed-gene-61.4	black	--	-0.417163	0.0218192	--	-0.697595	1.83071e-05	--	-0.92437	3.07556e-13	-2.79052	-0.960643	4.11778e-17	0.667615	5.56861e-05	Q1ECQ5	Q1ECQ5_ARATH	48.498	2-oxoglutarate (2OG) and Fe(II)-dependent oxygenase superfamily protein.	FALSE
augustus_masked-Contig12-processed-gene-8.46	black	--	-0.152889	0.419906	-5.25716	-0.976983	2.4932e-20	-3.71525	-0.973459	1.79235e-19	--	-0.922663	4.1592e-13	0.850325	2.71066e-09	Q9LRR4	RPPL1	31.81	Putative disease resistance RPP13-like protein 1; Potential disease resistance protein; Belongs to the disease resistance NB-LRR family. RPP13 subfamily.	FALSE
augustus_masked-Contig135-processed-gene-0.52	black	--	-0.305116	0.1011	--	-0.957552	1.1641e-16	--	-0.98226	6.71838e-22	--	-0.854817	1.82156e-09	0.724696	5.93479e-06	Q84TE9	DOF5.3	48.276	Dof zinc finger protein DOF5.3; Transcription factor that binds specifically to a 5'-AA[AG]G- 3' consensus core sequence (By similarity). The PEAR proteins (e.g. DOF2.4, DOF5.1, DOF3.2, DOF1.1, DOF5.6 and DOF5.3) activate gene expression that promotes radial growth of protophloem sieve elements.	FALSE
augustus_masked-Contig14-processed-gene-0.0	black	--	-0.119092	0.53078	--	-0.888689	5.49203e-11	--	-0.908364	4.0867e-12	--	-0.893719	2.96842e-11	0.678054	3.8351e-05	O80624	MAKR4	37.87	Probable membrane-associated kinase regulator 4.	FALSE
augustus_masked-Contig231-processed-gene-0.1	black	--	-0.458846	0.0107599	--	-0.881691	1.23321e-10	--	-0.640626	0.000137024	--	-0.871253	3.76739e-10	0.648104	0.000107703	B3LFC6	AT4G12840.1	47.937	GTPase Der (DUF707).	FALSE
augustus_masked-Contig25-processed-gene-0.0	black	--	-0.312058	0.0931898	--	-0.963454	1.48481e-17	--	-0.904456	7.15477e-12	-10.9589	-0.990556	1.03832e-25	0.813129	4.75079e-08	Q84W80	T21P5.22	27.907	F-box/LRR-repeat protein At3g03360.	FALSE
augustus_masked-Contig25-processed-gene-119.20	black	--	-0.0664462	0.727193	--	-0.49782	0.00512078	--	-0.600206	0.000454454	--	-0.806102	7.60325e-08	0.548361	0.00170477	O23629	H2B	62.5	Histone H2B.6; Core component of nucleosome. Nucleosomes wrap and compact DNA into chromatin, limiting DNA accessibility to the cellular machineries which require DNA as a template. Histones thereby play a central role in transcription regulation, DNA repair, DNA replication and chromosomal stability. DNA accessibility is regulated via a complex set of post-translational modifications of histones…	FALSE
augustus_masked-Contig25-processed-gene-145.56	black	--	-0.505786	0.0043528	-4.66772	-0.928705	1.3831e-13	-5.81525	-0.931441	8.13484e-14	-9.92829	-0.933623	5.2439e-14	0.947184	2.32742e-15	--	--	--	--	TRUE
augustus_masked-Contig25-processed-gene-152.34	black	--	-0.591408	0.000577796	-2.14179	-0.972643	2.72493e-19	--	-0.935596	3.47972e-14	-1.91401	-0.968237	2.14582e-18	0.658032	7.74476e-05	Q9FKD9	K18L3.4	31.02	Putative E3 ubiquitin-protein ligase SINA-like 6; E3 ubiquitin-protein ligase that mediates ubiquitination and subsequent proteasomal degradation of target proteins. E3 ubiquitin ligases accept ubiquitin from an E2 ubiquitin-conjugating enzyme in the form of a thioester and then directly transfers the ubiquitin to targeted substrates. It probably triggers the ubiquitin-mediated degradation of dif…	FALSE
augustus_masked-Contig25-processed-gene-169.42	black	--	-0.267503	0.152971	-2.42346	-0.977059	2.38112e-20	-3.94694	-0.989644	3.74945e-25	-10.0569	-0.991011	5.21055e-26	0.968956	1.56369e-18	--	--	--	--	TRUE
augustus_masked-Contig25-processed-gene-232.0	black	--	-0.21605	0.251516	--	-0.697812	1.81518e-05	-2.19174	-0.882397	1.13927e-10	--	-0.831071	1.30105e-08	0.847507	3.45577e-09	F4J099	MCB17.18	37.531	RNA recognition motif XS domain protein.	FALSE
augustus_masked-Contig25-processed-gene-86.46	black	--	-0.496674	0.00524023	--	-0.972317	3.20923e-19	--	-0.934308	4.55424e-14	--	-0.931019	8.84183e-14	0.755413	1.39753e-06	Q9ZU25	MPPalpha1	53.069	Probable mitochondrial-processing peptidase subunit alpha-1, mitochondrial; Substrate recognition and binding subunit of the essential mitochondrial processing protease (MPP), which cleaves the mitochondrial sequence off newly imported precursors proteins.	FALSE
augustus_masked-Contig275-processed-gene-0.6	black	--	-0.215642	0.252433	--	-0.822888	2.39113e-08	-2.53734	-0.98234	6.31064e-22	-2.83382	-0.987732	3.97681e-24	0.843545	4.82282e-09	--	--	--	--	FALSE
augustus_masked-Contig28-processed-gene-114.24	black	--	-0.318342	0.0864429	--	-0.780013	3.74079e-07	--	0.0447969	0.814166	--	-0.931669	7.77647e-14	0.55008	0.00163718	Q9LRN6	CML22	41.593	Probable calcium-binding protein CML22; Potential calcium sensor.	FALSE
augustus_masked-Contig28-processed-gene-385.20	black	--	-0.0780303	0.681912	--	-0.908853	3.80371e-12	--	-0.917795	9.481e-13	-2.95189	-0.97102	6.04623e-19	0.857621	1.41183e-09	Q8W106	Q8W106_ARATH	57.143	Beta-galactosidase.	FALSE
augustus_masked-Contig28-processed-gene-391.22	black	--	-0.106576	0.575114	--	-0.716594	8.42263e-06	--	-0.590155	0.000597569	--	-0.741782	2.72125e-06	0.662058	6.75194e-05	Q9SVL1	F18B3.160	52.918	Putative DNA-3-methyladenine glycosidase.	FALSE
augustus_masked-Contig28-processed-gene-97.20	black	--	-0.073847	0.698149	-2.2503	-0.978376	1.04908e-20	--	-0.951959	6.36174e-16	-2.45039	-0.988316	2.01566e-24	0.846501	3.76419e-09	Q9M667	RPP13	26.586	Disease resistance protein RPP13; Disease resistance protein. Resistance proteins guard the plant against pathogens that contain an appropriate avirulence protein via an indirect interaction with this avirulence protein. That triggers a defense system including the hypersensitive response, which restricts the pathogen growth. In contrast to other resistance proteins, it works independently of ESD…	FALSE
augustus_masked-Contig29-processed-gene-14.76	black	--	-0.356295	0.0532925	--	-0.987058	8.37376e-24	--	-0.993734	3.39279e-28	--	-0.923313	3.71059e-13	0.741653	2.73797e-06	Q9C827	F19K6.16	39.548	Coatomer subunit beta'-2; The coatomer is a cytosolic protein complex that binds to dilysine motifs and reversibly associates with Golgi non-clathrin- coated vesicles, which further mediate biosynthetic protein transport from the ER, via the Golgi up to the trans Golgi network. Coatomer complex is required for budding from Golgi membranes, and is essential for the retrograde Golgi-to-ER transport…	FALSE
augustus_masked-Contig3-processed-gene-10.47	black	--	-0.312933	0.0922277	--	-0.969705	1.11602e-18	--	-0.919192	7.52451e-13	-10.9866	-0.992545	3.83479e-27	0.815688	3.98356e-08	Q84W80	T21P5.22	27.907	F-box/LRR-repeat protein At3g03360.	FALSE
augustus_masked-Contig3-processed-gene-109.8	black	--	-0.151899	0.42296	--	-0.898816	1.54075e-11	--	-0.91227	2.2765e-12	--	-0.863618	8.03405e-10	0.861776	9.57969e-10	Q29Q00	Q29Q00_ARATH	74.359	At4g39235.	FALSE
augustus_masked-Contig3-processed-gene-144.36	black	--	-0.222875	0.236481	--	-0.982731	4.6239e-22	--	-0.995587	2.53005e-30	--	-0.95379	3.73427e-16	0.6782	3.81482e-05	Q9FFN0	F8F6.20	54.497	GDSL esterase/lipase At5g03810.	FALSE
augustus_masked-Contig3-processed-gene-183.5	black	--	-0.287985	0.122773	--	-0.729238	4.8511e-06	--	-0.811923	5.15714e-08	--	-0.709765	1.12116e-05	0.672813	4.63343e-05	Q9LET7	CIP111	45.019	Calmodulin-interacting protein 111.	FALSE
augustus_masked-Contig3-processed-gene-24.24	black	--	-0.1582	0.403742	--	-0.95608	1.8593e-16	--	-0.815676	3.98685e-08	--	-0.9463	2.91982e-15	0.791185	1.94342e-07	Q9LTD7	K10D11.2	40.404	Similarity to unknown protein.	FALSE
augustus_masked-Contig3-processed-gene-282.8	black	--	0.000981315	0.995894	--	-0.740347	2.91213e-06	--	-0.945676	3.41935e-15	--	-0.898384	1.631e-11	0.68176	3.34757e-05	Q38882	PLDALPHA1	52.632	Phospholipase D alpha 1; Hydrolyzes glycerol-phospholipids at the terminal phosphodiesteric bond to generate phosphatidic acids (PA). Plays an important role in various cellular processes, including phytohormone action and response to stress, characterized by acidification of the cell. Involved in wound induction of jasmonic acid. May be involved in membrane lipid remodeling. Probably involved in…	FALSE
augustus_masked-Contig3-processed-gene-289.6	black	--	-0.196535	0.297911	--	-0.90873	3.87304e-12	--	-0.923895	3.34748e-13	--	-0.935898	3.26404e-14	0.71483	9.07569e-06	Q8L5Y4	EMB2765	69.317	P-loop containing nucleoside triphosphate hydrolases superfamily protein.	FALSE
augustus_masked-Contig3-processed-gene-343.28	black	--	-0.29709	0.110864	--	-0.916174	1.23355e-12	-1.87721	-0.976775	2.82313e-20	--	-0.945454	3.61519e-15	0.843295	4.92365e-09	Q9LZQ1	TBL6	65.625	Protein trichome birefringence-like 6; May act as a bridging protein that binds pectin and other cell wall polysaccharides. Probably involved in maintaining esterification of pectins (By similarity). May be involved in the specific O-acetylation of cell wall polymers (By similarity).	FALSE
augustus_masked-Contig3-processed-gene-349.5	black	--	-0.206612	0.27332	--	-0.530242	0.00257843	--	-0.925387	2.56125e-13	--	-0.940842	1.09441e-14	0.759589	1.12965e-06	--	--	--	--	FALSE
augustus_masked-Contig3-processed-gene-351.20	black	--	-0.380664	0.0379633	--	-0.911019	2.75363e-12	--	-0.915153	1.45207e-12	--	-0.931556	7.95279e-14	0.791206	1.9409e-07	Q4PL95	T7M7.21	50.98	Autophagy-like protein.	FALSE
augustus_masked-Contig3-processed-gene-363.24	black	--	-0.335977	0.069492	-2.73802	-0.993149	1.17904e-27	-2.22622	-0.99121	3.81669e-26	-9.00297	-0.995411	4.37137e-30	0.966812	3.93198e-18	Q9ZW35	PCNA2	36.644	Proliferating cell nuclear antigen 2; This protein is an auxiliary protein of DNA polymerase delta and is involved in the control of eukaryotic DNA replication by increasing the polymerase's processibility during elongation of the leading strand (By similarity). May be involved in UV resistance. Belongs to the PCNA family.	TRUE
augustus_masked-Contig3-processed-gene-54.10	black	--	-0.188177	0.319336	-2.49217	-0.966973	3.67652e-18	--	-0.922745	4.10027e-13	--	-0.94979	1.16454e-15	0.906277	5.52789e-12	--	--	--	--	FALSE
augustus_masked-Contig3-processed-gene-54.11	black	--	0.0400578	0.833537	-2.06166	-0.981617	1.10146e-21	--	-0.967865	2.51918e-18	-5.29663	-0.994784	2.61775e-29	0.909317	3.55179e-12	Q9SJT4	F3K23.20	39.84	RNA-binding (RRM/RBD/RNP motifs) family protein.	FALSE
augustus_masked-Contig3-processed-gene-89.13	black	--	-0.102533	0.589776	--	-0.797736	1.29933e-07	--	-0.770484	6.35267e-07	--	-0.759683	1.12425e-06	0.851917	2.35798e-09	--	--	--	--	FALSE
augustus_masked-Contig30-processed-gene-268.38	black	--	-0.310702	0.0946977	--	-0.927185	1.8407e-13	-2.42354	-0.990362	1.37774e-25	--	-0.988581	1.4641e-24	0.702124	1.52962e-05	O49485	PGDH1	82.688	D-3-phosphoglycerate dehydrogenase 1, chloroplastic; Involved in the plastidial phosphorylated pathway of serine biosynthesis (PPSB). Required for mature pollen development.	FALSE
augustus_masked-Contig30-processed-gene-80.8	black	--	-0.277303	0.137918	--	-0.640388	0.000138066	--	-0.989398	5.2058e-25	--	-0.841688	5.62034e-09	0.634533	0.000165951	Q94F26	T5L19.180	65.385	Protein phosphatase methylesterase 1; Demethylates proteins that have been reversibly carboxymethylated.	FALSE
augustus_masked-Contig311-processed-gene-0.4	black	--	-0.201083	0.286647	--	-0.842964	5.0603e-09	--	-0.850621	2.6416e-09	--	-0.630277	0.000189254	0.664556	6.19481e-05	Q9M9E1	ABCG40	62.985	ABC transporter G family member 40; May be a general defense protein (By similarity). Functions as a pump to exclude Pb(2+) ions and/or Pb(2+)-containing toxic compounds from the cytoplasm. Contributes to Pb(2+) ions resistance. Confers some resistance to the terpene sclareol.	FALSE
augustus_masked-Contig38-processed-gene-0.25	black	--	-0.423595	0.0196705	--	-0.520443	0.00319511	--	-0.851553	2.43468e-09	-2.49381	-0.969418	1.27119e-18	0.675788	4.16383e-05	Q9S9K7	GAMMA-H2AX	49.231	Probable histone H2AXb; Variant histone H2A which replaces conventional H2A in a subset of nucleosomes. Nucleosomes wrap and compact DNA into chromatin, limiting DNA accessibility to the cellular machineries which require DNA as a template. Histones thereby play a central role in transcription regulation, DNA repair, DNA replication and chromosomal stability. DNA accessibility is regulated via a …	FALSE
augustus_masked-Contig38-processed-gene-1.24	black	--	-0.287386	0.123589	--	-0.96397	1.22053e-17	--	-0.933835	5.0213e-14	--	-0.967853	2.53247e-18	0.633146	0.000173254	Q8GUH1	PUB33	36.181	U-box domain-containing protein 33; Functions as an E3 ubiquitin ligase.	FALSE
augustus_masked-Contig38-processed-gene-148.13	black	--	0.00159748	0.993315	-4.94032	-0.963196	1.63551e-17	--	-0.754543	1.46006e-06	--	-0.830234	1.3867e-08	0.716881	8.32049e-06	Q9LXA5	LECRK91	35.405	L-type lectin-domain containing receptor kinase IX.1; Promotes hydrogen peroxide H(2)O(2) production and cell death; In the C-terminal section; belongs to the protein kinase superfamily. Ser/Thr protein kinase family.	FALSE
augustus_masked-Contig38-processed-gene-173.25	black	--	0.0841271	0.658497	--	-0.815757	3.96442e-08	--	-0.929386	1.21448e-13	--	-0.541579	0.00199569	0.771485	6.01608e-07	O04716	MSH6	46.857	DNA mismatch repair protein MSH6; Component of the post-replicative DNA mismatch repair system (MMR). Forms the heterodimer MutS alpha (MSH2-MSH6 heterodimer) which binds to DNA mismatches thereby initiating DNA repair. MutS alpha recognizes single base mismatches and trinucleotide insertion-deletion loops (IDL) in the DNA. Is involved in a UV-B-induced DNA damage response pathway.	FALSE
augustus_masked-Contig38-processed-gene-180.45	black	--	-0.397507	0.0296114	-1.84704	-0.987198	7.19513e-24	--	-0.97992	3.75311e-21	--	-0.97039	8.13622e-19	0.8223	2.49504e-08	Q9FI78	HST-2	37.879	Shikimate O-hydroxycinnamoyltransferase; Acyltransferase involved in the biosynthesis of lignin. Accepts caffeoyl-CoA and p- coumaroyl-CoA as substrates and transfers the acyl group on both shikimate and quinate acceptors.	FALSE
augustus_masked-Contig38-processed-gene-209.18	black	--	0.0387138	0.839049	--	-0.0891011	0.639625	--	-0.58659	0.000657097	--	-0.880775	1.36574e-10	0.628931	0.00019721	Q8LDD3	CURT1D	49.167	Protein CURVATURE THYLAKOID 1D, chloroplastic; Determines thylakoid architecture by inducing membrane curvature; Belongs to the CURT family.	FALSE
augustus_masked-Contig38-processed-gene-241.56	black	--	-0.49065	0.00590814	--	-0.850196	2.7412e-09	--	-0.951365	7.52678e-16	--	-0.946463	2.80122e-15	0.793157	1.72415e-07	Q8LF36	B'THETA	38.532	Serine/threonine protein phosphatase 2A 57 kDa regulatory subunit B' theta isoform; The B regulatory subunit may modulate substrate selectivity and catalytic activity, and also may direct the localization of the catalytic enzyme to a particular subcellular compartment (By similarity). Associates with the serine/threonine-protein phosphatase PP2A catalytic subunit C and regulatory subunit A to pos…	FALSE
augustus_masked-Contig38-processed-gene-518.23	black	--	-0.0961296	0.613332	-7.04363	-0.927228	1.82609e-13	-9.17562	-0.928214	1.51787e-13	-9.2623	-0.928214	1.51787e-13	0.900796	1.18312e-11	--	--	--	--	TRUE
augustus_masked-Contig38-processed-gene-551.65	black	--	-0.339757	0.0662207	-6.5474	-0.985378	4.57492e-23	--	-0.950119	1.06446e-15	--	-0.970044	9.55273e-19	0.879945	1.49706e-10	F4HU79	F22M8.5	41.026	SET domain-containing protein.	FALSE
augustus_masked-Contig38-processed-gene-561.30	black	--	0.394147	0.0311458	--	-0.828702	1.55686e-08	--	-0.827098	1.75527e-08	--	-0.80453	8.42495e-08	0.543317	0.00191731	Q9T0I8	MTN1	60.305	5'-methylthioadenosine/S-adenosylhomocysteine nucleosidase 1; Enzyme of the methionine cycle that catalyzes the irreversible cleavage of the glycosidic bond in 5'-methylthioadenosine (MTA) to adenine and 5'-methylthioribose. Contributes to the maintenance of AdoMet homeostasis and is required to sustain high rates of ethylene synthesis. Inactive towards S-adenosylhomocysteine (SAH/AdoHcy).	FALSE
augustus_masked-Contig4-processed-gene-24.10	black	--	-0.31603	0.0888808	--	-0.504079	0.00450853	--	-0.740201	2.93213e-06	--	-0.541059	0.00201969	0.623005	0.000235848	Q0WQ99	Dl4450W	29.412	Transmembrane protein.	FALSE
augustus_masked-Contig4-processed-gene-40.49	black	--	-0.0227982	0.904816	-3.59368	-0.988299	2.05554e-24	--	-0.960726	4.00008e-17	--	-0.986607	1.34803e-23	0.804161	8.6296e-08	Q9FMN6	MBD2.2	43.043	N-hydroxycinnamoyl/benzoyltransferase-like protein.	FALSE
augustus_masked-Contig4-processed-gene-8.3	black	--	-0.162748	0.390186	-2.35027	-0.982588	5.18464e-22	--	0.158006	0.404328	--	-0.980885	1.89463e-21	0.741507	2.75697e-06	Q9FMZ6	MJB21.5	34.483	At5g42680.	FALSE
augustus_masked-Contig44-processed-gene-88.20	black	--	-0.15541	0.412191	--	-0.439071	0.0152065	--	-0.794774	1.56152e-07	--	-0.838783	7.11383e-09	0.612202	0.000323837	Q9LSW2	ARP9	53.416	Actin-related protein 9.	FALSE
augustus_masked-Contig454-processed-gene-0.42	black	--	-0.526155	0.00282184	--	-0.827209	1.74077e-08	--	-0.952753	5.06245e-16	--	-0.936884	2.6435e-14	0.639844	0.000140465	Q940J7	Q940J7_ARATH	37.241	Transmembrane protein.	FALSE
augustus_masked-Contig455-processed-gene-0.41	black	--	-0.282831	0.12992	--	-0.856374	1.58221e-09	--	-0.948963	1.45658e-15	--	-0.967218	3.31723e-18	0.728248	5.07066e-06	Q9FKK1	MUF9.9	68.605	Protein transport protein Sec61 subunit beta; Necessary for protein translocation in the endoplasmic reticulum.	FALSE
augustus_masked-Contig466-processed-gene-0.14	black	--	-0.631876	0.000180184	--	-0.892121	3.62081e-11	--	-0.965181	7.61989e-18	--	-0.971287	5.31845e-19	0.792924	1.74886e-07	A0A1P8B2J0	A0A1P8B2J0	55.833	Serine/Threonine-kinase.	FALSE
augustus_masked-Contig50-processed-gene-13.57	black	--	-0.208185	0.269603	--	-0.81562	4.00228e-08	-4.33577	-0.898442	1.61869e-11	--	-0.851245	2.50137e-09	0.804778	8.29043e-08	Q9SZP1	MYB4	54.225	Transcription repressor MYB4; Transcription repressor involved in regulation of protection against UV. Mediates transcriptional repression of CYP73A5, the gene encoding trans-cinnamate 4-monooxygenase, thereby regulating the accumulation of the UV-protectant compound sinapoylmalate.	FALSE
augustus_masked-Contig50-processed-gene-168.17	black	--	-0.401722	0.0277741	-2.86735	-0.966835	3.89362e-18	-2.20685	-0.957643	1.13047e-16	--	-0.929558	1.17481e-13	0.732368	4.21195e-06	Q9CA02	T1G12.21	25.118	F-box protein At3g49510.	FALSE
augustus_masked-Contig50-processed-gene-6.20	black	--	-0.274733	0.141757	--	-0.822927	2.38429e-08	--	-0.638942	0.000144533	--	-0.81536	4.07503e-08	0.61919	0.000264141	Q96301	SPY	78.104	Probable UDP-N-acetylglucosamine--peptide N-acetylglucosaminyltransferase SPINDLY; Probable O-linked N-acetylglucosamine transferase (OGT) involved in various processes such as gibberellin (GA) signaling pathway and circadian clock. OGTs catalyze the addition of nucleotide- activated sugars directly onto the polypeptide through O-glycosidic linkage with the hydroxyl of serine or threonine. Probab…	FALSE
augustus_masked-Contig50-processed-gene-9.34	black	--	-0.618632	0.000268525	-2.02482	-0.927601	1.70335e-13	-2.25713	-0.934518	4.36083e-14	-2.12269	-0.931385	8.22622e-14	0.840823	6.0319e-09	Q9FKS5	CYC1-2	83.389	Cytochrome c1 2, heme protein, mitochondrial; Component of the ubiquinol-cytochrome c oxidoreductase, a multisubunit transmembrane complex that is part of the mitochondrial electron transport chain which drives oxidative phosphorylation. The respiratory chain contains 3 multisubunit complexes succinate dehydrogenase (complex II, CII), ubiquinol-cytochrome c oxidoreductase (cytochrome b-c1 complex…	TRUE
augustus_masked-Contig563-processed-gene-0.14	black	--	-0.472323	0.00840253	--	-0.603316	0.000416772	--	-0.769857	6.57214e-07	--	-0.736285	3.51963e-06	0.72122	6.90674e-06	F4J8C0	HRF1	68.045	Integral membrane HRF1 family protein.	FALSE
augustus_masked-Contig6-processed-gene-235.17	black	--	-0.308395	0.097303	--	-0.90421	7.40461e-12	--	-0.845099	4.23618e-09	--	-0.886961	6.73951e-11	0.805741	7.78555e-08	B3LFC6	AT4G12840.1	47.72	GTPase Der (DUF707).	FALSE
augustus_masked-Contig6-processed-gene-257.35	black	--	-0.257909	0.168818	--	-0.896766	2.01394e-11	--	-0.784441	2.89886e-07	--	-0.849798	2.83772e-09	0.80629	7.51031e-08	B3LFC6	AT4G12840.1	47.72	GTPase Der (DUF707).	FALSE
augustus_masked-Contig6-processed-gene-257.36	black	--	-0.123427	0.515821	--	-0.541251	0.00201079	--	-0.60537	0.000393425	--	-0.762966	9.48167e-07	0.704322	1.40026e-05	--	--	--	--	FALSE
augustus_masked-Contig6-processed-gene-346.3	black	--	-0.257629	0.169297	--	-0.870348	4.13131e-10	--	-0.869536	4.48517e-10	--	-0.931452	8.11853e-14	0.652126	9.43683e-05	O64818	F21P24.15	76.923	Uncharacterized protein At2g23090.	FALSE
augustus_masked-Contig6-processed-gene-39.28	black	--	0.217095	0.249173	--	-0.891597	3.86239e-11	--	-0.941733	8.89835e-15	-1.47614	-0.978925	7.3445e-21	0.779614	3.82667e-07	Q9C6B3	GAMMACA2	76.316	Gamma carbonic anhydrase 2, mitochondrial; Enzyme involved in the catabolism of H(2)CO(3) but that does not mediates the reversible hydration of carbon dioxide. Mediates complex I assembly in mitochondria and respiration. Binds HCO(3)-. Required for male fertility during anther development and dehiscence to regulate the secondary thickenings of the endothecial cell wall, probably by modulating H(…	FALSE
augustus_masked-Contig6-processed-gene-428.18	black	--	-0.0648846	0.73337	--	-0.596153	0.00050805	--	-0.724689	5.93662e-06	--	-0.825149	2.02731e-08	0.728044	5.11705e-06	Q9LJM5	Q9LJM5_ARATH	48.734	Pathogenesis-related protein-like; Belongs to the CRISP family.	FALSE
augustus_masked-Contig6-processed-gene-463.19	black	--	-0.201369	0.285948	--	-0.773332	5.43714e-07	--	-0.832093	1.20314e-08	--	-0.881015	1.32987e-10	0.647751	0.00010895	Q9LU24	MYA6.2	27.397	Putative F-box protein At3g16210.	FALSE
augustus_masked-Contig6-processed-gene-486.3	black	--	-0.420363	0.0207273	--	-0.847942	3.32956e-09	--	-0.87957	1.56024e-10	--	-0.932611	6.43983e-14	0.747033	2.11556e-06	F4JFN7	F4JFN7_ARATH	48.805	RNA-binding (RRM/RBD/RNP motifs) family protein.	FALSE
augustus_masked-Contig6-processed-gene-498.22	black	--	-0.309864	0.0956381	--	-0.890356	4.49357e-11	-2.73689	-0.960148	4.88902e-17	--	-0.938683	1.78364e-14	0.882197	1.1652e-10	Q9FN21	K8K14.1	50.273	FAD-dependent oxidoreductase family protein.	FALSE
augustus_masked-Contig6-processed-gene-540.1	black	--	-0.345916	0.0611478	-6.15604	-0.831224	1.28593e-08	-3.28671	-0.806306	7.50252e-08	-2.61243	-0.782974	3.15655e-07	0.897731	1.77672e-11	P19172	CHIB1	34.237	Acidic endochitinase; This protein functions as a defense against chitin containing fungal pathogens; Belongs to the glycosyl hydrolase 18 family. Chitinase class III subfamily.	TRUE
augustus_masked-Contig6-processed-gene-66.2	black	--	-0.209892	0.265607	--	-0.825406	1.98931e-08	--	-0.635473	0.000161166	--	-0.960022	5.10685e-17	0.576439	0.000856052	A0A1P8B2U5	T8O11.12	37.22	Chaperone DnaJ-domain superfamily protein.	FALSE
augustus_masked-Contig6-processed-gene-80.61	black	--	-0.517931	0.00337223	-4.90689	-0.951016	8.30294e-16	-7.88181	-0.953906	3.60723e-16	-10.4037	-0.954268	3.23766e-16	0.950363	9.95318e-16	--	--	--	--	TRUE
augustus_masked-Contig657-processed-gene-0.7	black	--	-0.158163	0.403854	--	-0.569571	0.00101893	--	-0.543677	0.00190142	--	-0.667548	5.58177e-05	0.661038	6.99211e-05	--	--	--	--	FALSE
augustus_masked-Contig721-processed-gene-2.2	black	--	-0.035611	0.851801	--	-0.944849	4.20246e-15	--	-0.97326	1.9879e-19	-7.44323	-0.995023	1.36107e-29	0.811537	5.29382e-08	--	--	--	--	FALSE
augustus_masked-Contig8-processed-gene-107.10	black	--	-0.55099	0.00160233	--	-0.797975	1.28e-07	-2.17064	-0.969387	1.28912e-18	-2.43492	-0.975539	5.79039e-20	0.804049	8.69256e-08	Q93XY4	F8F6_200	51.613	FK506-binding-like protein.	FALSE
augustus_masked-Contig8-processed-gene-233.49	black	--	-0.328507	0.0763261	--	-0.888344	5.72282e-11	--	-0.974684	9.3195e-20	--	-0.963825	1.29004e-17	0.725532	5.72024e-06	Q84TH6	DIR23	29.231	Dirigent protein 23; Dirigent proteins impart stereoselectivity on the phenoxy radical-coupling reaction, yielding optically active lignans from two molecules of coniferyl alcohol in the biosynthesis of lignans, flavonolignans, and alkaloids and thus plays a central role in plant secondary metabolism.	FALSE
augustus_masked-Contig912-processed-gene-1.6	black	--	-0.428407	0.0181797	--	-0.768194	7.18805e-07	--	-0.53253	0.00245024	-7.90225	-0.896257	2.15056e-11	0.693584	2.14068e-05	Q9FHI3	MFC19.20	26.882	Transmembrane protein, putative (DUF594).	FALSE
maker-Contig1-augustus-gene-111.23	black	--	-0.604639	0.000401603	--	-0.862984	8.53861e-10	-3.94477	-0.977117	2.29904e-20	-2.16628	-0.953675	3.8634e-16	0.709964	1.11201e-05	Q9LMX4	PAP1-2	66.992	Probable inactive purple acid phosphatase 1.	FALSE
maker-Contig1-augustus-gene-134.41	black	--	-0.292059	0.117333	--	-0.922464	4.306e-13	--	-0.799534	1.1604e-07	--	-0.897885	1.74126e-11	0.749818	1.84652e-06	O04834	SAR1A	94.301	GTP-binding protein SAR1A; Involved in transport from the endoplasmic reticulum to the Golgi apparatus; Belongs to the small GTPase superfamily. SAR1 family.	FALSE
maker-Contig1-augustus-gene-139.12	black	--	-0.0937767	0.622084	--	-0.762236	9.84993e-07	--	-0.352218	0.0562774	--	-0.600888	0.00044595	0.558939	0.00132447	A0A1P8B6F9	T10M13.13	73.571	CTP synthase; Catalyzes the ATP-dependent amination of UTP to CTP with either L-glutamine or ammonia as the source of nitrogen.	FALSE
maker-Contig1-augustus-gene-146.39	black	--	-0.186572	0.323555	--	-0.884703	8.76193e-11	--	0.113438	0.550605	--	-0.790209	2.06098e-07	0.663797	6.35959e-05	F4K0C4	TRS130	67.568	Trafficking protein particle complex II-specific subunit 130 homolog; Specific subunit of the TRAPP II complex, a highly conserved vesicle tethering complex that is required for the proper transport of proteins in post-Golgi trafficking pathways to the growing cell plate in mitotic active cells. Required for the polarized and selective transport of PIN2, but not PIN1, to the plasma membrane. Not …	FALSE
maker-Contig1-augustus-gene-17.24	black	--	-0.33122	0.0737863	-4.36581	-0.973515	1.74108e-19	-4.1919	-0.973012	2.25875e-19	--	-0.774292	5.15683e-07	0.772096	5.81872e-07	Q1PF74	F13J11.12	60.377	Nuclease.	FALSE
maker-Contig1-augustus-gene-192.23	black	--	-0.32289	0.0817968	-4.61493	-0.847867	3.35114e-09	-7.54068	-0.856036	1.63155e-09	-8.52549	-0.856784	1.52425e-09	0.921827	4.80944e-13	--	--	--	--	TRUE
maker-Contig1-augustus-gene-211.42	black	--	-0.140419	0.459237	--	-0.788494	2.28356e-07	--	-0.808738	6.38815e-08	--	-0.790016	2.08504e-07	0.751822	1.67257e-06	O82587	SWEET12	47.018	Bidirectional sugar transporter SWEET12; Mediates both low-affinity uptake and efflux of sugar across the plasma membrane. Involved in phloem loading by mediating export from parenchyma cells feeding H(+)-coupled import into the sieve element/companion cell complex, thus contributing to the sucrose migration from sites of synthesis in the mesophyll to the phloem. Contributes to seed filling by tr…	FALSE
maker-Contig1-augustus-gene-291.2	black	--	-0.373848	0.04184	--	-0.944232	4.89281e-15	--	-0.768302	7.14642e-07	--	-0.950437	9.75237e-16	0.610822	0.000336945	Q9ASP6	LIF2	46.313	Heterogeneous nuclear ribonucleoprotein Q; Transcriptional activator that binds DNA on GAGA-like motif and 5'-(C/G)ACGTG(G/T)C(A/G)-3' consensus motif in the promoters of target genes. Component of ribonucleosomes, which are complexes of at least 20 other different heterogeneous nuclear ribonucleoproteins (hnRNP). hnRNP play an important role in processing of precursor mRNA in the nucleus (By sim…	FALSE
maker-Contig1-augustus-gene-40.36	black	--	-0.0907735	0.633328	--	-0.889726	4.84976e-11	--	-0.650581	9.93067e-05	--	-0.947552	2.11513e-15	0.728723	4.9643e-06	Q9LMY5	F132B4.10	40.346	Putative pentatricopeptide repeat-containing protein At1g13630.	FALSE
maker-Contig1-augustus-gene-405.17	black	--	-0.381471	0.0375245	--	-0.94818	1.79381e-15	--	-0.942193	7.98568e-15	--	-0.963867	1.26916e-17	0.685009	2.96662e-05	F4JN77	T22B4.2	44.828	Ankyrin repeat family protein.	FALSE
maker-Contig1-snap-gene-161.2	black	--	-0.324468	0.0802305	-2.63962	-0.854269	1.91344e-09	--	-0.826503	1.83458e-08	-4.52991	-0.885789	7.7278e-11	0.886738	6.91754e-11	--	--	--	--	FALSE
maker-Contig1-snap-gene-208.30	black	--	-0.24872	0.185055	--	-0.972096	3.58273e-19	--	-0.987445	5.48619e-24	-1.83727	-0.992598	3.47072e-27	0.708301	1.19082e-05	Q9LIR4	DHAD	80.952	Dihydroxy-acid dehydratase, chloroplastic; Catalyzes the dehydration of 2,3-dihydroxy-3-isovalerate or 2,3-dihydroxy-3-methylvalerate to the 2-oxo acids 3-methyl-2- oxobutanoate (3MOB) or 3-methyl-2-oxopentanoate (3MOP).	FALSE
maker-Contig1-snap-gene-282.31	black	--	-0.20739	0.271478	--	-0.78044	3.65085e-07	--	-0.456899	0.0111423	--	-0.869501	4.50112e-10	0.68678	2.77576e-05	Q94BZ1	ZIFL1	59.091	Protein ZINC INDUCED FACILITATOR-LIKE 1; Major facilitator superfamily (MFS) transporter probably involved in 2,4-dichlorophenoxyacetic acid (2,4-D) export. K(+) may be the physiological substrate of the transporter. [Isoform 3]: Mediates drought stress tolerance by regulating stomatal closure.	FALSE
maker-Contig1-snap-gene-317.21	black	--	0.0116656	0.951214	--	-0.756042	1.3538e-06	-7.96086	-0.964394	1.03663e-17	-11.1163	-0.964643	9.41006e-18	0.655114	8.54361e-05	--	--	--	--	FALSE
maker-Contig1-snap-gene-319.7	black	--	0.0379796	0.842063	--	-0.338254	0.0675069	-6.00385	-0.950499	9.58688e-16	--	-0.701441	1.57202e-05	0.766854	7.72204e-07	--	--	--	--	FALSE
maker-Contig1-snap-gene-323.50	black	--	0.00961089	0.959799	--	-0.760313	1.08832e-06	-8.95762	-0.964543	9.78644e-18	-11.0298	-0.964648	9.3927e-18	0.655229	8.51066e-05	--	--	--	--	FALSE
maker-Contig1-snap-gene-332.44	black	--	-0.54574	0.00181251	--	-0.889028	5.27416e-11	--	-0.989248	6.33124e-25	--	-0.978661	8.72403e-21	0.687239	2.72809e-05	Q39134	AAP3	68.455	Amino acid permease 3; Amino acid-proton symporter. Stereospecific transporter with a broad specificity for GABA, tryptophan and both neutral and basic amino acids. High affinity transport of cationic amino acids.	FALSE
maker-Contig1-snap-gene-368.25	black	--	-0.395734	0.0304129	--	-0.940421	1.20535e-14	-2.08896	-0.962169	2.38945e-17	-1.96224	-0.958587	8.29372e-17	0.823934	2.21595e-08	--	--	--	--	FALSE
maker-Contig1-snap-gene-375.13	black	--	-0.353829	0.0550821	-4.09914	-0.843198	4.9633e-09	-2.76922	-0.816854	3.67301e-08	-3.2227	-0.829269	1.49168e-08	0.869819	4.35894e-10	--	--	--	--	TRUE
maker-Contig1-snap-gene-392.32	black	--	-0.0846995	0.656315	--	-0.745663	2.26053e-06	--	-0.860632	1.0672e-09	--	-0.85979	1.15486e-09	0.803236	9.16155e-08	--	--	--	--	FALSE
maker-Contig1-snap-gene-397.50	black	--	-0.249665	0.183338	--	-0.986466	1.5604e-23	-2.05978	-0.995097	1.10328e-29	-3.55825	-0.996896	1.85142e-32	0.771515	6.0062e-07	--	--	--	--	FALSE
maker-Contig1-snap-gene-68.14	black	--	-0.331079	0.0739174	--	-0.847878	3.34793e-09	--	-0.889389	5.05022e-11	--	-0.270427	0.148362	0.554862	0.00146125	Q9FJB5	RPP8L3	36.905	Disease resistance RPP8-like protein 3; Disease resistance protein; Belongs to the disease resistance NB-LRR family. RPP8/HRT subfamily.	FALSE
maker-Contig1-snap-gene-68.22	black	--	-0.0423972	0.823962	--	-0.752835	1.59034e-06	--	-0.991053	4.88312e-26	--	-0.98602	2.44871e-23	0.752116	1.64834e-06	--	--	--	--	FALSE
maker-Contig1-snap-gene-94.14	black	--	-0.3953	0.0306119	--	-0.893734	2.96285e-11	--	-0.936338	2.9721e-14	--	-0.939309	1.55071e-14	0.799803	1.14084e-07	Q9C6B2	NRAMP2	71.992	Metal transporter Nramp2; Seems to be involved in iron uptake; Belongs to the NRAMP (TC 2.A.55) family.	FALSE
maker-Contig1-snap-gene-95.6	black	--	-0.300584	0.106531	--	-0.76877	6.96908e-07	--	-0.871132	3.81425e-10	--	-0.873329	3.04073e-10	0.694683	2.05137e-05	--	--	--	--	FALSE
maker-Contig10-augustus-gene-149.52	black	--	-0.027542	0.885129	--	-0.782484	3.24702e-07	-4.68932	-0.851856	2.37076e-09	-2.59393	-0.816321	3.81218e-08	0.773562	5.36876e-07	Q9SLH0	EIL1	41.724	ETHYLENE INSENSITIVE 3-like 1 protein; Probable transcription factor acting as a positive regulator in the ethylene response pathway. Could bind the primary ethylene response element present in the ETHYLENE-RESPONSE-FACTOR1 promoter. Belongs to the EIN3 family.	FALSE
maker-Contig10-augustus-gene-168.47	black	--	-0.23475	0.211781	--	-0.961333	3.22739e-17	--	-0.967994	2.38382e-18	--	-0.821814	2.58397e-08	0.704428	1.39426e-05	Q9M6N7	AMT2	63.981	Ammonium transporter 2; High affinity ammonium transporter that may play an important role in moving ammonium between the apoplast and symplast of cells throughout the plant. Does not transport methylammonium. Belongs to the ammonia transporter channel (TC 1.A.11.2) family.	FALSE
maker-Contig10-augustus-gene-188.35	black	--	-0.272684	0.144873	-3.61425	-0.75981	1.1169e-06	-3.35104	-0.754896	1.43443e-06	-6.71887	-0.785181	2.77638e-07	0.805535	7.89119e-08	Q0PGJ6	AKR4C9	57.738	NADPH-dependent aldo-keto reductase, chloroplastic; Oxidoreductase acting on a broad range of substrates: reduces ketosteroids, aromatic aldehydes, ketones, sugars and other aliphatic aldehydes, and oxidizes hydroxysteroids. Aldehyde reductase that catalyzes the reduction of the aldehyde carbonyl groups on saturated and alpha,beta-unsaturated aldehydes. No activity on alpha,beta-unsaturated keton…	TRUE
maker-Contig10-augustus-gene-201.3	black	--	-0.188978	0.317241	--	-0.718557	7.74618e-06	-4.54724	-0.990413	1.28031e-25	-2.10197	-0.983117	3.37776e-22	0.746993	2.11966e-06	--	--	--	--	FALSE
maker-Contig10-augustus-gene-207.28	black	--	0.0179867	0.92484	--	-0.897774	1.76677e-11	--	-0.903426	8.25934e-12	--	-0.916252	1.21813e-12	0.686627	2.79181e-05	Q84W55	IP5P15	51.518	Type II inositol polyphosphate 5-phosphatase 15; Has phosphatase activity toward PtdIns(4,5)P2, PtdIns(3,4,5)P3 and Ins(1,4,5)P3. Has a higher substrate affinity toward PtdIns(4,5)P2. Required for secondary wall synthesis and actin organization in fiber cells.	FALSE
maker-Contig10-augustus-gene-207.29	black	--	-0.15915	0.400889	--	-0.789586	2.13943e-07	--	-0.877832	1.88568e-10	--	-0.932718	6.30283e-14	0.807742	6.82486e-08	F4KDI6	K21L19.10	53.496	Transmembrane protein.	FALSE
maker-Contig10-augustus-gene-21.32	black	--	0.0977125	0.607473	--	-0.896439	2.10087e-11	--	-0.751858	1.66958e-06	--	-0.10112	0.594943	0.621366	0.00024766	F4IRD3	MAK10	53.992	MAK10 homologue.	FALSE
maker-Contig10-augustus-gene-210.45	black	--	-0.0321098	0.866235	--	-0.831606	1.24893e-08	--	-0.961496	3.04538e-17	--	-0.920022	6.54537e-13	0.870133	4.22232e-10	Q9LEU8	T30N20.190	28.607	Argininosuccinate lyase, chloroplastic.	FALSE
maker-Contig10-augustus-gene-219.0	black	--	-0.387352	0.0344455	--	-0.756367	1.33169e-06	-2.7797	-0.929667	1.15052e-13	-3.56467	-0.93691	2.62872e-14	0.892165	3.60117e-11	--	--	--	--	FALSE
maker-Contig10-augustus-gene-240.37	black	--	-0.00963314	0.959706	--	-0.746059	2.21765e-06	--	-0.0839107	0.659323	--	-0.649372	0.000103327	0.553257	0.00151835	Q9M8Y5	LTL1	62.162	GDSL esterase/lipase LTL1; Involved in the mechanisms of salt tolerance. Mediates resistance to LiCl and NaCl; Belongs to the 'GDSL' lipolytic enzyme family.	FALSE
maker-Contig10-augustus-gene-306.34	black	--	-0.246295	0.189517	--	-0.586421	0.000660047	--	-0.801202	1.04385e-07	--	-0.953954	3.55614e-16	0.67869	3.7472e-05	Q9XIE6	ALA3	73.579	Phospholipid-transporting ATPase 3; Involved in transport of phospholipids. Contributes to transmembrane flipping of lipids. Required for secretory processes during plant development. Requires an interaction with an ALIS protein for activity. Has activity with phosphatidylserine, phosphatidylcholine and phosphatidylethanolamine, but not with lysolipid. Modifies endomembranes in multiple cell type…	FALSE
maker-Contig10-augustus-gene-369.34	black	--	-0.0175543	0.926642	--	-0.378138	0.0393652	--	-0.267918	0.152311	--	-0.811617	5.26545e-08	0.487788	0.00624996	Q9C9Z9	ELD1	68.263	Glycosyltransferase-like KOBITO 1; Involved in the coordination between cell elongation and cellulose synthesis by promoting the expression of genes involved in cell elongation and cellulose synthesis. Acts as a regulator of plasmodesmatal permeability. Mediates abscisic acid (ABA) and sugar responses essential for growth (e.g. seed germination, stomatal regulation and ABA-regulated gene expressi…	FALSE
maker-Contig10-augustus-gene-383.0	black	--	-0.208316	0.269297	--	-0.718993	7.60289e-06	--	-0.861583	9.75683e-10	--	-0.853248	2.09594e-09	0.78987	2.10338e-07	O82497	DGP2	49.284	DAR GTPase 2, mitochondrial; GTPase that may function in mitochondrial ribosome assembly (Probable); Belongs to the TRAFAC class YlqF/YawG GTPase family. MTG1 subfamily.	FALSE
maker-Contig10-augustus-gene-391.42	black	--	-0.41846	0.0213713	--	-0.783535	3.05567e-07	--	-0.772363	5.73438e-07	--	-0.807482	6.94307e-08	0.697595	1.83067e-05	Q5PP39	MBK20.2	72.961	Transducin/WD40 repeat-like superfamily protein.	FALSE
maker-Contig10-augustus-gene-404.17	black	--	-0.126902	0.503977	--	-0.934193	4.66391e-14	--	-0.868766	4.8461e-10	--	-0.935496	3.55426e-14	0.64394	0.000123252	Q8RXC2	T1E2.18	56.399	Coiled-coil protein.	FALSE
maker-Contig10-augustus-gene-424.15	black	--	-0.245522	0.190954	--	-0.933103	5.83056e-14	--	-0.853769	2.00096e-09	-2.62184	-0.973487	1.76609e-19	0.592656	0.000558685	O22854	ETFQO	72.993	Electron transfer flavoprotein-ubiquinone oxidoreductase, mitochondrial; Accepts electrons from ETF and reduces ubiquinone. May act downstream of IVD and D2HGDH in the degradation of phytol or chlorophyll during dark-induced senescence and sugar starvation. Belongs to the ETF-QO/FixC family.	FALSE
maker-Contig10-augustus-gene-476.7	black	--	-0.112317	0.554574	-4.51844	-0.943972	5.2131e-15	--	-0.872749	3.22953e-10	-4.56176	-0.945558	3.5224e-15	0.817576	3.492e-08	--	--	--	--	FALSE
maker-Contig10-augustus-gene-50.45	black	--	-0.0885548	0.641687	--	-0.962202	2.36098e-17	--	-0.952506	5.43752e-16	--	-0.958133	9.63369e-17	0.764145	8.91306e-07	Q8S9J2	T1B8.14	47.312	Tyrosine--tRNA ligase 1, cytoplasmic; Catalyzes the attachment of tyrosine to tRNA(Tyr) in a two- step reaction: tyrosine is first activated by ATP to form Tyr-AMP and then transferred to the acceptor end of tRNA(Tyr). Belongs to the class-I aminoacyl-tRNA synthetase family.	FALSE
maker-Contig10-augustus-gene-511.46	black	--	-0.207528	0.271153	-2.23724	-0.973507	1.74779e-19	-2.04195	-0.981191	1.51465e-21	--	-0.32406	0.0806328	0.614781	0.000300545	O82225	GGP5	45.714	Gamma-glutamyl peptidase 5; Involved in glucosinolate biosynthesis. Hydrolyzes the gamma- glutamyl peptide bond of several glutathione (GSH) conjugates to produce Cys-Gly conjugates related to glucosinolates. The gamma-Glu- Cys-Gly-GSH conjugates are the sulfur-donating molecule in glucosinolate biosynthesis.	FALSE
maker-Contig10-augustus-gene-558.109	black	--	-0.243979	0.193846	--	-0.265723	0.155828	--	-0.585763	0.000671631	--	-0.444823	0.0137789	0.441787	0.0145178	--	--	--	--	FALSE
maker-Contig10-augustus-gene-7.23	black	--	-0.117175	0.537464	--	-0.769601	6.66365e-07	--	-0.974706	9.2073e-20	-2.53129	-0.998086	2.13922e-35	0.76492	8.55627e-07	P0C2G1	F17J16.30	26.136	F-box/LRR-repeat protein At3g58980.	FALSE
maker-Contig10-augustus-gene-74.0	black	--	-0.394246	0.0310996	--	-0.978854	7.69288e-21	--	-0.985317	4.84934e-23	--	-0.973812	1.48932e-19	0.78004	3.73503e-07	Q9T034	T22F8.180	60.204	Phenylalanine--tRNA ligase alpha subunit, cytoplasmic; Belongs to the class-II aminoacyl-tRNA synthetase family. Phe-tRNA synthetase alpha subunit type 2 subfamily.	FALSE
maker-Contig10-augustus-gene-9.0	black	--	-0.138017	0.467028	--	-0.472777	0.00833135	--	-0.951997	6.29238e-16	--	-0.906191	5.59627e-12	0.659249	7.43169e-05	Q8VZQ8	F16D14.8	52.439	Tetratricopeptide repeat (TPR)-like superfamily protein.	FALSE
maker-Contig10-augustus-gene-9.7	black	--	-0.217747	0.247719	--	-0.595681	0.000514643	-2.73641	-0.807054	7.14217e-08	-2.80775	-0.814721	4.25906e-08	0.688435	2.60737e-05	Q93ZS1	T14D3.30	61.682	P-loop NTPase domain-containing protein LPA1 homolog 2; May be not required for the accumulation of phytic acid in seeds. Phytic acid is the primary storage form of phosphorus in cereal grains and other plant seeds.	FALSE
maker-Contig10-snap-gene-111.7	black	--	0.0954124	0.615994	-2.97636	-0.996843	2.34899e-32	-4.94682	-0.997846	1.11924e-34	-1.98421	-0.994483	5.72628e-29	0.884285	9.19227e-11	--	--	--	--	TRUE
maker-Contig10-snap-gene-12.43	black	--	-0.21213	0.260428	--	-0.899487	1.40985e-11	--	-0.816602	3.73819e-08	--	-0.925305	2.59929e-13	0.7229	6.42048e-06	F4K687	NMNAT	66.527	Nicotinamide/nicotinic acid mononucleotide adenylyltransferase; Catalyzes the formation of NAD(+) from nicotinamide mononucleotide (NMN) and ATP. Can also use the deamidated form; nicotinic acid mononucleotide (NaMN) as substrate. Belongs to the eukaryotic NMN adenylyltransferase family.	FALSE
maker-Contig10-snap-gene-134.34	black	--	-0.102999	0.588081	--	-0.910886	2.80946e-12	--	-0.914339	1.65134e-12	--	-0.65764	7.84791e-05	0.784816	2.83612e-07	Q9LS97	Q9LS97_ARATH	68.285	Pre-mRNA-splicing factor ISY1-like protein.	FALSE
maker-Contig10-snap-gene-135.23	black	--	-0.176465	0.350915	--	-0.934602	4.28485e-14	--	-0.652259	9.39524e-05	--	-0.821884	2.57095e-08	0.666094	5.87253e-05	--	--	--	--	FALSE
maker-Contig10-snap-gene-138.25	black	--	0.16469	0.384479	--	-0.908374	4.08108e-12	--	-0.898166	1.67847e-11	--	0.102194	0.591014	0.517605	0.00339579	Q9LIN5	EIF4B1	43.937	Eukaryotic translation initiation factor 4B1; Promotes the eIF4F and eIF4A RNA-dependent ATP-hydrolysis activity with different efficiency depending on mRNAs, thus providing mRNA discrimination during initiation of translation. Belongs to the eIF-4 subunit B family.	FALSE
maker-Contig10-snap-gene-155.50	black	--	0.0214706	0.910336	--	-0.367854	0.0455055	--	-0.78131	3.47368e-07	--	-0.814487	4.32823e-08	0.730849	4.51182e-06	Q9M1Y3	SKIP35	52.015	Ankyrin repeat protein SKIP35.	FALSE
maker-Contig10-snap-gene-168.53	black	--	0.0253582	0.894184	--	-0.907823	4.42263e-12	--	-0.842966	5.05948e-09	--	-0.872761	3.22551e-10	0.698963	1.73462e-05	Q8GZ96	F16M22.4	35.315	Putative MYB-family transcription factor.	FALSE
maker-Contig10-snap-gene-168.64	black	--	0.00610316	0.974466	--	-0.810578	5.64777e-08	--	-0.875806	2.34317e-10	--	-0.47401	0.0081409	0.673189	4.57153e-05	Q9M6N7	AMT2	65.632	Ammonium transporter 2; High affinity ammonium transporter that may play an important role in moving ammonium between the apoplast and symplast of cells throughout the plant. Does not transport methylammonium. Belongs to the ammonia transporter channel (TC 1.A.11.2) family.	FALSE
maker-Contig10-snap-gene-173.1	black	--	0.0425854	0.823193	--	-0.87489	2.58183e-10	--	-0.169988	0.369152	-5.49609	-0.905501	6.17374e-12	0.742525	2.62694e-06	Q9LTG5	CALS4	48.148	Callose synthase 4; Involved in callose synthesis at the forming cell plate during cytokinesis. During plant growth and development, callose is found as a transitory component of the cell plate in dividing cells, is a major component of pollen mother cell walls and pollen tubes, and is found as a structural component of plasmodesmatal canals (By similarity).	FALSE
maker-Contig10-snap-gene-178.19	black	--	-0.532206	0.00246803	--	-0.819355	3.08021e-08	--	-0.920814	5.72269e-13	--	-0.875778	2.35011e-10	0.618003	0.000273539	A0A1I9LMU3	A0A1I9LMU3	53.425	Alpha/beta-Hydrolases superfamily protein.	FALSE
maker-Contig10-snap-gene-191.20	black	--	-0.0435955	0.819067	--	-0.699473	1.69993e-05	--	-0.417951	0.0215462	--	-0.718343	7.81752e-06	0.464815	0.00965502	Q9XI55	F9L1.8	58.163	FAD/NAD(P)-binding oxidoreductase.	FALSE
maker-Contig10-snap-gene-219.14	black	--	-0.249424	0.183774	--	-0.107267	0.572622	--	-0.87696	2.07143e-10	--	-0.81952	3.04428e-08	0.622567	0.000238953	Q03250	RBG7	50	Glycine-rich RNA-binding protein 7; Plays a role in RNA transcription or processing during stress. Binds RNAs and DNAs sequence with a preference to single- stranded nucleic acids. Displays strong affinity to poly(U) and poly(G) sequence. Involved in mRNA alternative splicing of numerous targets by modulating splice site selection. Negatively regulates the circadian oscillations of its own transc…	FALSE
maker-Contig10-snap-gene-231.16	black	--	-0.32877	0.0760772	--	-0.130546	0.491704	--	-0.698806	1.74541e-05	--	-0.712425	1.00395e-05	0.607221	0.000373381	--	--	--	--	FALSE
maker-Contig10-snap-gene-241.15	black	--	-0.39836	0.0292316	--	-0.970538	7.59527e-19	--	-0.730154	4.65546e-06	-3.13669	-0.971133	5.72654e-19	0.808695	6.40651e-08	--	--	--	--	FALSE
maker-Contig10-snap-gene-25.8	black	--	-0.551324	0.00158973	--	-0.959702	5.69855e-17	--	-0.908722	3.87783e-12	-2.49912	-0.977444	1.88291e-20	0.792035	1.84594e-07	Q9ZUI1	ASG1-2	44.72	ATP-dependent DNA helicase.	FALSE
maker-Contig10-snap-gene-275.40	black	--	0.115744	0.542479	-2.91786	-0.963402	1.51367e-17	-9.42274	-0.973086	2.17392e-19	--	-0.933829	5.0272e-14	0.852844	2.17258e-09	Q2LAE1	ASHH2	24.107	Histone-lysine N-methyltransferase ASHH2; Histone methyltransferase involved in di and tri-methylation of 'Lys-36' of histone H3 (H3K36me2 and H3K36me3). Binds to H3 already mono- or di-methylated on 'Lys-4'(H3K4me1 or H3K4me2), but not to H3K4me3. H3K4me and H3K36me represent specific tags for epigenetic transcriptional activation. Regulates positively FLC transcription to prevent early flowerin…	FALSE
maker-Contig10-snap-gene-294.41	black	--	-0.02789	0.883687	--	-0.618774	0.000267403	--	-0.662531	6.64328e-05	--	-0.696923	1.87965e-05	0.720046	7.26621e-06	Q8RXT9	F1K23.17	41.624	GDSL esterase/lipase At1g28590.	FALSE
maker-Contig10-snap-gene-295.11	black	--	-0.20218	0.28397	-2.19336	-0.974979	7.92206e-20	-1.75273	-0.969447	1.25468e-18	-2.55123	-0.977718	1.58954e-20	0.692543	2.22854e-05	Q9FHI1	MOB1A	86.916	MOB kinase activator-like 1A; Plays a key role in regulation of cell expansion and cell division. Required for proper plant development, the correct patterning of the root meristem and the control of root growth. Involved in both sporogenesis and gametogenesis.	TRUE
maker-Contig10-snap-gene-295.8	black	--	-0.211069	0.262876	--	-0.965647	6.32605e-18	--	-0.701354	1.57746e-05	--	-0.931314	8.34328e-14	0.584724	0.000690296	Q9ZUF4	RIPK	70.695	Serine/threonine-protein kinase RIPK; Serine/threonine-protein kinase involved in disease resistance. During Pseudomonas syringae infection, and in response to the bacterial effectors AvrB and AvrRpm1, RIPK phosphorylates the host target RIN4, which subsequently activates RPM1-dependent effector- triggered immunity (ETI). Seems to act as negative regulator of plant basal defense responses and may…	FALSE
maker-Contig10-snap-gene-302.56	black	--	-0.0241753	0.899094	--	-0.773791	5.30127e-07	--	-0.594556	0.000530646	--	-0.874706	2.63245e-10	0.542476	0.00195493	Q944L5	T24P13.27	64.045	Ribosomal L32p protein family.	FALSE
maker-Contig10-snap-gene-330.30	black	--	-0.589079	0.000615019	--	-0.835274	9.39895e-09	--	-0.922428	4.33301e-13	-3.72952	-0.96354	1.43732e-17	0.791475	1.90963e-07	O64637	CYP76C2	46.421	Cytochrome P450 76C2; Belongs to the cytochrome P450 family.	FALSE
maker-Contig10-snap-gene-34.37	black	--	-0.302016	0.104792	--	-0.898145	1.68301e-11	--	-0.987439	5.52318e-24	--	-0.159108	0.401015	0.413222	0.0232288	F4K000	MJC20.7	64.024	Metal-dependent protein hydrolase.	FALSE
maker-Contig10-snap-gene-351.38	black	--	-0.0994136	0.601203	--	-0.695116	2.01713e-05	--	-0.878612	1.7325e-10	--	-0.939898	1.35802e-14	0.833743	1.05917e-08	--	--	--	--	FALSE
maker-Contig10-snap-gene-37.13	black	--	-0.40481	0.026488	-4.1767	-0.907117	4.89914e-12	--	-0.793708	1.66706e-07	--	-0.856577	1.55325e-09	0.801982	9.93044e-08	--	--	--	--	FALSE
maker-Contig10-snap-gene-372.2	black	--	-0.388899	0.0336706	--	-0.672468	4.69071e-05	--	-0.709094	1.15261e-05	--	-0.843806	4.71918e-09	0.658409	7.64654e-05	--	--	--	--	FALSE
maker-Contig10-snap-gene-379.56	black	--	-0.121053	0.523986	-2.53817	-0.985278	5.02752e-23	-2.18471	-0.98338	2.7157e-22	-2.62958	-0.985943	2.64401e-23	0.877864	1.87921e-10	--	--	--	--	TRUE
maker-Contig10-snap-gene-380.36	black	--	0.03351	0.860458	--	-0.930733	9.35206e-14	--	-0.973259	1.98865e-19	-2.74304	-0.972656	2.70704e-19	0.831122	1.29599e-08	--	--	--	--	FALSE
maker-Contig10-snap-gene-391.32	black	--	-0.662708	6.60285e-05	--	-0.722712	6.47321e-06	--	-0.942076	8.21043e-15	--	-0.968364	2.03011e-18	0.677162	3.96161e-05	Q9LY31	F27H5_130	66.667	Alpha/beta-Hydrolases superfamily protein.	FALSE
maker-Contig10-snap-gene-4.51	black	--	-0.164794	0.384173	--	-0.678494	3.77414e-05	--	-0.192831	0.307292	--	-0.741258	2.78953e-06	0.634966	0.000163734	Q9LE70	F10B6.4	28.231	Early endosome antigen.	FALSE
maker-Contig10-snap-gene-403.7	black	--	-0.693009	2.18881e-05	--	-0.87855	1.74433e-10	--	-0.978119	1.23545e-20	--	-0.996376	1.61137e-31	0.745245	2.30645e-06	F4I3Z5	SKI3	47.297	Tetratricopeptide repeat protein SKI3; Component of the SKI complex which is thought to be involved in exosome-mediated RNA decay and associates with transcriptionally active genes in a manner dependent on PAF1 complex (PAF1C).	FALSE
maker-Contig10-snap-gene-405.23	black	--	-0.346529	0.0606602	--	-0.932595	6.46133e-14	--	-0.680285	3.53453e-05	--	-0.950234	1.03139e-15	0.647483	0.000109906	Q8GT75	F4B14.110	52.212	NEP1-interacting protein 1; Intrinsic thylakoid membrane protein that fixes RPOT2 on the stromal side of the thylakoid membrane.	FALSE
maker-Contig10-snap-gene-414.48	black	--	-0.175797	0.352768	--	-0.933886	4.96869e-14	--	-0.90128	1.10829e-11	-3.00816	-0.951783	6.68775e-16	0.772274	5.76238e-07	F4JI10	F2N1.22	44.812	Protein kinase superfamily protein; Belongs to the protein kinase superfamily.	FALSE
maker-Contig10-snap-gene-427.0	black	--	-0.184803	0.328247	--	0.0938243	0.621906	--	-0.968921	1.5887e-18	-9.20572	-0.985425	4.37609e-23	0.703093	1.47134e-05	Q84VW5	MED32	49.324	Mediator of RNA polymerase II transcription subunit 32; Component of the Mediator complex, a coactivator involved in the regulated transcription of nearly all RNA polymerase II-dependent genes. Mediator functions as a bridge to convey information from gene- specific regulatory proteins to the basal RNA polymerase II transcription machinery. The Mediator complex, having a compact conformation in i…	FALSE
maker-Contig10-snap-gene-447.74	black	--	-0.39671	0.0299697	--	-0.787184	2.46791e-07	--	-0.945408	3.65713e-15	-4.37642	-0.974616	9.66979e-20	0.834573	9.92835e-09	Q9ZVT8	RF4	30.952	Putative E3 ubiquitin-protein ligase RF4.	FALSE
maker-Contig10-snap-gene-450.16	black	--	-0.452298	0.0120919	--	-0.796172	1.43226e-07	--	-0.797884	1.28733e-07	--	-0.87861	1.73301e-10	0.570949	0.000984231	Q9LH80	Q9LH80_ARATH	49.153	Transmembrane protein.	FALSE
maker-Contig10-snap-gene-517.16	black	--	-0.125866	0.507494	-2.35476	-0.981353	1.34311e-21	--	-0.863598	8.05003e-10	--	-0.859189	1.22135e-09	0.619716	0.00026007	--	--	--	--	FALSE
maker-Contig10-snap-gene-521.45	black	--	-0.70045	1.63529e-05	-1.57219	-0.96244	2.16396e-17	-2.20828	-0.977453	1.8723e-20	-1.55804	-0.968966	1.55684e-18	0.755043	1.42379e-06	P20115	CSY4	81.184	Citrate synthase 4, mitochondrial; Belongs to the citrate synthase family.	TRUE
maker-Contig10-snap-gene-529.44	black	--	-0.589498	0.000608176	--	-0.910734	2.87469e-12	--	-0.92532	2.5922e-13	-2.28841	-0.952049	6.19901e-16	0.686238	2.83296e-05	Q9ZQ96	UGT73C3	44.792	UDP-glycosyltransferase 73C3; Belongs to the UDP-glycosyltransferase family.	FALSE
maker-Contig10-snap-gene-54.68	black	--	-0.371948	0.0429755	--	-0.967207	3.3321e-18	--	-0.968605	1.82682e-18	-2.41366	-0.97914	6.36891e-21	0.895202	2.46114e-11	Q9SJW9	CDT1A	38.899	CDT1-like protein a, chloroplastic; Member of the pre-replication complex. Component of the plastid division machinery. Promotes polyloidization and regulates endoreduplication. Involved in the coordination of cell and plastid division.	FALSE
maker-Contig10-snap-gene-568.37	black	--	-0.48665	0.00639049	-4.95759	-0.857823	1.38577e-09	-7.0981	-0.866877	5.84787e-10	-5.3329	-0.861358	9.96607e-10	0.827481	1.70583e-08	--	--	--	--	TRUE
maker-Contig10-snap-gene-575.9	black	--	-0.611775	0.000327842	--	-0.981893	8.92788e-22	--	-0.985016	6.42957e-23	-2.28503	-0.988095	2.61545e-24	0.828358	1.59754e-08	F4ILW4	T11A7.7	45.913	Uncharacterized protein.	FALSE
maker-Contig10-snap-gene-6.57	black	--	0.00033769	0.998587	--	-0.77331	5.44381e-07	--	-0.636071	0.00015818	--	-0.638353	0.000147246	0.608704	0.000357972	Q8H0V6	ABCF3	76.554	ABC transporter F family member 3; Belongs to the ABC transporter superfamily. ABCF family. EF3 (TC 3.A.1.121) subfamily.	FALSE
maker-Contig10-snap-gene-68.74	black	--	-0.0174993	0.926871	--	-0.955554	2.18955e-16	--	-0.964932	8.40362e-18	--	-0.886931	6.76299e-11	0.70994	1.1131e-05	Q94AI6	SEC6	69.811	Exocyst complex component SEC6; Component of the exocyst complex involved in the docking of exocytic vesicles with fusion sites on the plasma membrane during regulated or polarized secretion. Involved in polarized cell growth and organ morphogenesis. During cytokinesis, involved in cell plate initiation, cell plate maturation and formation of new primary cell wall; Belongs to the SEC6 family.	FALSE
maker-Contig10-snap-gene-76.20	black	--	-0.323632	0.0810571	-7.25517	-0.912979	2.04095e-12	-3.73145	-0.900289	1.26664e-11	-6.71148	-0.911626	2.51152e-12	0.818526	3.26635e-08	--	--	--	--	TRUE
maker-Contig10-snap-gene-79.8	black	--	-0.155655	0.411445	--	-0.669676	5.17937e-05	--	-0.978189	1.182e-20	--	-0.924901	2.79638e-13	0.672771	4.64039e-05	Q06588	ACO4	64.118	1-aminocyclopropane-1-carboxylate oxidase 4; Enzyme involved in the ethylene biosynthesis. May promote stem elongation by maximizing the extensibility cells, possibly by activating ethylene biosynthesis, in response to very-long-chain fatty acids (VLCFAs C20:0 to C30:0); Belongs to the iron/ascorbate-dependent oxidoreductase family.	FALSE
maker-Contig10-snap-gene-89.73	black	--	-0.148279	0.434223	-2.67078	-0.949573	1.23541e-15	-7.41456	-0.967154	3.40779e-18	-5.07153	-0.96388	1.26293e-17	0.920522	6.01496e-13	--	--	--	--	TRUE
maker-Contig1016-snap-gene-0.1	black	--	-0.715426	8.85013e-06	--	-0.900311	1.26288e-11	-2.7376	-0.938896	1.70109e-14	-3.975	-0.949555	1.2416e-15	0.772518	5.68575e-07	Q9SG80	ASD1	54.478	Alpha-L-arabinofuranosidase 1; May be involved in the coordinated dissolution of the cell wall matrix during abscission and in the secondary cell wall formation in xylem vessels. Prefers arabinoxylan, but may also use pectic arabinans as substrates.	FALSE
maker-Contig1033-augustus-gene-0.48	black	--	-0.0694672	0.71529	--	-0.136725	0.471251	--	-0.935762	3.35969e-14	-7.27454	-0.978966	7.14767e-21	0.603748	0.000411765	Q9M837	T27C4.15	36.905	RNA-binding (RRM/RBD/RNP motifs) family protein.	FALSE
maker-Contig1061-augustus-gene-0.1	black	--	-0.474487	0.00806806	-3.48654	-0.761414	1.02801e-06	--	-0.607166	0.000373958	--	-0.509505	0.00402946	0.585169	0.000682246	--	--	--	--	FALSE
maker-Contig1065-augustus-gene-0.45	black	--	-0.035078	0.853996	-2.35578	-0.985707	3.33318e-23	-1.68347	-0.978392	1.03843e-20	-4.19261	-0.989499	4.55177e-25	0.907016	4.97167e-12	Q8GUP0	F11A6.2	57.407	Tetratricopeptide repeat (TPR)-containing protein.	TRUE
maker-Contig1110-augustus-gene-0.64	black	--	-0.412122	0.0236352	-1.83446	-0.975356	6.41979e-20	--	-0.963607	1.40136e-17	--	-0.982196	7.0657e-22	0.849969	2.79594e-09	Q84WP5	F2H17.6	40.086	CASP-like protein 4A3; Belongs to the Casparian strip membrane proteins (CASP) family.	FALSE
maker-Contig1119-snap-gene-2.18	black	--	-0.215497	0.25276	--	-0.928072	1.55917e-13	-5.1897	-0.928072	1.55917e-13	--	-0.813006	4.79073e-08	0.638842	0.000144991	O64757	F19I3.16	30.375	Disease resistance family protein / LRR family protein.	FALSE
maker-Contig1119-snap-gene-3.50	black	--	-0.104258	0.583501	--	-0.910376	3.03353e-12	-2.76318	-0.951304	7.65736e-16	-3.78617	-0.960035	5.08303e-17	0.821721	2.60123e-08	C0LGT6	EFR	40.029	LRR receptor-like serine/threonine-protein kinase EFR; Constitutes the pattern-recognition receptor (PPR) that determines the specific perception of elongation factor Tu (EF-Tu), a potent elicitor of the defense response to pathogen-associated molecular patterns (PAMPs). Reduces transformation by Rhizobium radiobacter probably by inducing plant defense during the interaction. Binding to the effec…	FALSE
maker-Contig1119-snap-gene-3.51	black	--	0.0229759	0.904077	--	-0.929913	1.09712e-13	-3.75189	-0.965189	7.59417e-18	--	-0.836827	8.31516e-09	0.698482	1.76785e-05	--	--	--	--	FALSE
maker-Contig112-snap-gene-0.16	black	--	0.113878	0.54905	--	-0.970724	6.9586e-19	--	-0.984759	8.1434e-23	--	-0.881143	1.31099e-10	0.82095	2.7492e-08	F4J1H7	TRZ4	55.626	tRNAse Z TRZ4, mitochondrial; Zinc phosphodiesterase, which displays tRNA 3'-processing endonuclease activity. Involved in tRNA maturation, by removing a 3'- trailer from precursor tRNA. Can process the mitochondrial tRNA-like structures (t-elements).	FALSE
maker-Contig1125-snap-gene-0.8	black	--	-0.373074	0.0422998	--	-0.842887	5.09245e-09	--	-0.870178	4.20314e-10	--	-0.851254	2.49937e-09	0.662228	6.71266e-05	F4JJ02	F4JJ02_ARATH	36.364	RING/U-box superfamily protein.	FALSE
maker-Contig12-augustus-gene-116.22	black	--	-0.240158	0.201139	--	-0.883797	9.72057e-11	--	-0.838731	7.14372e-09	--	0.178219	0.346069	0.484764	0.00662935	Q9LRJ9	CRRSP38	29.091	Cysteine-rich repeat secretory protein 38.	FALSE
maker-Contig12-augustus-gene-129.54	black	--	-0.113073	0.551893	--	-0.442744	0.0142813	--	-0.468384	0.00904135	--	-0.481615	0.00704502	0.6644	6.22848e-05	Q6DBE3	T18A20.9	42.094	Remorin family protein.	FALSE
maker-Contig12-augustus-gene-157.35	black	--	-0.120417	0.526185	--	-0.657839	7.79532e-05	--	-0.89386	2.91619e-11	--	-0.826127	1.88636e-08	0.70436	1.39809e-05	Q38805	MT2B	52.727	Metallothionein-like protein 2B; Metallothioneins have a high content of cysteine residues that bind various heavy metals (Probable). Functions as metal chelator of copper (Cu) and zinc (Zn). Functions cooperatively with the phytochelatin synthase PCS1 to protect plants from Cu and cadmium toxicity. Plays a role in Cu homeostasis, specifically in the remobilization of Cu from senescing leaves. Th…	FALSE
maker-Contig12-augustus-gene-158.2	black	--	-0.0329784	0.86265	-2.19744	-0.98531	4.87914e-23	-2.4193	-0.987285	6.54321e-24	-1.96538	-0.972561	2.84032e-19	0.773007	5.53515e-07	Q8LDR3	CYP23	73.846	Peptidyl-prolyl cis-trans isomerase CYP23; PPIases accelerate the folding of proteins. It catalyzes the cis-trans isomerization of proline imidic peptide bonds in oligopeptides (By similarity); Belongs to the cyclophilin-type PPIase family.	TRUE
maker-Contig12-augustus-gene-158.5	black	--	-0.337735	0.0679554	--	-0.941852	8.65266e-15	-1.93334	-0.966654	4.19839e-18	-2.4218	-0.972059	3.64875e-19	0.921202	5.356e-13	Q9ZP55	DRP4C	55.031	Dynamin-related protein 4C; Putative microtubule-associated force-producing protein, able to bind and hydrolyze GTP; Belongs to the TRAFAC class dynamin-like GTPase superfamily. Dynamin/Fzo/YdjA family.	FALSE
maker-Contig12-augustus-gene-158.6	black	--	-0.227218	0.227235	--	-0.783345	3.08945e-07	--	-0.878006	1.85041e-10	-2.69964	-0.947898	1.93183e-15	0.719059	7.58135e-06	Q8LDR3	CYP23	76	Peptidyl-prolyl cis-trans isomerase CYP23; PPIases accelerate the folding of proteins. It catalyzes the cis-trans isomerization of proline imidic peptide bonds in oligopeptides (By similarity); Belongs to the cyclophilin-type PPIase family.	FALSE
maker-Contig12-augustus-gene-159.40	black	--	-0.275365	0.140806	--	-0.520782	0.00317181	--	-0.479441	0.00734462	--	-0.447715	0.0131043	0.523665	0.00297964	--	--	--	--	FALSE
maker-Contig12-augustus-gene-2.41	black	--	-0.313036	0.092115	-2.12145	-0.890047	4.66504e-11	-2.19901	-0.893899	2.90178e-11	--	-0.754658	1.45166e-06	0.886902	6.78622e-11	P25860	MT2A	48.387	Metallothionein-like protein 2A; Metallothioneins have a high content of cysteine residues that bind various heavy metals (Probable). Functions as metal chelator of copper (Cu) and zinc (Zn). Plays a role in Cu homeostasis, specifically in the remobilization of Cu from senescing leaves. The mobilization of Cu from internal sources is important for seed development.	FALSE
maker-Contig12-augustus-gene-205.26	black	--	0.0898134	0.63694	--	-0.955831	2.00907e-16	--	-0.867687	5.39707e-10	-2.6038	-0.975921	4.65561e-20	0.893811	2.93404e-11	Q9LRR4	RPPL1	36.044	Putative disease resistance RPP13-like protein 1; Potential disease resistance protein; Belongs to the disease resistance NB-LRR family. RPP13 subfamily.	FALSE
maker-Contig12-augustus-gene-207.15	black	--	-0.245058	0.191821	-2.25884	-0.958687	8.02133e-17	--	-0.937676	2.22608e-14	-3.09202	-0.97018	8.97461e-19	0.921748	4.87558e-13	Q9LRR4	RPPL1	36.044	Putative disease resistance RPP13-like protein 1; Potential disease resistance protein; Belongs to the disease resistance NB-LRR family. RPP13 subfamily.	FALSE
maker-Contig12-augustus-gene-215.32	black	--	-0.149755	0.42961	--	-0.940356	1.22352e-14	-2.98204	-0.994037	1.69715e-28	--	-0.968611	1.82154e-18	0.854322	1.90447e-09	--	--	--	--	FALSE
maker-Contig12-augustus-gene-247.5	black	--	0.122725	0.518227	--	-0.722723	6.47015e-06	--	-0.45456	0.0116171	--	-0.82827	1.60812e-08	0.621067	0.000249872	O23337	PCMP-H3	43.478	Pentatricopeptide repeat-containing protein At4g14820; Belongs to the PPR family. PCMP-H subfamily.	FALSE
maker-Contig12-augustus-gene-27.16	black	--	-0.346467	0.060709	--	-0.944956	4.09304e-15	--	-0.941805	8.74859e-15	--	-0.983326	2.84057e-22	0.66842	5.4137e-05	--	--	--	--	FALSE
maker-Contig12-augustus-gene-276.5	black	--	-0.000918511	0.996157	--	-0.868023	5.21973e-10	--	-0.90991	3.25237e-12	--	-0.704506	1.38989e-05	0.647264	0.000110693	--	--	--	--	FALSE
maker-Contig12-augustus-gene-28.49	black	--	-0.658246	7.68892e-05	--	-0.975657	5.4162e-20	--	-0.967518	2.92218e-18	-3.00748	-0.973393	1.85502e-19	0.755419	1.39712e-06	--	--	--	--	FALSE
maker-Contig12-augustus-gene-3.54	black	--	-0.264329	0.15809	--	-0.86918	4.6489e-10	--	-0.860622	1.0682e-09	--	-0.708637	1.17451e-05	0.873041	3.13336e-10	P25860	MT2A	48.387	Metallothionein-like protein 2A; Metallothioneins have a high content of cysteine residues that bind various heavy metals (Probable). Functions as metal chelator of copper (Cu) and zinc (Zn). Plays a role in Cu homeostasis, specifically in the remobilization of Cu from senescing leaves. The mobilization of Cu from internal sources is important for seed development.	FALSE
maker-Contig12-augustus-gene-31.16	black	--	-0.460796	0.0103878	--	-0.972366	3.13213e-19	--	-0.97214	3.50493e-19	-2.71731	-0.970384	8.16027e-19	0.843634	4.78721e-09	--	--	--	--	FALSE
maker-Contig12-augustus-gene-332.10	black	--	-0.0217782	0.909056	--	-0.233366	0.214565	--	-0.447214	0.0132192	--	-0.344244	0.0624937	0.324328	0.0803685	Q84M95	PBL28	37.931	Probable serine/threonine-protein kinase PBL28; May be involved in plant defense signaling.	FALSE
maker-Contig12-augustus-gene-337.18	black	--	-0.217377	0.248544	--	-0.727661	5.20512e-06	--	-0.982184	7.13149e-22	--	-0.978938	7.27981e-21	0.577447	0.000834186	Q8H0S3	T25N20.17	69.962	Protein transport protein SEC23; Component of the coat protein complex II (COPII) which promotes the formation of transport vesicles from the endoplasmic reticulum (ER). The coat has two main functions, the physical deformation of the endoplasmic reticulum membrane into vesicles and the selection of cargo molecules; Belongs to the SEC23/SEC24 family. SEC23 subfamily.	FALSE
maker-Contig12-augustus-gene-347.49	black	--	-0.0581495	0.760196	--	-0.622141	0.000242014	--	-0.878456	1.76231e-10	--	-0.860234	1.10783e-09	0.772241	5.77253e-07	Q9ZUI4	T2K10.14	58.804	3'-5'-exoribonuclease family protein.	FALSE
maker-Contig12-augustus-gene-347.50	black	--	-0.0838544	0.659538	--	-0.752856	1.58869e-06	--	-0.696017	1.94749e-05	--	-0.635548	0.000160788	0.782837	3.18153e-07	Q93Y16	F13K9.28	69.571	Probable pre-mRNA-splicing factor ATP-dependent RNA helicase DEAH4; May be involved in pre-mRNA splicing; Belongs to the DEAD box helicase family. DEAH subfamily. PRP22 sub-subfamily.	FALSE
maker-Contig12-augustus-gene-35.27	black	--	-0.715755	8.72792e-06	--	-0.981275	1.42346e-21	-2.14613	-0.975236	6.86643e-20	-2.42416	-0.986817	1.08227e-23	0.770886	6.21534e-07	P30186	PAD1	47.143	Proteasome subunit alpha type-7-A; The proteasome is a multicatalytic proteinase complex which is characterized by its ability to cleave peptides with Arg, Phe, Tyr, Leu, and Glu adjacent to the leaving group at neutral or slightly basic pH. The proteasome has an ATP-dependent proteolytic activity. Mediates the association of the SCF(TIR1) E3 ubiquitin ligase complex with the proteasome.	FALSE
maker-Contig12-augustus-gene-362.33	black	--	-0.235631	0.210022	--	-0.456197	0.0112831	--	-0.714069	9.37102e-06	--	-0.803096	9.24458e-08	0.72603	5.5958e-06	Q9ZW74	PUX11	45.946	Plant UBX domain-containing protein 11.	FALSE
maker-Contig12-augustus-gene-364.1	black	--	-0.274539	0.142051	--	-0.740758	2.85617e-06	--	-0.960884	3.78387e-17	--	-0.976427	3.47029e-20	0.739031	3.09759e-06	O04922	GPX2	74.251	Probable glutathione peroxidase 2; May constitute a glutathione peroxidase-like protective system against oxidative stresses; Belongs to the glutathione peroxidase family.	FALSE
maker-Contig12-augustus-gene-369.38	black	--	-0.30136	0.105586	--	-0.735939	3.57638e-06	-1.87046	-0.945902	3.23005e-15	--	-0.860128	1.11888e-09	0.736948	3.41329e-06	O49429	MORF1	43.636	Multiple organellar RNA editing factor 1, mitochondrial; Involved in organellar RNA editing. Required for the processing of numerous RNA editing sites in mitochondria. Binds to the mitochondrial MEF19 and MEF21 factors, two pentatricopeptide repeat-containing proteins involved in RNA editing.	FALSE
maker-Contig12-augustus-gene-37.17	black	--	-0.316591	0.0882842	--	-0.693039	2.18628e-05	--	-0.111428	0.557732	-3.23552	-0.831548	1.25449e-08	0.58174	0.000746422	--	--	--	--	FALSE
maker-Contig12-augustus-gene-376.34	black	--	0.0119224	0.950141	--	-0.744177	2.42779e-06	--	-0.478812	0.00743332	--	-0.722896	6.42142e-06	0.756957	1.2924e-06	Q9XI96	PERK7	37.398	Proline-rich receptor-like protein kinase PERK7; Belongs to the protein kinase superfamily. Ser/Thr protein kinase family.	FALSE
maker-Contig12-augustus-gene-40.12	black	--	-0.276701	0.138811	--	-0.876317	2.21918e-10	--	-0.944298	4.81409e-15	--	-0.950184	1.04558e-15	0.697656	1.82631e-05	--	--	--	--	FALSE
maker-Contig12-augustus-gene-435.12	black	--	-0.601013	0.000444401	-1.55809	-0.989377	5.35035e-25	-1.75488	-0.994067	1.58053e-28	-1.7492	-0.993225	1.00906e-27	0.889408	5.03902e-11	Q8L3W1	VRN1	29.477	B3 domain-containing transcription factor VRN1; Involved in the regulation of vernalization. Acts as transcriptional repressor of FLC, a major target of the vernalization pathway. Binds DNA in vitro in a non-sequence-specific manner.	TRUE
maker-Contig12-augustus-gene-491.6	black	--	-0.450914	0.0123906	--	-0.874794	2.60821e-10	-2.02826	-0.893623	3.00419e-11	--	-0.885052	8.41697e-11	0.77512	4.92558e-07	Q946Y7	SYP61	59.184	Syntaxin-61; Vesicle trafficking protein that functions in the secretory pathway. Involved in osmotic stress tolerance and in abscisic acid (ABA) regulation of stomatal responses; Belongs to the syntaxin family.	FALSE
maker-Contig12-augustus-gene-493.34	black	--	-0.0188416	0.921279	--	-0.587447	0.000642334	-6.28593	-0.993599	4.56745e-28	-4.15905	-0.993025	1.51482e-27	0.775532	4.81388e-07	--	--	--	--	FALSE
maker-Contig12-augustus-gene-552.14	black	--	0.108611	0.567792	--	-0.873325	3.04191e-10	--	-0.631279	0.000183523	--	-0.947183	2.32756e-15	0.806029	7.63979e-08	--	--	--	--	FALSE
maker-Contig12-augustus-gene-553.45	black	--	-0.268793	0.150926	-1.57853	-0.989806	3.01346e-25	--	-0.992366	5.33636e-27	-1.78306	-0.986354	1.75025e-23	0.695677	1.97354e-05	Q9SCT5	T18N14.110	38.889	Saposin B domain-containing protein.	FALSE
maker-Contig12-augustus-gene-91.12	black	--	-0.446276	0.0134365	--	-0.555723	0.00143136	--	-0.996218	2.93265e-31	--	-0.978873	7.59927e-21	0.57483	0.000892009	F4KCY6	F4KCY6_ARATH	44.541	RING/U-box superfamily protein.	FALSE
maker-Contig12-snap-gene-111.20	black	--	-0.223108	0.235979	-7.69919	-0.996815	2.65042e-32	--	-0.98329	2.9266e-22	--	-0.983832	1.85057e-22	0.75819	1.21371e-06	Q9LRR4	RPPL1	27.449	Putative disease resistance RPP13-like protein 1; Potential disease resistance protein; Belongs to the disease resistance NB-LRR family. RPP13 subfamily.	FALSE
maker-Contig12-snap-gene-13.47	black	--	-0.194	0.304312	--	-0.445289	0.0136683	--	-0.588212	0.000629391	-5.76476	-0.894051	2.84708e-11	0.754892	1.43468e-06	--	--	--	--	FALSE
maker-Contig12-snap-gene-135.2	black	--	-0.190412	0.313516	--	-0.752168	1.64406e-06	--	-0.930171	1.04356e-13	--	-0.959984	5.17345e-17	0.766339	7.93668e-07	Q9C5V5	GLR2.8	42.343	Glutamate receptor 2.8; Glutamate-gated receptor that probably acts as non-selective cation channel. May be involved in light-signal transduction and calcium homeostasis via the regulation of calcium influx into cells.	FALSE
maker-Contig12-snap-gene-197.11	black	--	-0.253188	0.17703	-3.416	-0.855193	1.76096e-09	-3.54949	-0.858696	1.27847e-09	-2.19106	-0.816975	3.6422e-08	0.792195	1.82816e-07	P56806	rps16	66.667	30S ribosomal protein S16, chloroplastic.	TRUE
maker-Contig12-snap-gene-391.5	black	--	-0.182872	0.333414	-3.71218	-0.990564	1.02582e-25	-6.57647	-0.994584	4.42764e-29	-1.85071	-0.987639	4.414e-24	0.923574	3.54361e-13	--	--	--	--	TRUE
maker-Contig12-snap-gene-398.22	black	--	-0.543324	0.00191699	-8.91773	-0.987481	5.27222e-24	--	-0.932921	6.05002e-14	-8.37405	-0.987394	5.80637e-24	0.892241	3.56771e-11	--	--	--	--	FALSE
maker-Contig12-snap-gene-428.38	black	--	0.101932	0.591973	-10.0737	-0.997766	1.85748e-34	-2.27084	-0.995849	1.07516e-30	-8.63737	-0.997752	2.03069e-34	0.796733	1.38323e-07	--	--	--	--	TRUE
maker-Contig12-snap-gene-437.3	black	--	-0.144488	0.446193	--	-0.866837	5.87109e-10	--	-0.983888	1.76361e-22	--	-0.968185	2.19441e-18	0.749254	1.8983e-06	--	--	--	--	FALSE
maker-Contig12-snap-gene-530.12	black	--	-0.149311	0.430995	-2.08476	-0.919451	7.20596e-13	--	-0.911837	2.4323e-12	-7.22652	-0.969707	1.11528e-18	0.828351	1.59837e-08	Q8LPN7	MPN9.19	35.106	E3 ubiquitin-protein ligase RING1-like; E3 ubiquitin-protein ligase which accepts ubiquitin from an E2 ubiquitin-conjugating enzyme in the form of a thioester and then directly transfers the ubiquitin to targeted substrates. Promotes polyubiquitination of target proteins.	FALSE
maker-Contig12-snap-gene-540.23	black	--	-0.429241	0.0179311	-3.39239	-0.964489	9.99142e-18	-2.82698	-0.960738	3.98322e-17	-2.81576	-0.961542	2.99542e-17	0.80992	5.90325e-08	Q8L5Z3	M3E9.170	41.772	RING/U-box superfamily protein.	TRUE
maker-Contig12-snap-gene-543.0	black	--	-0.57259	0.000944263	--	-0.767906	7.29987e-07	--	-0.858906	1.25383e-09	--	-0.858073	1.35427e-09	0.671651	4.82932e-05	Q9M3D9	F18N11.160	64.343	Exostosin family protein; Belongs to the glycosyltransferase 47 family.	FALSE
maker-Contig12-snap-gene-549.10	black	--	-0.145559	0.442795	-8.70835	-0.887931	6.01034e-11	-9.03978	-0.887931	6.01034e-11	-9.12647	-0.887931	6.01034e-11	0.837081	8.14938e-09	F4J4V1	TPR10	32.397	Ankyrin repeat family protein.	TRUE
maker-Contig12-snap-gene-6.16	black	--	0.083828	0.659639	--	-0.956974	1.4019e-16	--	-0.952196	5.94392e-16	-2.21746	-0.987834	3.53772e-24	0.793548	1.6835e-07	Q84MD7	F3N23.8	48.214	Survival protein SurE-like phosphatase/nucleotidase.	FALSE
maker-Contig12-snap-gene-7.1	black	--	-0.455392	0.0114462	--	-0.280645	0.133041	--	-0.91989	6.69325e-13	-3.31239	-0.945623	3.4648e-15	0.596431	0.000504209	F4HNZ9	F13K23.18	47.14	ARM repeat superfamily protein.	FALSE
maker-Contig12-snap-gene-91.39	black	--	0.111817	0.55635	--	-0.977189	2.20003e-20	-2.86546	-0.991687	1.75167e-26	--	-0.930668	9.47249e-14	0.686228	2.83404e-05	P0DI18	RDL6-2	27.313	Probable disease resistance protein RDL6; Potential disease resistance protein; Belongs to the disease resistance NB-LRR family.	FALSE
maker-Contig146-augustus-gene-0.5	black	--	-0.406357	0.0258618	--	-0.962111	2.43986e-17	--	-0.968616	1.81788e-18	--	-0.925718	2.41171e-13	0.850132	2.75655e-09	Q42191	OXA1	34.94	Mitochondrial inner membrane protein OXA1; Required for the insertion of integral membrane proteins into the mitochondrial inner membrane. Essential for activity and assembly of cytochrome c oxidase.	FALSE
maker-Contig158-snap-gene-0.1	black	--	0.0526129	0.782457	--	-0.927953	1.5946e-13	--	-0.926763	1.99055e-13	--	-0.944023	5.14938e-15	0.790924	1.97415e-07	--	--	--	--	FALSE
maker-Contig162-augustus-gene-3.28	black	--	0.0709671	0.709404	--	-0.967249	3.27469e-18	--	-0.967249	3.27469e-18	--	-0.919023	7.73984e-13	0.664491	6.20878e-05	Q94CC1	T1G16.60	56.54	Heparan-alpha-glucosaminide N-acetyltransferase-like protein (DUF1624).	FALSE
maker-Contig162-snap-gene-6.19	black	--	-0.207864	0.270359	--	-0.468146	0.00908123	--	-0.936934	2.61538e-14	--	-0.918151	8.94197e-13	0.82875	1.55114e-08	Q9SV88	F24G24.130	56	Glycine-rich protein.	FALSE
maker-Contig190-augustus-gene-0.63	black	--	-0.178153	0.346252	--	-0.0382637	0.840897	--	-0.781294	3.47701e-07	--	-0.882097	1.1783e-10	0.651766	9.54984e-05	F4IXL3	F4IXL3_ARATH	51.863	Adenylyl cyclase.	FALSE
maker-Contig191-snap-gene-0.48	black	--	-0.0540488	0.776667	--	-0.438291	0.0154094	--	-0.544307	0.0018739	--	-0.668285	5.4393e-05	0.634215	0.000167604	--	--	--	--	FALSE
maker-Contig229-snap-gene-1.15	black	--	-0.0664269	0.727269	--	0.103829	0.585058	--	-0.816557	3.74992e-08	--	-0.835603	9.1586e-09	0.624445	0.000225894	Q9FNG5	MHF15.5	53.191	Thioredoxin superfamily protein.	FALSE
maker-Contig231-snap-gene-0.8	black	--	-0.148673	0.43299	--	-0.17116	0.365812	--	-0.656269	8.21903e-05	--	-0.941439	9.52922e-15	0.684293	3.04701e-05	--	--	--	--	FALSE
maker-Contig25-augustus-gene-10.34	black	--	-0.17166	0.364392	--	-0.944786	4.26896e-15	--	-0.0623804	0.74331	--	-0.858927	1.25138e-09	0.664368	6.23532e-05	Q9FLS0	MBK20.4	27.11	F-box protein At5g07610.	FALSE
maker-Contig25-augustus-gene-110.0	black	--	0.0538353	0.777527	--	-0.933885	4.9697e-14	--	0.301181	0.105803	-5.14733	-0.986926	9.63512e-24	0.785103	2.789e-07	--	--	--	--	FALSE
maker-Contig25-augustus-gene-113.0	black	--	-0.509907	0.00399578	--	-0.862218	9.18546e-10	--	-0.893404	3.08759e-11	--	-0.989681	3.5681e-25	0.681742	3.3498e-05	Q96329	ACX4	79.277	Acyl-coenzyme A oxidase 4, peroxisomal; Catalyzes the desaturation of short-chain acyl-CoAs to 2- trans-enoyl-CoAs. Active on butyryl-CoA (C4), hexanoyl-CoA (C6), and octanoyl-CoA (C8). Has no activity as acyl-CoA dehydrogenase or on crotonyl-CoA (an unsaturated C4:1 carbocyclic ester) or glutaryl-CoA (a dicarboxylic ester).	FALSE
maker-Contig25-augustus-gene-113.12	black	--	0.302387	0.104345	--	0.0567654	0.765745	--	-0.810859	5.54211e-08	--	-0.747974	2.02088e-06	0.638493	0.000146595	Q9ZQC8	T2N18.13	56.078	PLAC8 family protein.	FALSE
maker-Contig25-augustus-gene-114.57	black	--	-0.155065	0.413241	--	-0.78998	2.08951e-07	--	-0.943272	6.17648e-15	--	-0.71652	8.44913e-06	0.731019	4.47732e-06	Q9LX66	HERK1	42.118	Receptor-like protein kinase HERK 1; Receptor-like protein kinase required for cell elongation during vegetative growth, mostly in a brassinosteroid-(BR-) independent manner.	FALSE
maker-Contig25-augustus-gene-119.48	black	--	-0.0832885	0.6617	--	-0.910462	2.99442e-12	-2.81195	-0.964427	1.02363e-17	-2.5229	-0.960511	4.31153e-17	0.789356	2.16911e-07	O23629	H2B	81.169	Histone H2B.6; Core component of nucleosome. Nucleosomes wrap and compact DNA into chromatin, limiting DNA accessibility to the cellular machineries which require DNA as a template. Histones thereby play a central role in transcription regulation, DNA repair, DNA replication and chromosomal stability. DNA accessibility is regulated via a complex set of post-translational modifications of histones…	FALSE
maker-Contig25-augustus-gene-141.12	black	--	-0.380407	0.0381042	--	-0.661426	6.90002e-05	--	-0.902261	9.69748e-12	--	-0.68874	2.57746e-05	0.65076	9.87224e-05	Q15KI9	PHYLLO	26.744	2-succinyl-5-enolpyruvyl-6-hydroxy-3-cyclohexene-1-carboxylate synthase; Multifunctional enzyme required for phylloquinone (vitamin K1) biosynthesis; In the N-terminal section; belongs to the isochorismate synthase family. In the 3rd section; belongs to the mandelate racemase/muconate lactonizing enzyme family. MenC type 1 subfamily.	FALSE
maker-Contig25-augustus-gene-151.57	black	--	-0.185094	0.327471	--	-0.774736	5.03161e-07	--	-0.314432	0.0905957	--	-0.327592	0.0771978	0.490088	0.00597391	Q9FM14	MQB2.12	29.344	E3 ubiquitin-protein ligase SINA-like 11; E3 ubiquitin-protein ligase that mediates ubiquitination and subsequent proteasomal degradation of target proteins. E3 ubiquitin ligases accept ubiquitin from an E2 ubiquitin-conjugating enzyme in the form of a thioester and then directly transfers the ubiquitin to targeted substrates. It probably triggers the ubiquitin-mediated degradation of different s…	FALSE
maker-Contig25-augustus-gene-159.2	black	--	-0.506484	0.00429049	-9.22616	-0.953356	4.24456e-16	-3.87785	-0.946902	2.50295e-15	-8.28228	-0.953323	4.28636e-16	0.882418	1.13655e-10	P93736	TWN2	65.135	Valine--tRNA ligase, mitochondrial 1; Required for embryo development and seed viability.	TRUE
maker-Contig25-augustus-gene-165.10	black	--	-0.311955	0.0933039	--	-0.663118	6.51031e-05	--	-0.289756	0.120386	--	-0.543701	0.00190039	0.548275	0.00170822	Q940X7	RBX1A	81.301	RING-box protein 1a; Component of the SCF (SKP1-CUL1-F-box protein) E3 ubiquitin ligase complex, which mediates the ubiquitination and subsequent proteasomal degradation of target proteins. The SCF complex plays a crucial role in regulating response to auxin and is essential for growth and development. Through the RING-type zinc finger, seems to recruit the E2 ubiquitination enzyme, to the comple…	FALSE
maker-Contig25-augustus-gene-167.15	black	--	-0.526562	0.00279673	--	-0.814484	4.32909e-08	-3.00068	-0.93738	2.3744e-14	-6.07058	-0.950836	8.73074e-16	0.685469	2.91593e-05	--	--	--	--	FALSE
maker-Contig25-augustus-gene-169.6	black	--	-0.293514	0.115434	--	-0.553284	0.00151738	--	-0.942946	6.67764e-15	-11.1941	-0.984	1.60081e-22	0.849506	2.91039e-09	Q84XF3	DRP1B	73.684	Dynamin-related protein 1B; Putative microtubule-associated force-producing protein. Belongs to the TRAFAC class dynamin-like GTPase superfamily. Dynamin/Fzo/YdjA family.	FALSE
maker-Contig25-augustus-gene-170.52	black	--	0.183596	0.331472	--	-0.95433	3.1781e-16	--	-0.913345	1.92867e-12	--	-0.849422	2.9315e-09	0.79215	1.83309e-07	O48962	HYD1	59.231	Probable 3-beta-hydroxysteroid-Delta(8),Delta(7)-isomerase; Catalyzes the conversion of Delta(8)-sterols to their corresponding Delta(7)-isomers; Belongs to the EBP family.	FALSE
maker-Contig25-augustus-gene-198.2	black	--	-0.185132	0.32737	--	-0.695764	1.9668e-05	--	-0.87604	2.28556e-10	--	-0.669529	5.20633e-05	0.555395	0.00144268	Q940N6	T10F18.100	80.645	Fe(3+) dicitrate transport system permease.	FALSE
maker-Contig25-augustus-gene-199.13	black	--	0.209949	0.265474	--	-0.910052	3.18421e-12	--	-0.86378	7.90982e-10	-6.45737	-0.950939	8.48372e-16	0.80735	7.00389e-08	--	--	--	--	FALSE
maker-Contig25-augustus-gene-211.22	black	--	-0.461153	0.0103209	-7.93185	-0.991585	2.07619e-26	-9.19869	-0.991629	1.92933e-26	-10.1786	-0.991644	1.88379e-26	0.873892	2.86728e-10	O04658	NOP5-1	26.702	Probable nucleolar protein 5-1; Required for 60S ribosomal subunit biogenesis; Belongs to the NOP5/NOP56 family.	TRUE
maker-Contig25-augustus-gene-46.31	black	--	-0.26596	0.155446	--	-0.916233	1.22197e-12	--	-0.91555	1.36324e-12	--	-0.765014	8.51376e-07	0.61302	0.000316282	Q8LEK2	ECH	76.796	Golgi apparatus membrane protein-like protein ECHIDNA; Mediates trans-Golgi-network trafficking and cell elongation. Required for keeping the appropriate balance between secretory trafficking and vacuolar targeting of a subset of proteins.	FALSE
maker-Contig25-augustus-gene-65.0	black	--	-0.0098265	0.958898	--	-0.930793	9.24337e-14	-4.02035	-0.987997	2.93382e-24	--	-0.789719	2.12246e-07	0.824537	2.12044e-08	--	--	--	--	FALSE
maker-Contig25-augustus-gene-72.60	black	--	-0.280356	0.133458	--	-0.281887	0.13126	--	-0.859737	1.16056e-09	--	-0.871095	3.82875e-10	0.6453	0.000117969	--	--	--	--	FALSE
maker-Contig25-snap-gene-109.59	black	--	-0.313248	0.091883	--	-0.959644	5.81146e-17	-2.99964	-0.975972	4.52261e-20	-6.98729	-0.981902	8.86628e-22	0.861812	9.54706e-10	Q93YT3	RLP50	29.293	Receptor-like protein 50.	FALSE
maker-Contig25-snap-gene-125.40	black	--	-0.165376	0.382474	--	-0.756211	1.34229e-06	--	-0.227418	0.226815	--	-0.966859	3.85456e-18	0.643244	0.00012604	F4JXE8	MMN10.21	55.556	K-stimulated pyrophosphate-energized sodium pump protein.	FALSE
maker-Contig25-snap-gene-173.4	black	--	-0.552574	0.00154325	--	-0.983443	2.57454e-22	--	-0.981484	1.21827e-21	-1.91334	-0.991095	4.57271e-26	0.752976	1.57922e-06	F4K3A9	K19E20.8	74.461	HAD-superfamily hydrolase, subfamily IG, 5'-nucleotidase.	FALSE
maker-Contig25-snap-gene-180.4	black	--	-0.209373	0.266819	-3.0038	-0.904797	6.81995e-12	--	-0.829977	1.41392e-08	--	-0.782465	3.25065e-07	0.678092	3.82981e-05	Q8H1D4	DBR4	41.622	Double-stranded RNA-binding protein 4; Double-stranded RNA-binding protein involved in RNA-mediated post-transcriptional gene silencing (PTGS). Functions in the trans- acting small interfering RNAs (ta-siRNAs) biogenesis by binding and assisting DICER-LIKE 4 (DCL4). Required for DCL4 activity. Required for the 21 nucleotide ta-siRNAs production of the TAS3 transcript in leaves but not in flowers.…	FALSE
maker-Contig25-snap-gene-190.44	black	--	-0.593047	0.00055281	-2.69669	-0.977333	2.01549e-20	--	-0.746794	2.1402e-06	--	-0.972576	2.81898e-19	0.582788	0.000726274	Q9LYF8	T22P22.110	22.909	Glycosyl hydrolases family 31 protein; Belongs to the glycosyl hydrolase 31 family.	FALSE
maker-Contig25-snap-gene-192.7	black	--	-0.458636	0.0108005	-3.01799	-0.940619	1.15195e-14	--	-0.824543	2.11943e-08	-2.73082	-0.934322	4.54169e-14	0.761378	1.02994e-06	Q9LYF8	T22P22.110	23.091	Glycosyl hydrolases family 31 protein; Belongs to the glycosyl hydrolase 31 family.	FALSE
maker-Contig25-snap-gene-208.4	black	--	-0.228352	0.22486	-2.90561	-0.95247	5.49349e-16	-3.65286	-0.96152	3.01949e-17	-2.74021	-0.955336	2.34167e-16	0.694559	2.06132e-05	Q9FLV4	MZF18.3	50	G-type lectin S-receptor-like serine/threonine-protein kinase At5g24080.	TRUE
maker-Contig25-snap-gene-209.26	black	--	-0.389146	0.0335481	-3.97349	-0.987744	3.91929e-24	-5.10659	-0.989504	4.52619e-25	-3.17612	-0.986905	9.85934e-24	0.707031	1.25436e-05	Q9M1S6	T5N23_100	39.13	Uncharacterized protein T5N23_100.	TRUE
maker-Contig25-snap-gene-210.5	black	--	-0.385107	0.0355958	-5.74271	-0.999492	1.83643e-43	-7.18902	-0.999604	5.787e-45	-6.86198	-0.999604	5.69707e-45	0.846869	3.6485e-09	O04658	NOP5-1	26.829	Probable nucleolar protein 5-1; Required for 60S ribosomal subunit biogenesis; Belongs to the NOP5/NOP56 family.	TRUE
maker-Contig25-snap-gene-216.2	black	--	-0.108147	0.569459	-2.06115	-0.923802	3.40328e-13	--	-0.821434	2.65551e-08	--	-0.604963	0.000397963	0.766603	7.82588e-07	Q9FJ45	K15I22.11	46.579	GDSL esterase/lipase At5g45910.	FALSE
maker-Contig25-snap-gene-217.62	black	--	-0.415304	0.022475	--	-0.688248	2.62599e-05	--	-0.658469	7.63087e-05	--	-0.865692	6.57057e-10	0.582396	0.000733754	Q9SUE7	ATX4	54.97	Histone-lysine N-methyltransferase ATX4; Histone methyltransferase.	FALSE
maker-Contig25-snap-gene-235.48	black	--	0.204031	0.279491	--	-0.985066	6.13468e-23	--	-0.927419	1.76234e-13	-1.84455	-0.990637	9.2083e-26	0.816487	3.76817e-08	F4IA92	T30F21.22	50.515	Carbohydrate-binding X8 domain superfamily protein.	FALSE
[truncated: 34,233 more rows]

## Sheet: Sheet2
Authors: Danilo Fabrizio Santoro, José Carballo, Maria Cielo Pasten, Cristian Andres Gallo, Emidio Albertini and Viviana Echenique. Manuscript title: Traversing the effects of ploidy changes in different Eragrostis curvula genotypes through high-throughput RNA sequencing. Number of pages: 44, number of figures: 5, number of tables: 1
[truncated: 8,478 more rows]
